# Supplementary material for: Cross-Language Distributions of High Frequency and Phonetically Similar Cognates
Source: PLoS One. 2013 May 10;8(5):e63006. doi: 10.1371/journal.pone.0063006 (PMC3651159; doi:10.1371/journal.pone.0063006)
Supplement: Dataset S1 — A collection of 15 separate plain text files that contain the automatically identified cognates corresponding to the third column of Table 2 . Measures of orthographic and phonetic similarity as well as frequency information are included. Textfile S1 contains the abbreviations used in the headers of the text files. (ZIP) [file pone.0063006.s004.zip]

Archive with 15 entries (15 files):
- 4_1_translations.txt
- 4_10_translations.txt
- 4_11_translations.txt
- 4_12_translations.txt
- 4_13_translations.txt
- 4_14_translations.txt
- 4_15_translations.txt
- 4_2_translations.txt
- 4_3_translations.txt
- 4_4_translations.txt
- 4_5_translations.txt
- 4_6_translations.txt
- 4_7_translations.txt
- 4_8_translations.txt
- 4_9_translations.txt
