# Supplementary material for: Cross-Language Distributions of High Frequency and Phonetically Similar Cognates
Source: PLoS One. 2013 May 10;8(5):e63006. doi: 10.1371/journal.pone.0063006 (PMC3651159; doi:10.1371/journal.pone.0063006)
Supplement: Dataset S1 — A collection of 15 separate plain text files that contain the automatically identified cognates corresponding to the third column of Table 2 . Measures of orthographic and phonetic similarity as well as frequency information are included. Textfile S1 contains the abbreviations used in the headers of the text files. (ZIP) [file pone.0063006.s004.zip › 4_1_translations.txt]

Dutch	Spanish	p1	p2	o_distance	p_distance	raw_p_distance	l1_frequency	l2_frequency	l1_syntax	l2_syntax	l1_length	l2_length
theorie	teoría	tejori	tEORIA	0.571	0.683	0.167	122.0	106.96	N	NA	7	6
militair	militar	milit)r	mIlItAR	0.875	0.874	0.429	77.0	108.57	A	NA	8	7
termijn	término	tErmKn	tERmInO	0.571	0.886	0.571	49.0	65.18	N	NA	7	7
firma	firma	fIrma	fIRmA	1.000	0.920	0.600	30.0	31.07	N	NA	5	5
medisch	médico	medis	mEdIkO	0.571	0.750	0.333	70.0	93.21	A	NA	7	6
register	registro	r@GIst@r	rExIstRO	0.750	0.845	0.500	10.0	18.04	N	NA	8	8
perfect	perfecto	pErfEkt	pERfEktO	0.875	0.925	0.750	24.0	42.68	A	NA	7	8
intens	intenso	IntEns	IntEnsO	0.857	0.929	0.857	27.0	23.21	A	NA	6	7
intern	interno	IntErn	IntERnO	0.857	0.914	0.714	18.0	20.0	A	NA	6	7
notaris	notario	notar@s	nOtARjO	0.857	0.737	0.286	13.0	11.43	N	NA	7	7
glorie	gloria	xlori	glORjA	0.833	0.661	0.167	11.0	51.43	N	NA	6	6
auteur	autor	Mt|r	AwtOR	0.667	0.743	0.200	59.0	82.86	N	NA	6	5
fenomeen	fenómeno	fenomen	fEnOmEnO	0.625	0.825	0.500	19.0	56.61	N	NA	8	8
nerveus	nervioso	nErv|s	nERbjOsO	0.625	0.763	0.375	29.0	36.07	A	NA	7	8
golf	ola	xOlf	OlA	0.500	0.694	0.500	61.0	11.07	N	NA	4	3
complex	complejo	kOmplEks	kOmplExO	0.750	0.875	0.750	18.0	37.68	N	NA	7	8
negatief	negativo	neGatif	nEgAtIbO	0.750	0.736	0.250	54.0	18.39	A	NA	8	8
normaal	normal	nOrmal	nORmAl	0.857	0.933	0.667	132.0	80.54	A	NA	7	6
emotie	emoción	emotsi	EmOTIOn	0.571	0.657	0.143	46.0	38.04	N	NA	6	7
blanke	blanca	blANk@	blAnkA	0.667	0.881	0.667	33.0	78.75	N	NA	6	6
blanke	blanco	blANk@	blAnkO	0.667	0.910	0.667	33.0	116.25	N	NA	6	6
advies	aviso	Atfis	AbIsO	0.500	0.700	0.200	50.0	18.57	N	NA	6	5
motief	motivo	motif	mOtIbO	0.667	0.765	0.333	44.0	78.93	N	NA	6	6
paradijs	paraíso	paradKs	pARAIsO	0.500	0.729	0.143	18.0	28.75	N	NA	8	7
boord	borde	bort	bORdE	0.600	0.820	0.200	47.0	35.0	N	NA	5	5
patroon	patrón	pAtron	pAtROn	0.714	0.933	0.667	42.0	21.96	N	NA	7	6
sergeant	sargento	sErZAnt	sARxEntO	0.625	0.829	0.375	21.0	10.71	N	NA	8	8
lang	largo	lAN	lARgO	0.600	0.772	0.400	1003.0	136.79	A	NA	4	5
kasteel	castillo	kAstel	kAstILO	0.500	0.786	0.571	36.0	19.82	N	NA	7	8
citeren	citar	siter@	TItAR	0.571	0.759	0.167	27.0	14.64	V	NA	7	5
feest	fiesta	fest	fjEstA	0.667	0.783	0.500	60.0	63.57	N	NA	5	6
stress	estrés	strEs	EstREs	0.500	0.900	0.667	12.0	12.32	N	NA	6	6
radio	radio	radijo	rAdjO	1.000	0.817	0.500	52.0	83.21	N	NA	5	5
unie	unión	yni	UnIOn	0.600	0.695	0.200	13.0	29.46	N	NA	4	5
relatie	relación	r@latsi	rElATIOn	0.625	0.720	0.250	167.0	168.39	N	NA	7	8
vat	vaso	vAt	bAsO	0.500	0.672	0.250	17.0	37.32	N	NA	3	4
vel	piel	vEl	pjEl	0.500	0.772	0.500	33.0	128.04	N	NA	3	4
balans	balance	balAns	bAlAnTE	0.714	0.871	0.571	14.0	15.0	N	NA	6	7
balans	balanza	balAns	bAlAnTA	0.714	0.871	0.571	14.0	11.43	N	NA	6	7
atelier	taller	At@lje	tALER	0.571	0.493	0.167	15.0	17.32	N	NA	7	6
actief	activo	Aktif	AktIbO	0.667	0.815	0.500	62.0	25.36	A	NA	6	6
strikt	estricto	strIkt	EstRIktO	0.625	0.862	0.625	26.0	11.79	A	NA	6	8
plaat	placa	plat	plAkA	0.600	0.780	0.400	39.0	15.71	N	NA	5	5
agente	agente	aGEnt@	AxEntE	1.000	0.926	0.500	12.0	27.14	N	NA	6	6
radicaal	radical	radikal	rAdIkAl	0.875	0.886	0.571	27.0	30.89	A	NA	8	7
plant	planta	plAnt	plAntA	0.833	0.917	0.833	86.0	38.39	N	NA	5	6
politiek	político	politik	pOlItIkO	0.625	0.850	0.500	244.0	138.57	A	NA	8	8
politiek	política	politik	pOlItIkA	0.625	0.850	0.500	244.0	320.54	A	NA	8	8
ambitie	ambición	Ambitsi	AmbITIOn	0.625	0.750	0.375	12.0	11.96	N	NA	7	8
centraal	central	sEntral	TEntRAl	0.875	0.929	0.571	116.0	72.86	A	NA	8	7
energie	energía	enErZi	EnERxIA	0.714	0.814	0.286	61.0	111.61	N	NA	7	7
zes	seis	zEs	sEjs	0.500	0.875	0.500	127.0	151.79	NUM	NA	3	4
miljoen	millón	m@ljun	mILOn	0.571	0.646	0.333	65.0	41.96	NUM	NA	7	6
kanaal	canal	kanal	kAnAl	0.667	0.880	0.600	25.0	31.07	N	NA	6	5
detail	detalle	detAj	dEtALE	0.714	0.700	0.500	45.0	30.89	N	NA	6	7
zeventig	setenta	zev@nt@x	sEtEntA	0.500	0.787	0.250	23.0	33.93	NUM	NA	8	7
examen	examen	Eksam@	EksksAmEn	1.000	0.784	0.444	13.0	25.36	N	NA	6	6
acteur	actor	Akt|r	AktOR	0.667	0.903	0.600	18.0	38.93	N	NA	6	5
acteur	actriz	Akt|r	AktRIT	0.500	0.846	0.500	18.0	17.86	N	NA	6	6
kwestie	cuestión	kwEsti	kwEstIOn	0.500	0.850	0.625	82.0	102.32	N	NA	7	8
echo	eco	Exo	EkO	0.750	0.767	0.333	12.0	24.29	N	NA	4	3
agressie	agresión	AGrEsi	AgREsIOn	0.625	0.788	0.375	20.0	16.61	N	NA	8	8
mis	misa	mIs	mIsA	0.750	0.875	0.750	33.0	25.18	A	NA	3	4
simpel	simple	sImp@l	sImplE	0.667	0.833	0.667	40.0	96.96	A	NA	6	6
variatie	variedad	varijatsi	bARjEdAd	0.500	0.665	0.111	23.0	16.79	N	NA	8	8
politie	policía	politsi	pOlITIA	0.571	0.743	0.286	95.0	120.36	N	NA	7	7
pool	polo	pol	pOlO	0.500	0.800	0.500	28.0	12.86	N	NA	4	4
post	puesto	pOst	pwEstO	0.500	0.800	0.500	13.0	176.96	N	NA	4	6
liberaal	liberal	lib@ral	lIbERAl	0.875	0.894	0.429	18.0	24.29	A	NA	8	7
tragisch	trágico	traGis	tRAxIkO	0.625	0.771	0.143	26.0	14.82	A	NA	8	7
historie	historia	histori	IstORjA	0.875	0.667	0.143	15.0	332.86	N	NA	8	8
medicus	médico	medik}s	mEdIkO	0.571	0.798	0.429	10.0	93.21	N	NA	7	6
medicus	médica	medik}s	mEdIkA	0.571	0.770	0.429	10.0	17.68	N	NA	7	6
pols	pulso	pOls	pUlsO	0.600	0.840	0.600	24.0	15.71	N	NA	4	5
triest	triste	trist	tRIstE	0.667	0.867	0.500	16.0	57.86	A	NA	6	6
praktijk	práctica	prAktKk	pRAktIkA	0.500	0.900	0.625	102.0	61.96	N	NA	8	8
hand	mano	hAnt	mAnO	0.500	0.535	0.500	1028.0	387.14	N	NA	4	4
probleem	problema	problem	pROblEmA	0.750	0.850	0.500	340.0	210.0	N	NA	8	8
expert	experto	Eksp)r	EkspERtO	0.857	0.850	0.500	10.0	16.96	N	NA	6	7
seksueel	sexual	sEksywel	sEkskswAl	0.500	0.773	0.667	68.0	71.61	A	NA	8	6
plan	plan	plAn	plAn	1.000	1.000	1.000	201.0	63.75	N	NA	4	4
plat	plano	plAt	plAnO	0.600	0.880	0.600	36.0	48.93	A	NA	4	5
pik	pico	pIk	pIkO	0.500	0.875	0.750	10.0	17.86	N	NA	3	4
per	por	pEr	pOR	0.667	0.900	0.333	254.0	7151.79	PREPOS	NA	3	3
gratis	gratis	xrat@s	gRAtIs	1.000	0.829	0.333	14.0	10.0	A	NA	6	6
pas	pase	pAs	pAsE	0.750	0.875	0.750	235.0	33.75	A	NA	3	4
pas	paso	pAs	pAsO	0.750	0.875	0.750	235.0	237.68	A	NA	3	4
hebben	haber	hEb@	AbER	0.500	0.644	0.000	11207.0	325.54	V	NA	6	5
gratie	gracia	xratsi	gRATjA	0.667	0.629	0.000	12.0	55.0	N	NA	6	6
monster	monstruo	mOnst@r	mOnstRwO	0.625	0.800	0.625	22.0	20.89	N	NA	7	8
som	suma	sOm	sUmA	0.500	0.800	0.500	18.0	26.79	N	NA	3	4
pijp	pipa	pKp	pIpA	0.500	0.825	0.500	25.0	14.46	N	NA	4	4
fysiek	físico	fisik	fIsIkO	0.500	0.850	0.500	30.0	50.18	A	NA	6	6
rol	rollo	rOl	rOLO	0.600	0.675	0.500	210.0	12.68	N	NA	3	5
element	elemento	el@mEnt	ElEmEntO	0.875	0.882	0.625	96.0	44.64	N	NA	7	8
rat	rata	rAt	rAtA	0.750	0.875	0.750	23.0	12.5	N	NA	3	4
ras	raza	rAs	rATA	0.500	0.850	0.500	25.0	20.36	N	NA	3	4
pagina	página	paGina	pAxInA	0.833	0.867	0.333	29.0	31.79	N	NA	6	6
synthese	síntesis	sIntez@	sIntEsIs	0.500	0.872	0.500	10.0	23.93	N	NA	8	8
generaal	general	xen@ral	xEnERAl	0.875	0.880	0.429	63.0	277.14	N	NA	8	7
selectie	elección	s@lEksi	ElEkTIOn	0.500	0.757	0.250	16.0	35.54	N	NA	8	8
blank	blanco	blANk	blAnkO	0.667	0.850	0.667	23.0	116.25	A	NA	5	6
cel	celda	sEl	TEldA	0.600	0.780	0.400	46.0	15.71	N	NA	3	5
modern	moderno	modErn	mOdERnO	0.857	0.871	0.571	106.0	34.82	A	NA	6	7
portier	portero	pOrtir	pORtERO	0.714	0.829	0.429	16.0	26.43	N	NA	7	7
lezen	leer	lez@	lEER	0.600	0.640	0.250	303.0	70.54	V	NA	5	4
lezer	lector	lez@r	lEktOR	0.500	0.760	0.167	67.0	46.43	N	NA	5	6
centrum	centro	sEntr}m	TEntRO	0.714	0.841	0.429	56.0	153.21	N	NA	7	6
instinct	instinto	InstINkt	InstIntO	0.750	0.835	0.625	18.0	16.43	N	NA	8	8
luxe	lujo	lyks@	lUxO	0.500	0.747	0.200	12.0	38.75	N	NA	4	4
gas	gas	xAs	gAs	1.000	0.867	0.667	24.0	33.21	N	NA	3	3
persoon	persona	p@rson	pERsOnA	0.714	0.851	0.429	195.0	171.79	N	NA	7	7
officier	oficial	Ofisir	OfITjAl	0.625	0.708	0.286	70.0	79.29	N	NA	8	7
fonds	fondo	fOnts	fOndO	0.800	0.880	0.600	11.0	180.54	N	NA	5	5
puur	puro	pyr	pURO	0.500	0.769	0.250	36.0	42.14	A	NA	4	4
punt	punta	p}nt	pUntA	0.800	0.872	0.600	172.0	41.43	N	NA	4	5
punt	punto	p}nt	pUntO	0.800	0.872	0.600	172.0	256.43	N	NA	4	5
familie	familia	famili	fAmIljA	0.857	0.753	0.429	134.0	210.0	N	NA	7	7
route	ruta	rut@	rUtA	0.600	0.871	0.500	13.0	19.46	N	NA	5	4
cognac	coñac	kOnjAk	kONAk	0.667	0.850	0.667	20.0	10.36	N	NA	6	5
door	por	dor	pOR	0.500	0.767	0.000	3354.0	7151.79	PREPOS	NA	4	3
orgaan	órgano	OrGan	ORgAnO	0.500	0.783	0.333	46.0	24.82	N	NA	6	6
praten	tratar	prat@	tRAtAR	0.500	0.747	0.167	344.0	47.5	V	NA	6	6
type	tipo	tip@	tIpO	0.500	0.915	0.500	74.0	293.93	N	NA	4	4
hal	sala	hAl	sAlA	0.500	0.725	0.500	30.0	83.21	N	NA	3	4
aspect	aspecto	AspEkt	AspEktO	0.857	0.929	0.857	91.0	94.46	N	NA	6	7
lengte	longitud	lENt@	lOnxItUd	0.500	0.720	0.250	27.0	21.61	N	NA	6	8
kat	gato	kAt	gAtO	0.500	0.875	0.500	72.0	37.68	N	NA	3	4
accent	acento	AksEnt	ATEntO	0.667	0.817	0.500	31.0	21.61	N	NA	6	6
filosoof	filósofo	filosof	fIlOsOfO	0.625	0.838	0.500	30.0	17.14	N	NA	8	8
altaar	altar	Altar	AltAR	0.833	0.920	0.600	12.0	17.14	N	NA	6	5
minimum	mínimo	minim}m	mInImO	0.571	0.813	0.429	15.0	38.93	N	NA	7	6
drug	droga	dr}k	dROgA	0.600	0.798	0.200	13.0	37.32	N	NA	4	5
intiem	íntimo	Intim	IntImO	0.500	0.883	0.667	21.0	18.04	A	NA	6	6
humeur	humor	hym|r	UmOR	0.667	0.739	0.200	11.0	41.07	N	NA	6	5
fase	fase	faz@	fAsE	1.000	0.890	0.250	71.0	53.57	N	NA	4	4
pauze	pausa	pMz@	pAwsA	0.600	0.777	0.200	15.0	20.89	N	NA	5	5
minister	ministro	minIst@r	mInIstRO	0.750	0.838	0.625	111.0	120.71	N	NA	8	8
prompt	pronto	prOmpt	pROntO	0.500	0.767	0.333	12.0	115.0	A	NA	6	6
motor	motor	motOr	mOtOR	1.000	0.920	0.600	49.0	33.21	N	NA	5	5
niveau	nivel	nivo	nIbEl	0.667	0.701	0.200	105.0	111.61	N	NA	6	5
fris	fresco	frIs	fREskO	0.500	0.767	0.333	37.0	20.54	A	NA	4	6
sociaal	social	soSal	sOTjAl	0.857	0.783	0.333	232.0	203.75	A	NA	7	6
attitude	actitud	Atityd@	AktItUd	0.750	0.782	0.429	12.0	85.0	N	NA	8	7
inval	invasión	InvAl	InbAsIOn	0.500	0.721	0.375	14.0	21.25	N	NA	5	8
archief	archivo	Arxif	ARJIbO	0.714	0.748	0.167	11.0	11.79	N	NA	7	7
magisch	mágico	maGis	mAxIkO	0.571	0.750	0.167	22.0	16.79	A	NA	7	6
are	área	ar@	AREA	0.500	0.740	0.000	10.0	34.82	N	NA	3	4
serieus	serio	serij|s	sERjO	0.571	0.745	0.286	44.0	35.36	A	NA	7	5
opera	ópera	op@ra	OpERA	0.800	0.832	0.200	11.0	11.07	N	NA	5	5
economie	economía	ekonomi	EkOnOmIA	0.750	0.800	0.375	39.0	79.29	N	NA	8	8
urine	orina	yrin@	ORInA	0.600	0.767	0.200	10.0	10.18	N	NA	5	5
meter	metro	met@r	mEtRO	0.600	0.720	0.400	119.0	30.89	N	NA	5	5
bar	barra	bAr	bArA	0.600	0.875	0.750	30.0	29.64	N	NA	3	5
bar	bar	bAr	bAR	1.000	0.967	0.667	30.0	53.21	N	NA	3	3
bad	baño	bAt	bANO	0.500	0.772	0.500	24.0	49.11	N	NA	3	4
pistool	pistola	pistol	pIstOlA	0.714	0.857	0.571	29.0	26.79	N	NA	7	7
bal	balón	bAl	bAlOn	0.600	0.800	0.600	36.0	40.71	N	NA	3	5
bal	baile	bAl	bAjlE	0.600	0.800	0.600	36.0	22.86	N	NA	3	5
bal	bola	bAl	bOlA	0.500	0.825	0.500	36.0	14.29	N	NA	3	4
bos	bosque	bOs	bOskE	0.500	0.800	0.600	84.0	48.75	N	NA	3	6
bom	bomba	bOm	bOmbA	0.600	0.800	0.600	23.0	26.25	N	NA	3	5
orgasme	orgasmo	OrGAsm@	ORgAsmO	0.857	0.908	0.571	13.0	24.64	N	NA	7	7
bol	bola	bOl	bOlA	0.750	0.875	0.750	15.0	14.29	N	NA	3	4
ironie	ironía	ironi	IROnIA	0.667	0.783	0.167	12.0	20.71	N	NA	6	6
direct	directo	dirEkt	dIREktO	0.857	0.886	0.571	169.0	22.68	A	NA	6	7
concept	concepto	kOnsEpt	kOnTEptO	0.875	0.925	0.750	13.0	66.79	N	NA	7	8
religie	religión	reliGi	rElIxIOn	0.750	0.788	0.250	24.0	49.82	N	NA	7	8
telefoon	teléfono	tel@fon	tElEfOnO	0.625	0.845	0.500	84.0	80.18	N	NA	8	8
station	estación	stAtSOn	EstATIOn	0.625	0.788	0.625	45.0	53.57	N	NA	7	8
toon	tono	ton	tOnO	0.500	0.800	0.500	90.0	82.14	N	NA	4	4
pest	peste	pEst	pEstE	0.800	0.900	0.800	14.0	10.54	N	NA	4	5
pers	prensa	pErs	pREnsA	0.500	0.817	0.500	40.0	111.43	N	NA	4	6
profiel	perfil	profil	pERfIl	0.571	0.783	0.500	11.0	25.36	N	NA	7	6
reactie	reacción	rejAksi	rEAkTIOn	0.625	0.738	0.250	103.0	53.21	N	NA	7	8
kamp	campo	kAmp	kAmpO	0.600	0.900	0.800	38.0	184.64	N	NA	4	5
tien	diez	tin	djET	0.500	0.671	0.000	187.0	158.57	NUM	NA	4	4
serveren	servir	sErver@	sERbIR	0.625	0.813	0.286	16.0	34.64	V	NA	8	6
tint	tono	tInt	tOnO	0.500	0.682	0.500	15.0	82.14	N	NA	4	4
periode	período	perijod@	pERIOdO	0.714	0.807	0.250	134.0	62.14	N	NA	7	7
letter	letra	lEt@r	lEtRA	0.500	0.780	0.600	44.0	31.07	N	NA	6	5
lijst	lista	lKst	lIstA	0.600	0.860	0.600	44.0	64.46	N	NA	5	5
sector	sector	sEktOr	sEktOR	1.000	0.983	0.833	45.0	73.39	N	NA	6	6
fijn	bien	fKn	bjEn	0.500	0.747	0.250	92.0	668.57	A	NA	4	4
fijn	fino	fKn	fInO	0.500	0.825	0.500	92.0	18.39	A	NA	4	4
genie	genio	Z@ni	xEnjO	0.800	0.722	0.200	10.0	21.25	N	NA	5	5
sectie	sección	sEksi	sEkTIOn	0.571	0.814	0.429	14.0	27.32	N	NA	6	7
poort	puerta	port	pwERtA	0.500	0.753	0.333	35.0	278.04	N	NA	5	6
sfeer	esfera	sfer	EsfERA	0.500	0.767	0.333	65.0	15.0	N	NA	5	6
methode	método	metod@	mEtOdO	0.571	0.876	0.500	108.0	61.96	N	NA	7	6
functie	función	f}Nksi	fUnTIOn	0.571	0.677	0.143	158.0	103.04	N	NA	7	7
muzikaal	musical	myzikal	mUsIkAl	0.625	0.882	0.429	16.0	14.29	A	NA	8	7
controle	control	kOntr<l@	kOntROl	0.875	0.888	0.625	54.0	88.21	N	NA	8	7
pand	prenda	pAnt	pREndA	0.500	0.786	0.333	11.0	10.71	N	NA	4	6
palm	palma	pAlm	pAlmA	0.800	0.900	0.800	14.0	13.75	N	NA	4	5
park	parque	pArk	pARkE	0.500	0.880	0.600	38.0	35.54	N	NA	4	6
papa	papá	pApa	pApA	0.750	0.925	0.750	40.0	45.71	N	NA	4	4
paal	palo	pal	pAlO	0.500	0.800	0.500	17.0	18.39	N	NA	4	4
magie	magia	maGi	mAxjA	0.800	0.694	0.200	11.0	19.29	N	NA	5	5
absurd	absurdo	Aps}rt	AbsURdO	0.857	0.894	0.286	14.0	32.68	A	NA	6	7
grijs	gris	xrKs	gRIs	0.800	0.825	0.250	83.0	42.32	A	NA	5	4
paus	papa	pMs	pApA	0.500	0.675	0.250	27.0	35.89	N	NA	4	4
tent	tienda	tEnt	tjEndA	0.500	0.833	0.500	27.0	29.64	N	NA	4	6
materie	materia	materi	mAtERjA	0.857	0.724	0.286	21.0	75.36	N	NA	7	7
crisis	crisis	kris@s	kRIsIs	1.000	0.913	0.500	40.0	137.14	N	NA	6	6
symbool	símbolo	sImbol	sImbOlO	0.571	0.886	0.714	45.0	26.25	N	NA	7	7
antiek	antiguo	Antik	AntIgwO	0.571	0.829	0.429	18.0	67.5	A	NA	6	7
criticus	crítico	kritik}s	kRItIkO	0.625	0.823	0.375	23.0	28.57	N	NA	8	7
criticus	crítica	kritik}s	kRItIkA	0.625	0.799	0.375	23.0	57.14	N	NA	8	7
medium	medio	medij}m	mEdjO	0.667	0.755	0.429	18.0	258.04	N	NA	6	5
papier	papel	papir	pApEl	0.667	0.738	0.400	113.0	183.57	N	NA	6	5
stadium	estadio	stadij}m	EstAdjO	0.571	0.723	0.375	45.0	25.0	N	NA	7	7
techniek	técnica	tExnik	tEknIkA	0.500	0.843	0.571	63.0	78.04	N	NA	8	7
metaal	metal	metal	mEtAl	0.833	0.880	0.600	20.0	18.39	N	NA	6	5
taxi	taxi	tAksi	tAksksI	1.000	0.829	0.571	29.0	22.5	N	NA	4	4
akte	acto	Akt@	AktO	0.500	0.965	0.750	16.0	77.86	N	NA	4	4
massa	masa	mAsa	mAsA	0.800	0.925	0.750	57.0	58.21	N	NA	5	4
moment	momento	momEnt	mOmEntO	0.857	0.886	0.714	298.0	474.46	N	NA	6	7
museum	museo	mysej}m	mUsEO	0.667	0.709	0.286	59.0	20.71	N	NA	6	5
stijl	estilo	stKl	EstIlO	0.500	0.800	0.500	49.0	64.64	N	NA	5	6
balkon	balcón	bAlkOn	bAlkOn	0.667	1.000	1.000	17.0	26.61	N	NA	6	6
kermis	feria	kErmIs	fERjA	0.500	0.586	0.167	11.0	15.0	N	NA	6	5
graad	grado	xrat	gRAdO	0.600	0.740	0.000	31.0	53.93	N	NA	5	5
fabriek	fábrica	fAbrik	fAbRIkA	0.571	0.886	0.571	44.0	27.68	N	NA	7	7
fantasie	fantasía	fAntazi	fAntAsIA	0.750	0.875	0.500	38.0	25.71	N	NA	8	8
klasse	clase	klAs@	klAsE	0.667	0.972	0.800	40.0	154.82	N	NA	6	5
systeem	sistema	sistem	sIstEmA	0.571	0.857	0.571	165.0	250.18	N	NA	7	7
engel	ángel	EN@l	AnxEl	0.800	0.752	0.200	26.0	17.68	N	NA	5	5
eind	fin	Knt	fIn	0.500	0.600	0.000	126.0	216.79	N	NA	4	3
maximaal	máximo	mAksimal	mAksksImO	0.500	0.769	0.444	16.0	56.25	A	NA	8	6
cabine	cabina	kabin@	kAbInA	0.833	0.864	0.500	11.0	13.93	N	NA	6	6
publiek	público	pyblik	pUblIkO	0.571	0.854	0.571	78.0	156.43	N	NA	7	7
proces	proceso	prosEs	pROTEsO	0.857	0.857	0.429	163.0	167.68	N	NA	6	7
ordenen	ordenar	Ord@n@	ORdEnAR	0.714	0.849	0.429	15.0	10.71	V	NA	7	7
acht	ocho	Axt	OJO	0.500	0.567	0.000	79.0	105.89	NUM	NA	4	4
smaken	saber	smak@	sAbER	0.500	0.628	0.200	28.0	210.18	V	NA	6	5
verbaal	verbal	v@rbal	bERbAl	0.857	0.841	0.333	13.0	11.96	A	NA	7	6
staat	estado	stat	EstAdO	0.500	0.783	0.333	290.0	416.61	N	NA	5	6
stand	estado	stAnt	EstAdO	0.500	0.750	0.500	135.0	416.61	N	NA	5	6
doctor	doctor	dOktOr	dOktOR	1.000	0.983	0.833	10.0	90.36	N	NA	6	6
serie	serie	seri	sERjE	1.000	0.720	0.200	26.0	100.71	N	NA	5	5
effect	efecto	EfEkt	EfEktO	0.667	0.917	0.833	87.0	89.64	N	NA	6	6
reflex	reflejo	r@flEks	rEflExO	0.714	0.837	0.571	10.0	23.93	N	NA	6	7
essentie	esencia	EsEnsi	EsEnTjA	0.625	0.810	0.571	10.0	20.0	N	NA	8	7
kort	corto	kOrt	kORtO	0.600	0.880	0.600	348.0	34.29	A	NA	4	5
thema	tema	tema	tEmA	0.800	0.850	0.500	31.0	133.04	N	NA	5	4
soldaat	soldado	sOldat	sOldAdO	0.714	0.886	0.571	113.0	23.93	N	NA	7	7
figuur	figura	fiGyr	fIgURA	0.667	0.746	0.167	91.0	92.5	N	NA	6	6
klas	clase	klAs	klAsE	0.600	0.900	0.800	48.0	154.82	N	NA	4	5
enorm	enorme	enOrm	EnORmE	0.833	0.850	0.500	108.0	91.07	A	NA	5	6
orde	orden	Ord@	ORdEn	0.800	0.852	0.400	159.0	159.46	N	NA	4	5
salon	salón	salOn	sAlOn	0.800	0.940	0.800	22.0	45.89	N	NA	5	5
paleis	palacio	palKs	pAlATjO	0.571	0.745	0.286	32.0	50.71	N	NA	6	7
dosis	dosis	doz@s	dOsIs	1.000	0.895	0.400	12.0	38.75	N	NA	5	5
absoluut	absoluto	Apsolyt	AbsOlUtO	0.750	0.860	0.500	72.0	28.04	A	NA	8	8
visioen	visión	vizijun	bIsIOn	0.714	0.741	0.143	14.0	69.29	N	NA	7	6
contract	contrato	kOntrAkt	kOntRAtO	0.750	0.862	0.625	21.0	27.5	N	NA	8	8
dialoog	diálogo	dijalox	djAlOgO	0.571	0.714	0.286	22.0	35.54	N	NA	7	7
toren	torre	tor@	tOrE	0.600	0.890	0.500	30.0	22.32	N	NA	5	5
troep	tropa	trup	tROpA	0.600	0.780	0.400	42.0	14.82	N	NA	5	5
planeet	planeta	planet	plAnEtA	0.714	0.843	0.571	31.0	52.14	N	NA	7	7
dienen	deber	din@	dEbER	0.500	0.708	0.200	270.0	33.39	V	NA	6	5
seks	sexo	sEks	sEksksO	0.500	0.786	0.571	25.0	81.79	N	NA	4	4
jongeman	joven	jON@mAn	xObEn	0.500	0.771	0.286	41.0	201.07	N	NA	8	5
camera	cámara	kam@ra	kAmARA	0.667	0.831	0.333	22.0	39.82	N	NA	6	6
erfenis	herencia	Erf@nIs	EREnTjA	0.500	0.666	0.143	12.0	26.25	N	NA	7	8
troon	trono	tron	tROnO	0.600	0.820	0.400	12.0	10.18	N	NA	5	5
compleet	completo	kOmplet	kOmplEtO	0.750	0.900	0.750	32.0	28.93	A	NA	8	8
recent	reciente	r@sEnt	rETjEntE	0.750	0.845	0.500	28.0	61.25	A	NA	6	8
recept	receta	r@sEpt	rETEtA	0.667	0.793	0.333	19.0	12.5	N	NA	6	6
risico	riesgo	riziko	rjEsgO	0.500	0.700	0.167	51.0	97.86	N	NA	6	6
terrein	terreno	tErKn	tErEnO	0.714	0.900	0.667	100.0	72.68	N	NA	7	7
apparaat	aparato	Aparat	ApARAtO	0.625	0.829	0.429	31.0	53.93	N	NA	8	7
chaos	caos	xaOs	kAOs	0.800	0.825	0.500	18.0	18.21	N	NA	5	4
noot	nota	not	nOtA	0.500	0.800	0.500	19.0	50.89	N	NA	4	4
nota	nota	nota	nOtA	1.000	0.850	0.500	38.0	50.89	N	NA	4	4
norm	norma	nOrm	nORmA	0.800	0.880	0.600	67.0	22.86	N	NA	4	5
tempel	templo	tEmp@l	tEmplO	0.667	0.833	0.667	27.0	14.82	N	NA	6	6
sint	santo	sInt	sAntO	0.600	0.792	0.600	22.0	39.46	A	NA	4	5
sint	santa	sInt	sAntA	0.600	0.792	0.600	22.0	23.57	A	NA	4	5
kapitein	capitán	kApitKn	kApItAn	0.625	0.917	0.714	99.0	73.75	N	NA	8	7
exact	exacto	EksAkt	EksksAktO	0.833	0.833	0.667	20.0	23.21	A	NA	5	6
proef	prueba	pruf	pRwEbA	0.500	0.657	0.167	32.0	103.21	N	NA	5	6
logica	lógico	loGika	lOxIkO	0.667	0.853	0.333	17.0	39.64	N	NA	6	6
logica	lógica	loGika	lOxIkA	0.833	0.867	0.333	17.0	49.29	N	NA	6	6
harmonie	armonía	hArmoni	ARmOnIA	0.625	0.771	0.286	22.0	20.36	N	NA	8	7
plastic	plástico	plEstIk	plAstIkO	0.750	0.902	0.750	21.0	29.82	A	NA	7	8
reserve	reserva	r@sErv@	rEsERbA	0.857	0.861	0.429	12.0	22.86	N	NA	7	7
moraal	moral	moral	mORAl	0.833	0.860	0.400	21.0	100.89	N	NA	6	5
trein	tren	trKn	tREn	0.800	0.950	0.500	81.0	46.07	N	NA	5	4
respect	respeto	r@spEkt	rEspEtO	0.714	0.837	0.571	24.0	60.54	N	NA	7	7
humor	humor	hymOr	UmOR	1.000	0.815	0.400	17.0	41.07	N	NA	5	5
kapitaal	capital	kApital	kApItAl	0.750	0.929	0.714	30.0	85.54	N	NA	8	7
elegant	elegante	el@GAnt	ElEgAntE	0.875	0.832	0.500	22.0	21.96	A	NA	7	8
nummer	número	n}m@r	nUmERO	0.500	0.853	0.333	72.0	238.93	N	NA	6	6
bacterie	bacteria	bAkteri	bAktERjA	0.875	0.796	0.500	11.0	22.5	N	NA	8	8
kopie	copia	kopi	kOpjA	0.600	0.694	0.400	14.0	12.32	N	NA	5	5
versie	versión	vErzi	bERsIOn	0.714	0.755	0.143	21.0	39.46	N	NA	6	7
rector	director	rEktOr	dIREktOR	0.750	0.850	0.500	12.0	133.21	N	NA	6	8
sport	deporte	spOrt	dEpORtE	0.571	0.786	0.429	37.0	47.68	N	NA	5	7
model	modelo	modEl	mOdElO	0.833	0.867	0.667	100.0	80.0	N	NA	5	6
passen	pasar	pAs@	pAsAR	0.500	0.837	0.600	146.0	185.71	V	NA	6	5
tunnel	túnel	t}n@l	tUnEl	0.667	0.943	0.600	10.0	15.71	N	NA	6	5
soep	sopa	sup	sOpA	0.500	0.750	0.500	24.0	15.0	N	NA	4	4
subtiel	sutil	s}ptil	sUtIl	0.714	0.860	0.500	17.0	15.89	A	NA	7	5
mysterie	misterio	mIsteri	mIstERjO	0.750	0.819	0.500	15.0	36.61	N	NA	8	8
citaat	cita	sitat	TItA	0.667	0.780	0.200	14.0	37.68	N	NA	6	4
westen	oeste	wEst@	OEstE	0.667	0.815	0.600	56.0	20.89	N	NA	6	5
zone	zona	z<n@	TOnA	0.750	0.821	0.250	11.0	115.54	N	NA	4	4
theater	teatro	tejat@r	tEAtRO	0.571	0.686	0.286	17.0	68.04	N	NA	7	6
parallel	paralelo	parAlEl	pARAlElO	0.750	0.888	0.625	10.0	10.0	A	NA	8	8
baby	bebé	bebi	bEbE	0.500	0.800	0.500	79.0	16.96	N	NA	4	4
congres	congreso	kONGrEs	kOngREsO	0.875	0.825	0.500	23.0	56.96	N	NA	7	8
bank	bajo	bANk	bAxO	0.500	0.671	0.500	114.0	346.79	N	NA	4	4
bank	banco	bANk	bAnkO	0.600	0.820	0.600	114.0	46.96	N	NA	4	5
band	banda	bAnt	bAndA	0.800	0.900	0.600	75.0	35.71	N	NA	4	5
campagne	campaña	kAmpAnj@	kAmpANA	0.625	0.848	0.625	10.0	67.86	N	NA	8	7
vitaal	vital	vital	bItAl	0.833	0.818	0.400	12.0	28.57	A	NA	6	5
minuut	minuto	minyt	mInUtO	0.667	0.829	0.500	174.0	34.29	N	NA	6	6
legende	leyenda	l@GEnd@	lEyEndA	0.714	0.792	0.571	14.0	24.29	N	NA	7	7
kolonie	colonia	koloni	kOlOnjA	0.714	0.738	0.429	32.0	16.79	N	NA	7	7
kolonel	coronel	kolonEl	kOROnEl	0.714	0.827	0.571	66.0	40.18	N	NA	7	7
rots	roca	rOts	rOkA	0.500	0.744	0.500	35.0	20.89	N	NA	4	4
rond	redondo	rOnt	rEdOndO	0.571	0.786	0.429	131.0	16.61	A	NA	4	7
rood	rojo	rot	rOxO	0.500	0.675	0.250	148.0	63.75	A	NA	4	4
roos	rosa	ros	rOsA	0.500	0.800	0.500	29.0	47.32	N	NA	4	4
excuus	excusa	Ekskys	EkskUsA	0.667	0.882	0.714	16.0	14.29	N	NA	6	6
bende	banda	bEnd@	bAndA	0.600	0.880	0.600	18.0	35.71	N	NA	5	5
avontuur	aventura	avOntyr	AbEntURA	0.625	0.771	0.250	29.0	39.82	N	NA	8	8
ordening	orden	Ord@nIN	ORdEn	0.625	0.823	0.429	44.0	159.46	N	NA	8	5
noorden	norte	nord@	nORtE	0.571	0.892	0.200	43.0	65.0	N	NA	7	5
moreel	moral	morel	mORAl	0.667	0.811	0.400	37.0	100.89	A	NA	6	5
klimaat	clima	klimat	klImA	0.571	0.833	0.500	29.0	36.96	N	NA	7	5
schema	esquema	sxema	EskEmA	0.571	0.750	0.333	25.0	17.32	N	NA	6	7
actie	acción	Aksi	AkTIOn	0.500	0.783	0.333	64.0	127.5	N	NA	5	6
debat	debate	d@bAt	dEbAtE	0.833	0.893	0.667	15.0	38.21	N	NA	5	6
opinie	opinión	opini	OpInIOn	0.714	0.757	0.286	17.0	113.39	N	NA	6	7
identiek	idéntico	idEntik	IdEntIkO	0.625	0.888	0.625	16.0	13.75	A	NA	8	8
context	contexto	kOntEkst	kOntEkstO	0.875	0.944	0.889	18.0	24.29	N	NA	7	8
terras	terraza	tErAs	tErATA	0.714	0.900	0.667	41.0	15.54	N	NA	6	7
hotel	hotel	hotEl	OtEl	1.000	0.840	0.600	92.0	64.29	N	NA	5	5
protest	protesta	protEst	pROtEstA	0.875	0.888	0.625	22.0	27.14	N	NA	7	8
proberen	probar	prober@	pRObAR	0.625	0.779	0.286	420.0	18.75	V	NA	8	6
missie	misión	mIsi	mIsIOn	0.500	0.800	0.500	12.0	43.93	N	NA	6	6
domein	dominio	domKn	dOmInjO	0.571	0.786	0.429	15.0	30.36	N	NA	6	7
prins	princesa	prIns	pRInTEsA	0.625	0.800	0.500	68.0	14.82	N	NA	5	8
regeling	regla	reG@lIN	rEglA	0.500	0.680	0.286	55.0	26.25	N	NA	8	5
talent	talento	talEnt	tAlEntO	0.857	0.886	0.714	25.0	28.75	N	NA	6	7
blok	bloque	blOk	blOkE	0.500	0.900	0.800	35.0	11.96	N	NA	4	6
penis	pene	pen@s	pEnE	0.600	0.812	0.400	13.0	16.79	N	NA	5	4
garantie	garantía	xarAnsi	gARAntIA	0.750	0.762	0.250	12.0	13.75	N	NA	8	8
contact	contacto	kOntAkt	kOntAktO	0.875	0.938	0.875	160.0	67.68	N	NA	7	8
collega	colega	kOleGa	kOlEgA	0.857	0.833	0.500	64.0	20.89	N	NA	7	6
college	colegio	kOleZ@	kOlExjO	0.571	0.837	0.429	30.0	56.79	N	NA	7	7
juni	junio	jyni	xUnjO	0.800	0.681	0.200	42.0	29.46	N	NA	4	5
juli	julio	jyli	xUljO	0.800	0.681	0.200	43.0	42.5	N	NA	4	5
defensie	defensa	defEnsi	dEfEnsA	0.750	0.853	0.714	11.0	96.96	N	NA	8	7
discreet	discreto	dIskret	dIskREtO	0.750	0.888	0.625	10.0	11.96	A	NA	8	8
boot	bote	bot	bOtE	0.500	0.800	0.500	67.0	10.36	N	NA	4	4
steunen	sostener	st|n@	sOstEnER	0.500	0.757	0.375	59.0	11.96	V	NA	7	8
erotisch	erótico	erotis	EROtIkO	0.625	0.729	0.143	12.0	10.18	A	NA	8	7
kwart	cuarto	kwArt	kwARtO	0.500	0.900	0.667	25.0	128.75	N	NA	5	6
kwart	cuarta	kwArt	kwARtA	0.500	0.900	0.667	25.0	18.39	N	NA	5	6
basis	base	baz@s	bAsE	0.600	0.812	0.200	105.0	90.0	N	NA	5	4
augustus	agosto	MG}st}s	AgOstO	0.500	0.711	0.286	40.0	24.11	N	NA	8	6
fataal	fatal	fatal	fAtAl	0.833	0.880	0.600	12.0	21.61	A	NA	6	5
positief	positivo	pozitif	pOsItIbO	0.750	0.798	0.250	71.0	24.64	A	NA	8	8
april	abril	AprIl	AbRIl	0.800	0.980	0.600	42.0	25.36	N	NA	5	5
tabak	tabaco	tabAk	tAbAkO	0.667	0.867	0.667	13.0	58.39	N	NA	5	6
factor	factor	fAktOr	fAktOR	1.000	0.983	0.833	93.0	36.79	N	NA	6	6
mijn	mina	mKn	mInA	0.500	0.825	0.500	2722.0	16.25	PRON	NA	4	4
februari	febrero	febrywari	fEbRERO	0.625	0.739	0.222	35.0	20.36	N	NA	8	7
oosten	este	ost@	EstE	0.500	0.869	0.500	40.0	1381.07	N	NA	6	4
tragedie	tragedia	traGedi	tRAxEdjA	0.875	0.758	0.250	10.0	31.61	N	NA	8	8
parfum	perfume	pArf}m	pERfUmE	0.714	0.854	0.429	15.0	18.39	N	NA	6	7
rang	rango	rAN	rAngO	0.800	0.772	0.400	17.0	13.39	N	NA	4	5
mode	moda	mod@	mOdA	0.750	0.846	0.500	17.0	22.14	N	NA	4	4
seconde	segunda	s@kOnd@	sEgUndA	0.571	0.892	0.429	65.0	137.14	N	NA	7	7
seconde	segundo	s@kOnd@	sEgUndO	0.571	0.917	0.429	65.0	205.0	N	NA	7	7
populair	popular	popyl)r	pOpUlAR	0.875	0.842	0.429	30.0	56.25	A	NA	8	7
regime	régimen	reZim	rExImEn	0.714	0.757	0.286	16.0	83.21	N	NA	6	7
dubbel	doble	d}b@l	dOblE	0.500	0.718	0.400	56.0	81.61	A	NA	6	5
precies	preciso	pr@sis	pRETIsO	0.714	0.851	0.286	229.0	66.07	A	NA	7	7
rest	resto	rEst	rEstO	0.800	0.900	0.800	115.0	127.86	N	NA	4	5
minimaal	mínimo	minimal	mInImO	0.500	0.817	0.429	12.0	38.93	A	NA	8	6
agent	agente	aGEnt	AxEntE	0.833	0.867	0.500	46.0	27.14	N	NA	5	6
triomf	triunfo	trijOmf	tRjwnfO	0.571	0.688	0.286	12.0	46.79	N	NA	6	7
formeel	formal	fOrmel	fORmAl	0.714	0.892	0.667	38.0	18.21	A	NA	7	6
impuls	impulso	Imp}ls	ImpUlsO	0.857	0.908	0.714	16.0	35.89	N	NA	6	7
order	orden	Ord@r	ORdEn	0.800	0.932	0.400	15.0	159.46	N	NA	5	5
positie	posición	pozitsi	pOsITIOn	0.625	0.712	0.125	108.0	80.71	N	NA	7	8
dame	dama	dam@	dAmA	0.750	0.846	0.500	89.0	36.96	N	NA	4	4
tempo	tiempo	tEmpo	tjEmpO	0.833	0.867	0.667	27.0	743.93	N	NA	5	6
dans	danza	dAns	dAnTA	0.600	0.880	0.600	18.0	12.86	N	NA	4	5
concreet	concreto	kONkret	kOnkREtO	0.750	0.838	0.500	62.0	28.04	A	NA	8	8
vlam	llama	vlAm	LAmA	0.600	0.575	0.250	34.0	112.68	N	NA	4	5
uniform	uniforme	ynifOrm	UnIfORmE	0.875	0.860	0.500	37.0	33.57	N	NA	7	8
oceaan	océano	osejan	OTEAnO	0.500	0.667	0.000	30.0	18.21	N	NA	6	6
natie	nación	natsi	nATIOn	0.500	0.650	0.167	26.0	40.36	N	NA	5	6
rijk	rico	rKk	rIkO	0.500	0.825	0.500	64.0	30.89	N	NA	4	4
neger	negro	neG@r	nEgRO	0.600	0.640	0.200	29.0	130.36	N	NA	5	5
neger	negra	neG@r	nEgRA	0.600	0.640	0.200	29.0	67.14	N	NA	5	5
kwartier	cuartel	kwArtir	kwARtEl	0.500	0.841	0.571	32.0	18.57	N	NA	8	7
meester	maestro	mest@r	mAEstRO	0.571	0.729	0.429	77.0	41.79	N	NA	7	7
lokaal	local	lokal	lOkAl	0.667	0.880	0.600	33.0	50.54	A	NA	6	5
artikel	artículo	Artik@l	ARtIkUlO	0.500	0.872	0.500	152.0	54.29	N	NA	7	8
mama	mamá	mAma	mAmA	0.750	0.925	0.750	43.0	53.39	N	NA	4	4
stabiel	estable	stabil	EstAblE	0.571	0.743	0.429	10.0	19.11	A	NA	7	7
metalen	metálico	metal@	mEtAlIkO	0.500	0.782	0.375	13.0	10.18	A	NA	7	8
totaal	total	total	tOtAl	0.833	0.880	0.600	127.0	134.64	A	NA	6	5
object	objeto	ObjEkt	ObxEtO	0.667	0.796	0.500	43.0	96.96	N	NA	6	6
prinses	princesa	prInsEs	pRInTEsA	0.750	0.912	0.625	21.0	14.82	N	NA	7	8
mentaal	mental	mEntal	mEntAl	0.857	0.950	0.833	14.0	34.46	A	NA	7	6
commando	comando	kOmAndo	kOmAndO	0.875	0.957	0.857	11.0	13.93	N	NA	8	7
idee	idea	ide	IdEA	0.750	0.750	0.250	211.0	195.71	N	NA	4	4
voor	por	vor	pOR	0.500	0.729	0.000	6726.0	7151.79	PREPOS	NA	4	3
vorm	forma	vOrm	fORmA	0.600	0.880	0.400	333.0	489.82	N	NA	4	5
project	proyecto	projEkt	pROyEktO	0.750	0.765	0.500	39.0	106.25	N	NA	7	8
kabinet	gabinete	kabinEt	gAbInEtE	0.750	0.875	0.500	25.0	13.21	N	NA	7	8
lanceren	lanzar	lAnser@	lAnTAR	0.500	0.822	0.429	12.0	16.61	V	NA	8	6
regelen	regular	reG@l@	rEgUlAR	0.571	0.751	0.286	59.0	21.07	V	NA	7	7
pakket	paquete	pAkEt	pAkEtE	0.571	0.917	0.833	10.0	29.64	N	NA	6	7
visie	visión	vizi	bIsIOn	0.667	0.698	0.000	53.0	69.29	N	NA	5	6
douche	ducha	duS	dUJA	0.667	0.800	0.250	17.0	12.68	N	NA	6	5
karakter	carácter	karAkt@r	kARAktER	0.625	0.920	0.500	123.0	120.36	N	NA	8	8
passeren	pasar	pAser@	pAsAR	0.500	0.809	0.500	44.0	185.71	V	NA	8	5
beest	bestia	best	bEstjA	0.500	0.783	0.500	39.0	14.11	N	NA	5	6
villa	villa	vila	bILA	1.000	0.532	0.000	25.0	17.32	N	NA	5	5
plezier	placer	pl@zir	plATER	0.571	0.831	0.333	63.0	81.25	N	NA	7	6
cijfer	cifra	sKf@r	TIfRA	0.500	0.720	0.200	38.0	31.43	N	NA	6	5
logisch	lógico	loGis	lOxIkO	0.571	0.750	0.167	44.0	39.64	A	NA	7	6
partij	parte	pArtK	pARtE	0.667	0.960	0.600	170.0	604.82	N	NA	6	5
partij	partido	pArtK	pARtIdO	0.714	0.814	0.429	170.0	260.0	N	NA	6	7
academie	academia	akademi	AkAdEmjA	0.875	0.733	0.375	11.0	11.07	N	NA	8	8
recht	derecho	rExt	dEREJO	0.571	0.707	0.167	232.0	130.0	N	NA	5	7
lectuur	lectura	lEktyr	lEktURA	0.714	0.868	0.571	11.0	56.25	N	NA	7	7
juist	justo	jLst	xUstO	0.600	0.791	0.400	399.0	68.75	A	NA	5	5
whisky	whisky	wIski	wIskI	1.000	0.960	0.800	22.0	23.21	N	NA	6	6
vers	verso	vErs	bERsO	0.800	0.798	0.400	31.0	10.71	A	NA	4	5
drama	drama	drama	dRAmA	1.000	0.860	0.400	16.0	24.82	N	NA	5	5
correct	correcto	kOrEkt	kOrEktO	0.875	0.929	0.857	13.0	16.25	A	NA	7	8
produkt	producto	prod}kt	pROdUktO	0.750	0.870	0.500	86.0	66.43	N	NA	7	8
ideaal	ideal	idejal	IdEAl	0.833	0.783	0.333	42.0	43.39	N	NA	6	5
extreem	extremo	Ekstrem	EkstREmO	0.714	0.888	0.625	17.0	47.86	A	NA	7	7
offeren	ofrecer	Of@r@	OfRETER	0.571	0.785	0.286	11.0	28.93	V	NA	7	7
fruit	fruta	frLt	fRUtA	0.600	0.815	0.400	13.0	12.68	N	NA	5	5
regio	región	reGijo	rExIOn	0.667	0.700	0.167	14.0	44.29	N	NA	5	6
regel	regla	reG@l	rEglA	0.600	0.660	0.200	139.0	26.25	N	NA	5	5
subject	sujeto	s}bjEkt	sUxEtO	0.571	0.734	0.286	14.0	51.25	N	NA	7	6
titel	título	tit@l	tItUlO	0.500	0.846	0.500	53.0	64.11	N	NA	5	6
formule	fórmula	fOrmyl@	fORmUlA	0.714	0.894	0.571	21.0	41.25	N	NA	7	7
toestand	estado	tustAnt	EstAdO	0.500	0.708	0.429	111.0	416.61	N	NA	8	6
vormen	formar	vOrm@	fORmAR	0.500	0.847	0.333	273.0	31.79	V	NA	6	6
premie	premio	premi	pREmjO	0.833	0.759	0.333	10.0	33.93	N	NA	6	6
premie	prima	premi	pRImA	0.500	0.794	0.400	10.0	24.29	N	NA	6	5
kanker	cáncer	kANk@r	kAnTER	0.500	0.799	0.333	18.0	68.75	N	NA	6	6
piano	piano	pijano	pjAnO	1.000	0.817	0.500	16.0	33.57	N	NA	5	5
geniaal	genial	xenijal	xEnjAl	0.857	0.843	0.571	10.0	12.14	A	NA	7	6
illusie	ilusión	Ilyzi	IlUsIOn	0.571	0.782	0.286	30.0	38.21	N	NA	7	7
nacht	noche	nAxt	nOJE	0.600	0.675	0.250	266.0	405.71	N	NA	5	5
paniek	pánico	panik	pAnIkO	0.500	0.833	0.500	29.0	21.25	N	NA	6	6
kritisch	crítico	kritis	kRItIkO	0.500	0.786	0.286	46.0	28.57	A	NA	8	7
adequaat	adecuado	Ad@kwat	AdEkwAdO	0.625	0.882	0.500	14.0	33.21	A	NA	8	8
piloot	piloto	pilot	pIlOtO	0.667	0.833	0.500	16.0	18.93	N	NA	6	6
idioot	idiota	idijot	IdjOtA	0.667	0.750	0.333	14.0	12.68	N	NA	6	6
club	club	kl}p	klUb	1.000	0.965	0.500	22.0	66.96	N	NA	4	4
cursus	curso	k}rz}s	kURsO	0.667	0.808	0.167	20.0	49.11	N	NA	6	5
speciaal	especial	speSal	EspETjAl	0.750	0.775	0.375	129.0	94.82	A	NA	8	8
front	frente	frOnt	fREntE	0.667	0.867	0.500	23.0	139.11	N	NA	5	6
alcohol	alcohol	AlkohOl	AlkOOl	1.000	0.886	0.714	29.0	51.43	N	NA	7	7
relatief	relativo	r@latif	rElAtIbO	0.750	0.806	0.375	49.0	11.43	A	NA	8	8
marine	marina	marin@	mARInA	0.833	0.847	0.333	10.0	12.5	N	NA	6	6
leider	líder	lKd@r	lIdER	0.667	0.912	0.400	71.0	48.93	N	NA	6	5
globaal	global	xlobal	glObAl	0.857	0.833	0.500	19.0	20.71	A	NA	7	6
muur	muro	myr	mURO	0.500	0.769	0.250	147.0	26.79	N	NA	4	4
ritme	ritmo	rItm@	rItmO	0.800	0.972	0.800	22.0	65.71	N	NA	5	5
vals	falso	vAls	fAlsO	0.600	0.900	0.600	37.0	21.61	A	NA	4	5
analyse	análisis	anal!z@	AnAlIsIs	0.500	0.810	0.250	54.0	87.68	N	NA	7	8
cultuur	cultura	k}ltyr	kULtURA	0.714	0.711	0.286	99.0	145.71	N	NA	7	7
cultuur	cultivo	k}ltyr	kUltIbO	0.571	0.828	0.429	99.0	23.39	N	NA	7	7
vaag	vago	vax	bAgO	0.500	0.597	0.000	78.0	10.0	A	NA	4	4
