# Supplementary material for: Cross-Language Distributions of High Frequency and Phonetically Similar Cognates
Source: PLoS One. 2013 May 10;8(5):e63006. doi: 10.1371/journal.pone.0063006 (PMC3651159; doi:10.1371/journal.pone.0063006)
Supplement: Dataset S1 — A collection of 15 separate plain text files that contain the automatically identified cognates corresponding to the third column of Table 2 . Measures of orthographic and phonetic similarity as well as frequency information are included. Textfile S1 contains the abbreviations used in the headers of the text files. (ZIP) [file pone.0063006.s004.zip › 4_10_translations.txt]

Italian	French	p1	p2	o_distance	p_distance	raw_p_distance	l1_frequency	l2_frequency	l1_syntax	l2_syntax	l1_length	l2_length
tabella	table	tabella	tAbl	0.571	0.743	0.429	10.69	118.37	S	NOM	7	5
tabella	tableau	tabella	tAblo	0.571	0.750	0.429	10.69	50.11	S	NOM	7	7
simbolo	symbole	simbolo	sebOl	0.714	0.786	0.429	54.0	14.95	S	NOM	7	7
lira	lire	lira	lirA	0.750	0.925	0.750	276.82	281.09	S	VER	4	4
cassa	caisse	kassa	kEs	0.667	0.740	0.400	50.13	38.03	S	NOM	5	6
spirito	esprit	spirito	Espri	0.571	0.714	0.429	76.46	155.82	S	NOM	7	6
pittore	peintre	pittore	petr	0.571	0.757	0.429	15.93	17.02	S	NOM	7	7
sorgere	surgir	Sor¥ere	syrZi	0.571	0.760	0.143	33.17	10.95	V	VER	7	6
salario	salaire	salario	sAlEr	0.571	0.771	0.429	10.63	26.43	S	NOM	7	7
salotto	salon	salotto	sAlo	0.571	0.743	0.429	22.04	39.24	S	NOM	7	5
fondere	fondre	fondere	fo	0.857	0.643	0.286	13.32	17.32	V	VER	7	6
crema	crème	krema	krEm	0.600	0.840	0.600	21.13	20.61	S	NOM	5	5
carta	carte	karta	kArt	0.800	0.840	0.600	154.95	144.96	S	NOM	5	5
carro	chariot	karro	SArjo	0.571	0.761	0.400	14.94	14.4	S	NOM	5	7
termine	terme	termine	tErm	0.714	0.743	0.429	106.72	37.67	S	NOM	7	5
esempio	exemple	esempio	EgzApl	0.571	0.546	0.143	89.71	93.2	S	NOM	7	7
frutto	fruit	frutto	fr¬i	0.667	0.664	0.333	55.88	39.45	S	NOM	6	5
notare	noter	notare	notA	0.667	0.783	0.500	82.16	31.24	V	VER	6	5
cantare	battre	kantare	bA	0.571	0.557	0.000	67.65	200.35	V	VER	7	6
cantare	chanter	kantare	SAtA	0.571	0.636	0.143	67.65	166.34	V	VER	7	7
fiume	fleuve	fiume	fl9v	0.500	0.577	0.200	58.3	21.58	S	NOM	5	6
intero	entier	intero	Atje	0.500	0.603	0.167	146.83	76.01	G	ADJ	6	6
distanza	distance	distanJa	distAs	0.750	0.812	0.500	76.45	31.56	S	NOM	8	8
resto	reste	resto	rEst	0.800	0.840	0.600	103.63	214.54	S	NOM	5	5
soffiare	souffler	Soffiare	suflA	0.500	0.698	0.125	13.69	28.33	V	VER	8	8
pallone	balle	pallone	bAl	0.571	0.671	0.143	22.38	122.07	S	NOM	7	5
pallone	ballon	pallone	bAlo	0.714	0.743	0.286	22.38	32.92	S	NOM	7	6
attacco	attaque	atta«o	AtAk	0.571	0.650	0.167	69.65	59.92	S	NOM	7	7
gloria	gloire	gloria	glwAr	0.500	0.667	0.333	16.03	35.27	S	NOM	6	6
negativo	négatif	negativo	negAtif	0.625	0.900	0.625	56.95	16.02	G	ADJ	8	7
favore	faveur	favore	fAv9r	0.500	0.817	0.500	30.97	36.65	S	NOM	6	6
orgoglio	orgueil	orgO§o	Org9j	0.500	0.743	0.333	25.37	11.56	S	NOM	8	7
evitare	éviter	evitare	evitA	0.571	0.814	0.571	171.38	87.47	V	VER	7	6
tessuto	tissu	tesSuto	tisy	0.571	0.729	0.286	32.07	15.69	S	NOM	7	5
cedere	céder	£idere	sEd	0.667	0.633	0.167	61.57	24.21	V	VER	6	5
roccia	rocher	ro«ia	roSe	0.500	0.820	0.400	18.62	16.97	S	NOM	6	6
recente	récent	re£inte	resA	0.714	0.679	0.286	69.52	12.42	G	ADJ	7	6
avviso	avis	avviSo	Avi	0.667	0.700	0.333	32.18	139.22	S	NOM	6	4
figlio	fils	fi§o	fis	0.500	0.771	0.500	381.37	480.15	S	NOM	6	4
figlia	fille	fi§a	fij	0.500	0.771	0.500	127.59	841.56	S	NOM	6	5
colonna	colonne	kolonna	kolOn	0.857	0.814	0.571	30.23	11.95	S	NOM	7	7
alcuno	aucun	alkuno	ok^	0.667	0.612	0.167	569.15	175.78	G	ADJ	6	5
alcuno	aucune	alkuno	okyn	0.667	0.725	0.333	569.15	207.0	G	ADJ	6	6
golf	golf	golf	gOlf	1.000	0.925	0.750	10.12	14.14	S	NOM	4	4
progetto	projet	pro¥etto	proZE	0.625	0.762	0.375	165.86	69.59	S	NOM	8	6
nipote	nièce	nipote	njEs	0.500	0.573	0.167	33.71	10.1	S	NOM	6	5
commedia	comédie	kommedia	komedi	0.625	0.875	0.750	30.16	22.11	S	NOM	8	7
cerchio	cercle	£irkio	sErkl	0.571	0.633	0.333	15.17	21.77	S	NOM	7	6
bomba	bombe	bomba	bob	0.800	0.800	0.600	45.42	64.39	S	NOM	5	5
causa	cause	kausa	koz	0.800	0.760	0.200	99.24	218.6	S	NOM	5	5
provare	prouver	provare	pruvA	0.571	0.786	0.429	179.55	88.83	V	VER	7	7
provare	éprouver	provare	epruvA	0.500	0.714	0.286	179.55	23.35	V	VER	7	8
chiunque	chacune	kiun¤e	SAkyn	0.500	0.583	0.000	36.49	12.2	N	PRO	8	7
studente	étudiant	studente	etydjA	0.500	0.655	0.250	62.04	38.07	S	NOM	8	8
amica	ami	amika	Ami	0.600	0.740	0.400	45.45	747.98	S	NOM	5	3
scritto	écrit	skritto	ekri	0.571	0.648	0.429	12.56	10.67	G	NOM	7	5
amico	ami	amiko	Ami	0.600	0.740	0.400	312.67	747.98	S	NOM	5	3
racconto	conte	ra«onto	kot	0.500	0.663	0.286	64.19	13.3	S	NOM	8	5
sistema	système	sistema	sistEm	0.571	0.886	0.714	229.58	76.92	S	NOM	7	7
paradiso	paradis	paradiSo	pArAdi	0.875	0.800	0.500	21.61	33.23	S	NOM	8	7
saltare	sauter	saltare	sotA	0.571	0.679	0.286	65.27	123.03	V	VER	7	6
musicale	musicien	musikale	myzisje	0.625	0.810	0.375	44.64	13.3	G	NOM	8	8
musicale	musical	musikale	myzikAl	0.875	0.875	0.500	44.64	24.76	G	ADJ	8	7
lago	lac	lago	lAk	0.500	0.800	0.250	28.12	31.16	S	NOM	4	3
attrarre	attirer	attrarre	AtirA	0.500	0.632	0.250	17.23	54.9	V	VER	8	7
stress	stress	stress	strEs	1.000	0.867	0.667	14.62	10.85	S	NOM	6	6
lanciare	lancer	lan£iare	lAs	0.625	0.625	0.125	134.38	75.22	V	VER	8	6
posare	poser	posare	pozA	0.667	0.783	0.333	25.14	217.2	V	VER	6	5
radio	radio	radio	rAdjo	1.000	0.740	0.600	39.48	78.23	S	NOM	5	5
uno	une	uno	yn	0.667	0.767	0.333	20589.88	7907.85	R	ART	3	3
reagire	réagir	rea¥ire	reAZi	0.714	0.800	0.429	40.94	33.19	V	VER	7	6
pianeta	planète	pianeta	plAnEt	0.571	0.700	0.429	27.19	61.11	S	NOM	7	7
pietra	pierre	pietra	pjEr	0.667	0.617	0.333	50.63	67.17	S	NOM	6	6
scappare	échapper	skappare	eSApA	0.500	0.600	0.125	46.09	95.07	V	VER	8	8
urgenza	urgence	ur¥enJa	yrZAs	0.714	0.708	0.143	16.28	53.03	S	NOM	7	7
doccia	douche	do«ia	duS	0.500	0.720	0.200	11.97	36.06	S	NOM	6	6
urgente	urgent	ur¥ente	yrZA	0.857	0.665	0.143	16.38	31.56	G	ADJ	7	6
cinema	cinéma	£inema	sinemA	0.833	0.917	0.667	110.96	63.49	S	NOM	6	6
voi	vous	voi	vu	0.500	0.767	0.333	333.35	13589.7	N	PRO	3	4
violare	violer	violare	vjolA	0.714	0.671	0.429	15.69	39.43	V	VER	7	6
malattia	maladie	malattia	mAlAdi	0.625	0.800	0.375	85.49	66.04	S	NOM	8	7
ritenere	retenir	ritenere	r@tnE	0.625	0.723	0.375	127.27	71.58	V	VER	8	7
giusto	juste	¥iusto	Zyst	0.500	0.817	0.333	160.01	656.86	G	ADJ	6	5
cercare	chercher	£irkare	SErSA	0.500	0.665	0.143	480.84	712.46	V	VER	7	8
missile	missile	missile	misil	1.000	0.857	0.714	10.56	16.7	S	NOM	7	7
normale	normal	normale	nOrmAl	0.857	0.843	0.571	82.67	127.15	G	ADJ	7	6
borsa	bourse	borsa	burs	0.667	0.860	0.600	54.74	19.66	S	NOM	5	6
ordine	ordre	ordine	Ordr	0.667	0.767	0.333	174.54	217.25	S	NOM	6	5
circolo	cercle	£irkolo	sErkl	0.571	0.757	0.429	18.99	21.77	S	NOM	7	6
bordo	bord	bordo	bOr	0.800	0.740	0.400	22.83	79.9	S	NOM	5	4
polizia	police	poliJia	polis	0.571	0.829	0.571	137.62	276.21	S	NOM	7	6
opinione	opinion	opinione	opinjo	0.875	0.783	0.625	68.52	33.89	S	NOM	8	7
orologio	horloge	orolo¥io	OrlOZ	0.500	0.725	0.250	30.81	10.48	S	NOM	8	7
condurre	conduire	kondurre	kod¬irA	0.875	0.740	0.500	110.45	169.64	V	VER	8	8
versione	version	versione	vErsjo	0.875	0.745	0.500	65.88	20.09	S	NOM	8	7
agente	agent	a¥ente	AZA	0.833	0.592	0.000	76.21	117.9	S	NOM	6	5
agenzia	agence	a¥enJia	AZAs	0.571	0.622	0.000	42.04	23.15	S	NOM	7	6
scrivere	écrire	skrivere	ekrirA	0.625	0.687	0.500	361.03	305.92	V	VER	8	6
ritardo	retard	ritardo	r@tAr	0.714	0.755	0.429	42.24	126.45	S	NOM	7	6
nervoso	nerveux	nervoSo	nErv2z	0.571	0.811	0.429	32.23	50.4	G	ADJ	7	7
strano	étrange	strano	etrAZ	0.571	0.654	0.333	100.58	85.61	G	ADJ	6	7
civile	civil	£ivile	sivil	0.833	0.883	0.667	79.65	20.46	G	ADJ	6	5
parente	parent	parente	pArA	0.857	0.665	0.286	50.48	188.38	S	NOM	7	6
centrale	central	£intrale	sAtrAl	0.875	0.721	0.375	80.11	18.14	G	ADJ	8	7
fondare	fonder	fondare	fodA	0.714	0.743	0.429	38.28	15.97	V	VER	7	6
teoria	théorie	teoria	teori	0.571	0.917	0.833	42.06	32.38	S	NOM	6	7
canna	canon	kanna	kAno	0.600	0.751	0.400	12.99	22.22	S	NOM	5	5
canna	canne	kanna	kAn	0.800	0.740	0.400	12.99	10.91	S	NOM	5	5
anonimo	anonyme	anonimo	Anonim	0.714	0.886	0.714	24.03	11.65	G	ADJ	7	7
biondo	blond	biondo	blo	0.667	0.649	0.333	34.22	22.65	G	NOM	6	5
canto	chant	kanto	SA	0.600	0.551	0.000	31.63	25.9	S	NOM	5	5
energia	énergie	ener¥ia	enErZi	0.714	0.871	0.571	70.85	43.06	S	NOM	7	7
amore	amoureux	amore	Amur2z	0.625	0.783	0.333	258.96	107.79	S	ADJ	5	8
amore	amour	amore	Amur	0.600	0.800	0.400	258.96	458.27	S	NOM	5	5
stupido	stupide	stupido	stypid	0.857	0.900	0.714	14.37	71.75	G	ADJ	7	7
fucile	fusil	fu£ile	fyzi	0.667	0.767	0.333	14.58	48.61	S	NOM	6	5
divorzio	divorce	divorJio	divOrs	0.625	0.812	0.500	18.62	23.23	S	NOM	8	7
gruppo	groupe	gruppo	grup	0.500	0.833	0.667	324.87	104.38	S	NOM	6	6
pianta	plante	pianta	plAt	0.667	0.617	0.333	54.09	21.86	S	NOM	6	6
attirare	attirer	attirare	AtirA	0.750	0.738	0.375	31.42	54.9	V	VER	8	7
campo	camp	kampo	kA	0.800	0.640	0.200	244.18	114.93	S	NOM	5	4
campo	champ	kampo	SA	0.600	0.551	0.000	244.18	57.22	S	NOM	5	5
autore	auteur	autore	ot9r	0.500	0.750	0.333	108.51	23.52	S	NOM	6	6
sforzare	forcer	sforJare	fOrs	0.500	0.688	0.250	12.15	64.64	V	VER	8	6
pittura	peinture	pittura	petyr	0.625	0.800	0.429	13.02	29.53	S	NOM	7	8
cintura	ceinture	£intura	setyr	0.750	0.771	0.286	11.1	22.57	S	NOM	7	8
insieme	ensemble	insieme	AsAbl	0.500	0.517	0.143	160.63	253.47	B	ADV	7	8
calma	calme	kalma	kAlm	0.800	0.840	0.600	23.02	105.2	S	NOM	5	5
calmo	calme	kalmo	kAlm	0.800	0.840	0.600	15.43	105.2	G	NOM	5	5
inferno	enfer	inferno	AfEr	0.571	0.638	0.286	24.45	88.86	S	NOM	7	5
nostro	notre	nostro	nOtr	0.667	0.783	0.500	745.41	1022.94	G	ADJ	6	5
follia	folie	follia	foli	0.667	0.833	0.667	27.03	52.39	S	NOM	6	5
vicino	voisin	vi£ino	vwAze	0.500	0.620	0.167	101.67	56.0	G	NOM	6	6
portata	portée	portata	pOrte	0.571	0.757	0.429	16.36	13.38	S	NOM	7	6
portare	emporter	portare	ApOrtA	0.500	0.700	0.286	558.51	69.02	V	VER	7	8
portare	apporter	portare	ApOrtA	0.500	0.700	0.286	558.51	209.91	V	VER	7	8
portare	porter	portare	pOrtA	0.714	0.771	0.429	558.51	319.98	V	VER	7	6
rompere	rompre	rompere	ropE	0.857	0.743	0.429	58.27	41.37	V	VER	7	6
leone	lion	leone	ljo	0.600	0.652	0.400	16.72	20.86	S	NOM	5	4
vento	vent	vento	vA	0.800	0.600	0.200	77.8	77.34	S	NOM	5	4
grosso	gros	grosSo	gro	0.667	0.750	0.500	111.95	266.95	G	ADJ	6	4
ridicolo	ridicule	ridikolo	ridikyl	0.750	0.902	0.750	12.87	61.57	G	ADJ	8	8
levare	élever	levare	ElvA	0.500	0.617	0.167	23.56	52.03	V	VER	6	6
levare	lever	levare	l@vA	0.667	0.743	0.333	23.56	165.98	V	VER	6	5
rovina	ruine	rovina	r¬in	0.500	0.742	0.500	13.37	17.93	S	NOM	6	5
corretto	correct	korretto	korEkt	0.750	0.800	0.500	28.9	19.24	G	ADJ	8	7
compagna	copain	kompaµa	kope	0.625	0.729	0.429	23.72	158.62	S	NOM	8	6
compagno	copain	kompa¨	kope	0.625	0.767	0.500	105.12	158.62	S	NOM	8	6
presente	présent	presente	prezA	0.750	0.744	0.375	120.21	66.72	G	NOM	8	7
presenza	présence	presenJa	prezAs	0.625	0.782	0.375	122.91	45.03	S	NOM	8	8
truppa	troupe	truppa	trup	0.500	0.833	0.667	17.51	30.93	S	NOM	6	6
truppa	troupeau	truppa	trupo	0.625	0.842	0.667	17.51	11.48	S	NOM	6	8
reazione	réaction	reaJione	reAksjo	0.500	0.662	0.250	73.36	26.41	S	NOM	8	8
disastro	désastre	disastro	dezAstr	0.750	0.875	0.500	19.84	12.82	S	NOM	8	8
grotta	grotte	grotta	grOt	0.833	0.783	0.500	10.06	12.23	S	NOM	6	6
leggero	léger	le¦ero	leZe	0.571	0.800	0.500	62.32	37.77	G	ADJ	7	5
liberare	libérer	liberare	libEr	0.625	0.775	0.500	69.17	75.77	V	VER	8	7
concorso	concours	konkorSo	kokur	0.750	0.788	0.500	44.56	23.89	S	NOM	8	8
coprire	couvrir	koprire	kuvEr	0.571	0.717	0.286	65.73	88.29	V	VER	7	7
crudele	cruel	krudele	kryEl	0.714	0.786	0.429	14.5	28.98	G	ADJ	7	5
mistero	mystère	mistero	mistEr	0.571	0.886	0.714	48.45	28.03	S	NOM	7	7
abitante	habitant	abitante	AbitA	0.750	0.738	0.375	61.29	16.68	S	NOM	8	8
arabo	arabe	arabo	ArAb	0.800	0.780	0.400	16.02	13.62	G	NOM	5	5
fumare	fumer	fumare	fymA	0.667	0.750	0.333	19.45	98.49	V	VER	6	5
noi	nous	noi	nu	0.500	0.767	0.333	1460.46	4772.12	N	PRO	3	4
partito	parti	partito	pArti	0.714	0.814	0.571	201.3	46.59	S	NOM	7	5
partita	partie	partita	pArti	0.714	0.814	0.571	95.46	191.19	S	NOM	7	6
partire	partir	partire	pAr	0.857	0.671	0.286	194.11	1111.97	V	VER	7	6
aereo	aérien	aereo	Aerje	0.500	0.740	0.400	45.99	13.71	S	ADJ	5	6
ragione	raison	ra¥ione	rEzo	0.571	0.714	0.286	198.08	467.94	S	NOM	7	6
grande	grand	grande	grA	0.833	0.700	0.333	1222.36	638.72	G	ADJ	6	5
piatto	plat	piatto	plA	0.500	0.549	0.167	59.82	30.24	S	NOM	6	4
problema	problème	problema	problEm	0.750	0.900	0.750	487.96	520.07	S	NOM	8	8
verso	envers	verSo	AvEr	0.500	0.640	0.200	359.67	35.46	P	PRE	5	6
verso	vers	verSo	vEr	0.800	0.740	0.400	359.67	227.77	P	PRE	5	4
artista	artiste	artista	Artist	0.857	0.886	0.714	64.26	40.78	S	NOM	7	7
missione	mission	missione	misjo	0.875	0.777	0.500	29.31	85.24	S	NOM	8	7
rivelare	révéler	rivelare	revEl	0.500	0.750	0.375	125.09	32.7	V	VER	8	7
immenso	immense	immenSo	imAs	0.857	0.693	0.286	33.08	21.56	G	ADJ	7	7
nobile	noble	nobile	nObl	0.833	0.783	0.500	23.66	28.7	G	ADJ	6	5
permesso	permis	permesSo	pErmi	0.625	0.750	0.375	27.85	26.95	S	NOM	8	6
divino	divin	divino	dive	0.833	0.800	0.500	16.57	26.55	G	ADJ	6	5
sessuale	sexuel	sesS­le	seks¬El	0.500	0.697	0.429	61.9	46.15	G	ADJ	8	6
indizio	indice	indiJio	edis	0.571	0.729	0.286	13.93	22.13	S	NOM	7	6
poi	puis	poi	p¬i	0.500	0.667	0.667	1296.0	256.19	B	CON	3	4
maggio	mai	ma¦io	mE	0.500	0.640	0.200	82.37	24.34	S	NOM	6	3
per	par	per	pAr	0.667	0.818	0.667	9744.85	1753.02	P	PRE	3	3
per	pour	per	pur	0.500	0.906	0.667	9744.85	7078.55	P	PRE	3	4
assalto	assaut	assalto	Aso	0.714	0.671	0.286	23.78	12.12	S	NOM	7	6
leggenda	légende	le¦enda	leZAd	0.625	0.750	0.429	22.29	20.41	S	NOM	8	7
lezione	leçon	leJione	l@so	0.571	0.723	0.286	45.44	41.48	S	NOM	7	5
attuale	actuel	att­le	Akt¬El	0.571	0.633	0.167	101.58	14.86	G	ADJ	7	6
corona	couronne	korona	kurOn	0.625	0.833	0.500	12.15	23.15	S	NOM	6	8
immagine	image	imma¥ine	imAZ	0.625	0.700	0.250	192.41	82.13	S	NOM	8	5
bloccare	bloquer	blo«are	blokA	0.500	0.743	0.429	69.84	38.62	V	VER	8	7
sci	ski	Si	ski	0.667	0.800	0.333	14.16	16.57	S	NOM	3	3
riposo	repos	ripoSo	r@po	0.667	0.764	0.500	31.0	42.29	S	NOM	6	5
grasso	gras	grasSo	grA	0.667	0.700	0.333	15.79	14.31	G	ADJ	6	4
grasso	gros	grasSo	gro	0.500	0.750	0.500	15.79	266.95	G	ADJ	6	4
media	média	media	medjA	0.800	0.740	0.600	45.78	10.23	S	NOM	5	5
recitare	réciter	re£itare	resitA	0.625	0.812	0.500	47.17	11.89	V	VER	8	7
tremare	trembler	tremare	trAblA	0.625	0.685	0.286	17.75	34.13	V	VER	7	8
abitare	habiter	abitare	AbitA	0.571	0.771	0.429	72.94	128.3	V	VER	7	7
dire	dire	dire	dirA	1.000	0.863	0.750	2331.65	5946.15	V	VER	4	4
magico	magique	ma¥iko	mAZik	0.571	0.850	0.500	34.4	26.93	G	ADJ	6	7
infine	enfin	infine	Afe	0.667	0.628	0.333	137.21	265.83	B	ADV	6	5
sabbia	sable	sabbia	sAbl	0.500	0.662	0.333	20.98	25.23	S	NOM	6	5
votare	voter	votare	votA	0.667	0.783	0.500	60.7	29.61	V	VER	6	5
prigione	prison	pri¥ione	prizo	0.625	0.788	0.500	17.46	147.49	S	NOM	8	6
pagina	page	pa¥ina	pAZ	0.500	0.683	0.167	147.11	39.41	S	NOM	6	4
verde	vert	verde	vEr	0.600	0.740	0.400	76.25	52.59	G	ADJ	5	4
dio	dieu	dio	dj2	0.500	0.567	0.333	76.91	903.41	E	NOM	3	4
armato	armé	armato	Arme	0.500	0.750	0.333	30.67	26.53	G	ADJ	6	4
privare	priver	privare	privA	0.714	0.814	0.571	10.67	24.06	V	VER	7	6
privato	privé	privato	prive	0.571	0.829	0.571	102.75	36.44	G	ADJ	7	5
armare	armer	armare	ArmA	0.667	0.733	0.333	10.67	29.77	V	VER	6	5
due	deux	d®	d2	0.500	0.650	0.500	1673.18	1009.01	NU	ADJ	3	4
insetto	insecte	insetto	esEkt	0.714	0.743	0.286	14.98	13.79	S	NOM	7	7
attivare	activer	attivare	AktivA	0.625	0.762	0.375	11.44	12.58	V	VER	8	7
generale	général	¥enerale	ZenerAl	0.625	0.888	0.625	148.17	124.83	G	NOM	8	7
invitare	inviter	invitare	evitA	0.750	0.750	0.375	105.85	116.83	V	VER	8	7
cento	cent	£into	sA	0.800	0.560	0.000	303.6	43.05	NU	ADJ	5	4
calmare	calmer	kalmare	kAlmA	0.714	0.771	0.429	12.08	168.54	V	VER	7	6
sportivo	sport	sportivo	spOr	0.625	0.712	0.375	65.12	30.04	G	NOM	8	5
vivere	vivre	vivere	vi	0.833	0.667	0.333	450.89	510.19	V	VER	6	5
misurare	mesurer	miSurare	m@zyrA	0.625	0.748	0.250	29.14	19.65	V	VER	8	7
piombo	plomb	piombo	plo	0.667	0.645	0.333	13.49	20.24	S	NOM	6	5
senatore	sénateur	senatore	senAt9r	0.500	0.862	0.625	39.6	19.77	S	NOM	8	8
arrivo	arrivée	arrivo	Arive	0.714	0.833	0.500	67.99	42.66	S	NOM	6	7
folla	foule	folla	ful	0.600	0.760	0.400	41.29	27.81	S	NOM	5	5
motivo	motif	motivo	motif	0.667	0.917	0.667	153.58	16.56	S	NOM	6	5
timido	timide	timido	timid	0.833	0.917	0.833	19.23	16.36	G	ADJ	6	6
luna	lune	luna	lyn	0.750	0.825	0.500	39.45	61.02	S	NOM	4	4
vettura	voiture	vettura	vwAtyr	0.571	0.679	0.429	32.65	429.4	S	NOM	7	7
duro	dur	duro	dyr	0.750	0.825	0.500	126.45	187.84	G	ADJ	4	3
guidare	guider	g¯dare	gidA	0.714	0.617	0.333	91.84	24.79	V	VER	7	6
gas	gaz	gas	gAz	0.667	0.900	0.333	29.85	36.33	S	NOM	3	3
persona	personne	perSona	pErsOn	0.750	0.829	0.429	488.85	577.6	S	PRO	7	8
montare	monter	montare	motA	0.714	0.743	0.429	32.07	277.32	V	VER	7	6
punto	pointe	punto	pwet	0.500	0.643	0.400	474.63	13.32	S	NOM	5	6
corrente	courant	korrente	kurA	0.625	0.657	0.250	40.93	111.58	S	NOM	8	7
leader	leader	leader	lid9r	1.000	0.833	0.500	80.85	12.72	S	NOM	6	6
punta	pointe	punta	pwet	0.500	0.643	0.400	54.43	13.32	S	NOM	5	6
organo	organe	organo	OrgAn	0.833	0.817	0.500	36.59	13.69	S	NOM	6	6
cella	cellule	£illa	selyl	0.571	0.720	0.200	18.73	42.98	S	NOM	5	7
avanti	avant	avanti	AvA	0.833	0.650	0.167	121.23	529.51	B	PRE	6	5
coraggio	courage	kora¦io	kurAZ	0.500	0.757	0.286	58.47	70.73	S	NOM	8	7
francese	français	fran£ise	frAsE	0.500	0.738	0.375	128.12	43.06	G	ADJ	8	8
fondo	fonds	fondo	fo	0.800	0.700	0.400	153.41	15.1	S	NOM	5	5
fondo	fond	fondo	fo	0.800	0.700	0.400	153.41	110.07	S	NOM	5	4
suicidio	suicide	S¯£idio	s¬isid	0.750	0.693	0.286	20.56	27.33	S	NOM	8	7
delicato	délicat	delikato	delikA	0.750	0.838	0.625	58.48	22.52	G	ADJ	8	7
rotta	route	rotta	rut	0.600	0.760	0.400	18.16	166.72	S	NOM	5	5
motore	moteur	motore	mot9r	0.500	0.867	0.667	38.65	33.63	S	NOM	6	6
delitto	délit	delitto	deli	0.571	0.786	0.571	49.61	13.52	S	NOM	7	5
puro	pur	puro	pyr	0.750	0.825	0.500	57.72	58.46	G	ADJ	4	3
adulto	adulte	adulto	Adylt	0.833	0.833	0.500	19.25	23.34	S	NOM	6	6
fiero	fier	fiero	fjEr	0.800	0.640	0.400	11.39	79.13	G	ADJ	5	4
elegante	élégant	elegante	elegA	0.625	0.775	0.500	46.26	10.13	G	ADJ	8	7
diavolo	diable	diavolo	djAbl	0.571	0.613	0.286	29.57	93.34	S	NOM	7	6
dono	don	dono	do	0.750	0.750	0.500	21.24	43.78	S	NOM	4	3
amante	amant	amante	AmA	0.833	0.650	0.167	54.42	35.03	S	NOM	6	5
certo	certain	£irto	sErte	0.571	0.820	0.400	393.63	103.57	G	ADJ	5	7
museo	musée	museo	myze	0.600	0.860	0.400	40.97	20.7	S	NOM	5	5
scandalo	scandale	skandalo	skAdAl	0.875	0.800	0.500	51.6	20.92	S	NOM	8	8
istinto	instinct	istinto	este	0.625	0.729	0.286	16.06	16.95	S	NOM	7	8
dose	dose	dose	doz	1.000	0.875	0.500	27.91	18.44	S	NOM	4	4
isolare	isoler	iSolare	izolA	0.714	0.800	0.429	10.25	14.1	V	VER	7	6
medicina	médecine	medi£ina	mEdsin	0.625	0.812	0.500	39.87	23.51	S	NOM	8	8
discesa	descente	diSesa	desAt	0.500	0.709	0.333	16.32	11.59	S	NOM	7	8
mangiare	manger	man¥iare	mAZ	0.625	0.638	0.125	116.1	467.82	V	VER	8	6
ottenere	obtenir	ottenere	Opt@nE	0.625	0.732	0.250	211.82	88.08	V	VER	8	7
episodio	épisode	epiSodio	epizOd	0.625	0.825	0.500	71.69	17.32	S	NOM	8	7
guida	guide	g¯da	gid	0.800	0.625	0.500	86.16	17.52	S	NOM	5	5
batteria	batterie	batteria	bAtri	0.875	0.775	0.500	10.55	14.24	S	NOM	8	8
invitato	invité	invitato	evite	0.625	0.762	0.375	10.4	41.19	S	NOM	8	6
limite	limite	limite	limit	1.000	0.917	0.833	80.3	32.77	S	NOM	6	6
macchina	machine	makkina	mASin	0.750	0.750	0.429	171.93	67.72	S	NOM	8	7
sembrare	sembler	sembrare	sAblA	0.625	0.643	0.250	630.78	229.25	V	VER	8	7
solido	solide	Solido	solid	0.833	0.900	0.667	24.81	21.71	G	ADJ	6	6
agitare	agiter	a¥itare	AZitA	0.714	0.757	0.286	21.44	14.62	V	VER	7	6
curioso	curieux	kurioSo	kyrj2z	0.571	0.700	0.286	34.03	34.36	G	ADJ	7	7
intimo	intime	intimo	etim	0.833	0.800	0.500	19.99	15.78	G	ADJ	6	6
morte	mort	morte	mOr	0.800	0.740	0.400	197.95	460.05	S	NOM	5	4
morto	mort	morto	mOr	0.800	0.740	0.400	42.79	460.05	S	NOM	5	4
montagna	montagne	montaµa	motAN	0.875	0.786	0.429	70.06	62.01	S	NOM	8	8
montagna	mont	montaµa	mo	0.500	0.643	0.286	70.06	12.63	S	NOM	8	4
quanto	quantité	¤anto	kAtite	0.625	0.800	0.167	291.51	10.3	N	NOM	6	8
ancora	encore	ankora	AkOr	0.667	0.733	0.333	1079.81	1176.94	B	ADV	6	6
mosca	mouche	moska	muS	0.500	0.740	0.200	31.33	24.65	E	NOM	5	6
miglio	mille	mi§o	mil	0.500	0.850	0.500	13.41	55.43	S	ADJ	6	5
poeta	poète	poeta	poEt	0.600	0.840	0.600	33.76	22.65	S	NOM	5	5
quando	quand	¤ando	kA	0.833	0.620	0.000	1347.36	1827.92	C	CON	6	5
famiglia	famille	fami§a	fAmij	0.625	0.797	0.500	353.36	384.92	S	NOM	8	7
trucco	truc	tru«o	tryk	0.667	0.760	0.400	24.67	381.34	S	NOM	6	4
angoscia	angoisse	angoSia	AgwAs	0.500	0.586	0.143	28.56	17.82	S	NOM	8	8
ministro	ministre	ministro	ministr	0.875	0.938	0.875	231.55	41.41	S	NOM	8	8
processo	procès	pro£isSo	prosE	0.625	0.765	0.500	132.25	45.41	S	NOM	8	6
madre	mère	madre	mEr	0.600	0.740	0.400	245.73	686.79	S	NOM	5	4
fare	faire	fare	fEr	0.800	0.800	0.500	4059.71	8813.48	V	VER	4	5
fase	phase	fase	fAz	0.600	0.800	0.250	74.71	13.22	S	NOM	4	5
lista	liste	lista	list	0.800	0.900	0.800	68.67	71.56	S	NOM	5	5
sociale	social	So£iale	sosjAl	0.857	0.700	0.286	154.31	34.4	G	ADJ	7	6
fame	faim	fame	fe	0.500	0.750	0.500	37.95	128.04	S	NOM	4	4
difesa	défense	difesa	defAs	0.571	0.792	0.500	93.74	50.94	S	NOM	6	7
creare	créer	kreare	kreA	0.500	0.783	0.500	176.62	85.17	V	VER	6	5
modesto	modeste	modesto	modEst	0.857	0.886	0.714	31.31	10.64	G	ADJ	7	7
tubo	tube	tubo	tyb	0.750	0.825	0.500	15.64	17.4	S	NOM	4	4
mattina	matin	mattina	mAte	0.714	0.714	0.286	155.71	275.01	S	NOM	7	5
mattina	matinée	mattina	mAtine	0.571	0.829	0.571	155.71	12.51	S	NOM	7	7
cassetta	cassette	kassetta	kAsEt	0.875	0.738	0.375	16.69	32.4	S	NOM	8	8
paura	peur	paura	p2r	0.600	0.760	0.400	167.93	557.21	S	NOM	5	4
pausa	pause	pausa	poz	0.800	0.760	0.200	22.04	28.24	S	NOM	5	5
scenario	scénario	Senario	senAri	0.875	0.871	0.571	19.31	19.14	S	NOM	8	8
dominio	domaine	dominio	domEn	0.571	0.786	0.571	11.8	21.57	S	NOM	7	7
moderno	moderne	moderno	modErn	0.857	0.886	0.714	77.14	21.3	G	ADJ	7	7
litro	litre	litro	litr	0.800	0.900	0.800	14.75	10.19	S	NOM	5	5
socio	associé	So£io	Asosje	0.571	0.667	0.167	24.37	22.51	S	NOM	5	7
pronto	prêt	pronto	prE	0.500	0.686	0.333	190.37	314.64	G	ADJ	6	4
spagnolo	espagnol	spa¨lo	EspANOl	0.750	0.700	0.286	33.25	20.94	G	ADJ	8	8
miseria	misère	miseria	mizEr	0.571	0.814	0.429	14.47	18.77	S	NOM	7	6
milione	million	milione	miljo	0.714	0.752	0.571	318.78	124.7	NU	NOM	7	7
effetto	effet	effetto	efE	0.714	0.671	0.286	149.85	116.75	S	NOM	7	5
amicizia	amitié	ami£iJia	Amitje	0.500	0.760	0.250	47.37	36.69	S	NOM	8	6
forma	forme	forma	fOrm	0.800	0.840	0.600	184.7	94.19	S	NOM	5	5
scuotere	secouer	sk°tere	s@kwA	0.500	0.622	0.143	32.36	19.0	V	VER	8	7
sacco	sac	sa«o	sAk	0.600	0.675	0.250	39.11	124.6	S	NOM	5	3
mondo	monde	mondo	mod	0.800	0.800	0.600	561.5	830.72	S	NOM	5	5
forte	ferme	forte	fErm	0.600	0.760	0.400	240.06	76.86	G	NOM	5	5
forte	fort	forte	fOr	0.800	0.740	0.400	240.06	171.91	G	ADV	5	4
sincero	sincère	sin£iro	sesEr	0.714	0.729	0.286	21.08	19.51	G	ADJ	7	7
foto	photo	foto	foto	0.600	1.000	1.000	74.63	209.1	S	NOM	4	5
forza	force	forJa	fOrs	0.600	0.800	0.400	258.48	151.96	S	NOM	5	5
monte	montagne	monte	motAN	0.625	0.698	0.400	12.71	62.01	S	NOM	5	8
monte	mont	monte	mo	0.800	0.700	0.400	12.71	12.63	S	NOM	5	4
mestiere	métier	mestiere	metje	0.625	0.757	0.500	38.81	55.03	S	NOM	8	6
studiare	étudier	studiare	etydjA	0.625	0.621	0.250	101.27	70.9	V	VER	8	7
ala	aile	ala	El	0.500	0.733	0.333	35.83	33.45	S	NOM	3	4
metro	métro	metro	metro	0.800	1.000	1.000	176.6	18.17	S	NOM	5	5
metro	mètre	metro	mEtr	0.600	0.840	0.600	176.6	43.49	S	NOM	5	5
costante	stable	kostante	stAbl	0.500	0.647	0.250	27.76	10.09	G	ADJ	8	6
valle	vallée	valle	vAle	0.833	0.840	0.600	14.47	13.54	S	NOM	5	6
margine	marge	mar¥ine	mArZ	0.714	0.729	0.286	21.71	14.4	S	NOM	7	5
incinta	enceinte	in£inta	Aset	0.625	0.624	0.143	15.25	48.6	G	ADJ	7	8
opera	opéra	opera	operA	0.800	0.940	0.800	159.02	19.61	S	NOM	5	5
discorso	discours	diskorSo	diskur	0.750	0.850	0.625	100.44	42.75	S	NOM	8	8
pistola	pistolet	pistola	pistolE	0.750	0.957	0.857	42.77	34.92	S	NOM	7	8
economia	économie	ekonomia	ekonomi	0.750	0.938	0.875	63.17	16.97	S	NOM	8	8
vivente	vivant	vivente	vivA	0.714	0.708	0.429	10.92	124.97	G	ADJ	7	6
modella	modèle	modella	modEl	0.571	0.814	0.571	12.22	25.06	S	NOM	7	6
modello	modèle	modello	modEl	0.571	0.814	0.571	102.95	25.06	S	NOM	7	6
bar	bar	bar	bAr	1.000	0.900	0.667	52.65	67.57	S	NOM	3	3
messa	messe	messa	mEs	0.800	0.740	0.400	30.37	18.36	S	NOM	5	5
tenuta	tenue	tenuta	t@ny	0.667	0.760	0.333	11.97	21.96	S	NOM	6	5
profumo	parfum	profumo	pArf^	0.571	0.660	0.286	34.24	30.0	S	NOM	7	6
malato	malade	malato	mAlAd	0.667	0.817	0.333	31.13	158.27	G	ADJ	6	6
gentile	gentil	¥entile	ZAti	0.857	0.693	0.286	30.12	192.64	G	ADJ	7	6
incendio	incendie	in£indio	esAdi	0.875	0.671	0.250	19.26	19.84	S	NOM	8	8
soffrire	souffrir	Soffrire	sufEr	0.750	0.712	0.250	81.78	113.83	V	VER	8	8
godere	goûter	godere	gutA	0.500	0.709	0.167	58.63	42.27	V	VER	6	6
angolo	angle	angolo	Agl	0.667	0.700	0.333	71.85	13.29	S	NOM	6	5
estremo	extrême	estremo	EkstrEm	0.571	0.771	0.429	61.42	12.08	G	ADJ	7	7
italiano	italien	italiano	itAlje	0.750	0.745	0.375	377.06	26.66	G	ADJ	8	7
metodo	méthode	metodo	metOd	0.571	0.867	0.667	59.54	24.87	S	NOM	6	7
sbattere	baiser	_battere	bEzA	0.500	0.619	0.125	22.25	112.82	V	VER	8	6
sbattere	battre	_battere	bA	0.750	0.588	0.125	22.25	200.35	V	VER	8	6
massacro	massacre	massakro	mAsAkr	0.875	0.800	0.500	11.3	13.71	S	NOM	8	8
tono	ton	tono	to	0.750	0.750	0.500	80.87	53.24	S	NOM	4	3
sacro	sacré	sakro	sAkre	0.800	0.900	0.600	27.59	56.88	G	ADJ	5	5
peso	peso	peSo	pezo	1.000	0.975	0.750	85.55	11.02	S	NOM	4	4
somma	somme	Somma	sOm	0.800	0.720	0.200	31.43	35.25	S	NOM	5	5
attesa	attente	attesa	AtAt	0.571	0.625	0.167	52.3	25.07	S	NOM	6	7
salone	salon	salone	sAlo	0.833	0.783	0.500	29.96	39.24	S	NOM	6	5
pena	peine	pena	pEn	0.600	0.800	0.500	68.26	199.75	S	NOM	4	5
scienza	science	SienJa	sjAs	0.714	0.546	0.000	56.85	32.97	S	NOM	7	7
atto	acte	atto	Akt	0.500	0.725	0.250	131.41	56.81	S	NOM	4	4
atto	action	atto	Aksjo	0.500	0.700	0.200	131.41	69.27	S	NOM	4	6
adattare	adapter	adattare	AdAptA	0.625	0.725	0.250	21.6	13.44	V	VER	8	7
genere	genre	¥enere	ZAr	0.833	0.642	0.167	106.13	221.51	S	NOM	6	5
critico	critique	kritiko	kritik	0.625	0.929	0.857	29.53	13.93	G	NOM	7	8
critica	critique	kritika	kritik	0.625	0.929	0.857	52.94	13.93	S	NOM	7	8
palazzo	palais	palA¡o	pAlE	0.571	0.736	0.333	103.79	29.55	S	NOM	7	6
sostegno	soutien	Sosteµo	sutje	0.500	0.714	0.143	27.72	18.87	S	NOM	8	7
rendere	rendre	rendere	rA	0.857	0.565	0.143	335.8	508.81	V	VER	7	6
spalla	épaule	spalla	epol	0.500	0.599	0.333	110.35	32.41	S	NOM	6	6
canone	canon	kanone	kAno	0.833	0.783	0.500	11.62	22.22	S	NOM	6	5
esistere	exister	esistere	EgzistA	0.750	0.707	0.250	232.01	136.24	V	VER	8	7
profilo	profil	profilo	profil	0.857	0.929	0.857	24.7	14.44	S	NOM	7	6
cervello	cerveau	£irvello	sErvo	0.625	0.725	0.375	35.55	61.59	S	NOM	8	7
allevare	élever	allevare	ElvA	0.500	0.675	0.250	12.46	52.03	V	VER	8	6
tipo	type	tipo	tip	0.500	0.875	0.750	213.68	334.85	S	NOM	4	4
tiro	tir	tiro	tir	0.750	0.875	0.750	33.38	32.11	S	NOM	4	3
rovinare	ruiner	rovinare	r¬inA	0.500	0.707	0.375	20.04	20.39	V	VER	8	6
vetro	vitre	vetro	vitr	0.600	0.860	0.600	44.09	16.35	S	NOM	5	5
vetro	verre	vetro	vEr	0.600	0.740	0.400	44.09	176.57	S	NOM	5	5
greco	grec	greko	grEk	0.800	0.840	0.600	23.62	12.14	G	ADJ	5	4
polso	pouls	polSo	pu	0.600	0.660	0.200	14.1	15.64	S	NOM	5	5
linea	ligne	linea	liN	0.600	0.720	0.400	157.47	89.83	S	NOM	5	5
sorpresa	surprise	Sorpresa	syrpriz	0.625	0.865	0.375	92.21	82.94	S	NOM	8	8
periodo	période	periodo	perjOd	0.714	0.743	0.571	167.14	25.65	S	NOM	7	7
sorpreso	surpris	SorpreSo	syrpri	0.625	0.802	0.375	16.0	13.54	G	ADJ	8	7
filo	filet	filo	filE	0.600	0.904	0.750	63.93	15.44	S	NOM	4	5
filo	flot	filo	flo	0.500	0.875	0.750	63.93	10.28	S	NOM	4	4
filo	fil	filo	fil	0.750	0.875	0.750	63.93	64.92	S	NOM	4	3
film	film	film	film	1.000	1.000	1.000	229.24	252.66	S	NOM	4	4
fine	fin	fine	fe	0.750	0.750	0.500	261.71	213.37	S	NOM	4	3
gente	gens	¥ente	ZA	0.600	0.571	0.000	268.58	594.29	S	NOM	5	4
comporre	composer	komporre	kopozA	0.625	0.782	0.500	62.76	14.07	V	VER	8	8
genio	génie	¥enio	Zeni	0.600	0.880	0.600	15.88	38.01	S	NOM	5	5
bianco	blanc	bianko	blA	0.667	0.565	0.167	174.81	118.74	G	ADJ	6	5
arte	art	arte	Ar	0.750	0.675	0.250	128.55	72.79	S	NOM	4	3
nazista	nazi	naJista	nAzi	0.571	0.714	0.286	11.31	14.76	G	NOM	7	4
arma	arme	arma	Arm	0.750	0.800	0.500	104.41	220.22	S	NOM	4	4
omicidio	homicide	omi£idio	omisid	0.625	0.850	0.625	48.76	12.07	S	NOM	8	8
pensare	penser	pensare	pAsA	0.714	0.665	0.286	647.78	1485.47	V	VER	7	6
aria	air	aria	Er	0.500	0.675	0.250	189.76	485.18	S	NOM	4	3
quindici	quinze	¤indi£i	kez	0.500	0.643	0.000	52.89	21.92	NU	ADJ	8	6
grave	grave	grave	grAv	1.000	0.840	0.600	139.18	142.48	G	ADJ	5	5
vasto	vaste	vasto	vAst	0.800	0.840	0.600	38.77	10.32	G	ADJ	5	5
ordinare	ordonner	ordinare	OrdonA	0.500	0.765	0.375	41.42	36.73	V	VER	8	8
famoso	fameux	famoSo	fAm2z	0.500	0.779	0.333	118.06	18.67	G	ADJ	6	6
valigia	valise	vali¥ia	vAliz	0.571	0.786	0.429	21.24	50.99	S	NOM	7	6
il quale	lequel	il¤ale	l@kEl	0.500	0.683	0.167	580.06	64.31	N	PRO	8	6
il quale	laquelle	il¤ale	lAkEl	0.500	0.683	0.167	580.06	68.94	N	PRO	8	8
ponte	pont	ponte	po	0.800	0.700	0.400	34.96	56.43	S	NOM	5	4
palla	ballon	palla	bAlo	0.500	0.751	0.200	35.41	32.92	S	NOM	5	6
palla	balle	palla	bAl	0.600	0.740	0.200	35.41	122.07	S	NOM	5	5
pensione	pension	pensione	pAsjo	0.875	0.671	0.375	53.11	17.75	S	NOM	8	7
pace	paix	pa£i	pE	0.500	0.675	0.250	87.53	144.86	S	NOM	4	4
arresto	arrêt	arresto	ArE	0.571	0.629	0.143	44.48	50.88	S	NOM	7	5
magro	maigre	magro	mEgr	0.667	0.840	0.600	24.42	12.73	G	ADJ	5	6
tempesta	tempête	tempesta	tApEt	0.625	0.707	0.375	16.65	19.73	S	NOM	8	7
principe	prince	prin£ipe	pres	0.750	0.700	0.250	62.7	98.9	S	NOM	8	6
test	test	test	tEst	1.000	0.925	0.750	42.13	55.38	S	NOM	4	4
pane	pain	pane	pe	0.500	0.750	0.500	40.12	67.58	S	NOM	4	4
lento	lent	lento	lA	0.800	0.600	0.200	31.83	16.41	G	ADJ	5	4
asilo	asile	asilo	Azil	0.800	0.840	0.400	11.3	26.56	S	NOM	5	5
pari	pareil	pari	pArEj	0.667	0.740	0.400	47.91	133.45	G	ADJ	4	6
passo	passe	pasSo	pAs	0.800	0.740	0.400	157.3	47.58	S	NOM	5	5
passo	pas	pasSo	pA	0.600	0.640	0.200	157.3	18188.15	S	ADV	5	3
magia	magie	ma¥ia	mAZi	0.800	0.820	0.400	19.39	25.66	S	NOM	5	5
quarto	quart	¤arto	kAr	0.833	0.720	0.200	57.65	23.02	G	NOM	6	5
volante	volant	volante	volA	0.857	0.743	0.429	17.33	19.65	S	NOM	7	6
gamba	jambe	gamba	ZAb	0.600	0.651	0.200	76.7	113.82	S	NOM	5	5
sorte	sort	Sorte	sOr	0.800	0.720	0.200	33.7	44.8	S	NOM	5	4
sorta	sorte	Sorta	sOrt	0.800	0.820	0.400	71.71	114.73	S	NOM	5	5
parco	parc	parko	pArk	0.800	0.840	0.600	32.72	32.85	S	NOM	5	4
tradurre	traduire	tradurre	trAd¬irA	0.875	0.744	0.500	30.92	15.41	V	VER	8	8
accusare	accuser	a«usare	AkyzA	0.750	0.671	0.000	97.74	52.72	V	VER	8	7
parte	part	parte	pAr	0.800	0.740	0.400	678.23	305.89	S	NOM	5	4
parte	partie	parte	pArti	0.833	0.900	0.600	678.23	191.19	S	NOM	5	6
anno	année	anno	Ane	0.600	0.750	0.250	2342.52	316.25	S	NOM	4	5
tennis	tennis	tennis	tenis	1.000	0.917	0.833	25.96	11.37	S	NOM	6	6
debito	dette	debito	dEt	0.500	0.700	0.333	35.28	26.13	S	NOM	6	5
quale	que	¤ale	k2	0.600	0.675	0.000	129.99	4100.9	G	PRO	5	3
quale	quel	¤ale	kEl	0.600	0.775	0.250	129.99	657.71	G	ADJ	5	4
quale	quelle	¤ale	kEl	0.667	0.775	0.250	129.99	512.55	G	ADJ	5	6
quale	laquelle	¤ale	lAkEl	0.500	0.620	0.000	129.99	68.94	G	PRO	5	8
stazione	station	staJione	stAsjo	0.750	0.720	0.375	49.72	29.71	S	NOM	8	7
venire	venir	venire	v@nE	0.833	0.743	0.333	495.23	2763.82	V	VER	6	5
nazione	nation	naJione	nAsjo	0.714	0.680	0.286	33.75	24.8	S	NOM	7	6
antico	ancien	antiko	Asje	0.500	0.599	0.000	141.01	73.16	G	ADJ	6	6
donare	donner	donare	donA	0.500	0.783	0.500	14.29	1209.67	V	VER	6	6
gesto	geste	¥esto	ZEst	0.800	0.820	0.400	78.72	40.78	S	NOM	5	5
fumo	fumée	fumo	fyme	0.600	0.900	0.500	24.97	20.25	S	NOM	4	5
tenore	titre	tenore	titr	0.500	0.783	0.333	12.26	41.35	S	NOM	6	5
posta	poste	posta	pOst	0.800	0.840	0.600	28.1	82.87	S	NOM	5	5
posto	poste	posto	pOst	0.800	0.840	0.600	324.8	82.87	S	NOM	5	5
posto	position	posto	pozisjo	0.625	0.800	0.571	324.8	61.74	S	NOM	5	8
cartone	carton	kartone	kArto	0.857	0.814	0.571	12.49	16.01	S	NOM	7	6
tradire	trahir	tradire	trAi	0.714	0.743	0.429	43.06	46.83	V	VER	7	6
arrivare	arriver	arrivare	ArivA	0.750	0.738	0.375	669.16	1252.39	V	VER	8	7
angelo	ange	an¥elo	AZ	0.667	0.600	0.000	23.02	69.27	E	NOM	6	4
concerto	concert	kon£irto	kosEr	0.875	0.725	0.375	49.62	31.65	S	NOM	8	7
mafia	mafia	mafia	mAfjA	1.000	0.680	0.400	41.19	11.56	S	NOM	5	5
volare	voler	volare	volA	0.667	0.783	0.500	56.32	238.82	V	VER	6	5
medico	médical	mediko	medikAl	0.571	0.857	0.714	134.25	31.48	S	ADJ	6	7
porto	port	porto	pOr	0.800	0.740	0.400	34.25	31.68	S	NOM	5	4
porta	porte	porta	pOrt	0.800	0.840	0.600	177.43	333.85	S	NOM	5	5
deputato	député	deputato	depyte	0.500	0.825	0.500	45.99	10.4	S	NOM	8	6
salutare	saluer	salutare	sAl¬A	0.625	0.646	0.250	41.7	45.09	V	VER	8	6
burro	beurre	burro	b9r	0.667	0.740	0.400	14.13	15.14	S	NOM	5	6
animale	animal	animale	AnimAl	0.857	0.843	0.571	88.53	80.5	S	NOM	7	6
silenzio	silence	silenJio	silAs	0.625	0.719	0.375	88.39	106.43	S	NOM	8	7
dolcezza	douceur	dolkE¢a	dus9r	0.500	0.680	0.143	12.39	16.87	S	NOM	8	7
alba	aube	alba	ob	0.500	0.638	0.250	32.95	30.32	S	NOM	4	4
lingua	langue	ling­	lAg	0.667	0.654	0.400	71.84	69.11	S	NOM	6	6
taxi	taxi	taxi	tAksi	1.000	0.780	0.400	12.24	63.77	S	NOM	4	4
usare	user	usare	yzA	0.600	0.700	0.000	235.42	13.58	V	VER	5	4
riparare	réparer	riparare	repArA	0.625	0.775	0.375	13.49	67.7	V	VER	8	7
tale	telle	tale	tEl	0.600	0.800	0.500	173.08	48.77	G	ADJ	4	5
tale	tel	tale	tEl	0.500	0.800	0.500	173.08	66.9	G	ADJ	4	3
gonfiare	gonfler	gonfiare	goflA	0.625	0.690	0.375	11.48	16.52	V	VER	8	7
segnale	signe	seµale	siN	0.571	0.683	0.167	62.93	82.73	S	NOM	7	5
segnale	signal	seµale	siNAl	0.714	0.800	0.333	62.93	39.61	S	NOM	7	6
albero	arbre	albero	Arbr	0.500	0.698	0.333	66.49	81.69	S	NOM	6	5
saggezza	sagesse	saggE¢a	sAZEs	0.500	0.722	0.286	11.62	13.58	S	NOM	8	7
unito	uni	unito	yni	0.600	0.760	0.400	24.11	10.08	G	ADJ	5	3
emozione	émotion	emoJione	emosjo	0.625	0.758	0.500	50.52	26.33	S	NOM	8	7
unire	unir	unire	yni	0.800	0.760	0.400	55.46	25.15	V	VER	5	4
unire	réunir	unire	reyni	0.500	0.720	0.000	55.46	41.93	V	VER	5	6
federale	fédéral	federale	federAl	0.625	0.900	0.750	20.21	13.92	G	ADJ	8	7
avanzare	avancer	avanJare	AvAs	0.625	0.650	0.125	43.32	95.62	V	VER	8	7
fragile	faible	fra¥ile	fEbl	0.571	0.686	0.286	17.72	38.78	G	ADJ	7	6
fragile	fragile	fra¥ile	frAZil	1.000	0.871	0.571	17.72	15.89	G	ADJ	7	7
massa	masse	massa	mAs	0.800	0.740	0.400	47.36	16.73	S	NOM	5	5
unico	unique	uniko	ynik	0.500	0.860	0.600	295.7	45.43	G	ADJ	5	6
stile	style	stile	stil	0.800	0.900	0.800	83.54	32.34	S	NOM	5	5
ombra	ombre	ombra	obr	0.800	0.800	0.600	63.24	45.67	S	NOM	5	5
ammirare	admirer	ammirare	AdmirA	0.625	0.760	0.375	24.31	32.39	V	VER	8	7
libro	livre	libro	livr	0.600	0.818	0.600	230.48	198.11	S	NOM	5	5
allora	alors	allora	AlOr	0.667	0.733	0.333	257.59	1777.65	C	ADV	6	5
ignorare	ignorer	i¨rare	iNorA	0.750	0.701	0.333	39.82	156.55	V	VER	8	7
piacere	plaire	pia£ire	plErA	0.571	0.642	0.286	202.02	607.21	V	VER	7	6
marco	mark	marko	mArk	0.600	0.840	0.600	51.62	13.24	E	NOM	5	4
mostrare	montrer	mostrare	motrA	0.625	0.775	0.500	126.01	327.33	V	VER	8	7
durare	durer	durare	dyrA	0.667	0.750	0.333	83.56	74.39	V	VER	6	5
fantasma	fantôme	fantaJma	fAtom	0.625	0.719	0.375	25.55	48.23	S	NOM	8	7
agosto	août	agosto	ut	0.500	0.633	0.167	95.69	12.65	S	NOM	6	4
perduto	perdu	perduto	pErdy	0.714	0.786	0.429	10.9	36.46	G	ADJ	7	5
segno	signal	seµo	siNAl	0.500	0.720	0.200	136.16	39.61	S	NOM	5	6
segno	signe	seµo	siN	0.600	0.775	0.250	136.16	82.73	S	NOM	5	5
cucinare	cuisiner	ku£inare	k¬izinA	0.500	0.725	0.250	12.63	27.13	V	VER	8	8
cucinare	cuire	ku£inare	k¬irA	0.625	0.722	0.375	12.63	21.65	V	VER	8	5
adottare	adopter	adottare	AdOptA	0.625	0.725	0.250	54.71	15.18	V	VER	8	7
limitare	limiter	limitare	limitA	0.750	0.838	0.625	69.31	11.19	V	VER	8	7
romano	romain	romano	rome	0.667	0.800	0.500	96.69	11.02	G	ADJ	6	6
prudente	prudent	prudente	prydA	0.875	0.719	0.375	11.51	37.6	G	ADJ	8	7
specie	espèce	spe£ie	EspEs	0.500	0.667	0.167	106.93	116.51	S	NOM	6	6
momento	moment	momento	momA	0.857	0.714	0.429	429.11	433.59	S	NOM	7	6
eterno	éternel	eterno	etErnEl	0.571	0.831	0.571	26.98	30.53	G	ADJ	6	7
musica	musique	musika	myzik	0.571	0.883	0.500	124.49	169.8	S	NOM	6	7
costui	celui	kost¯	sl¬i	0.500	0.439	0.000	12.51	250.13	N	PRO	6	5
canale	canal	kanale	kAnAl	0.833	0.817	0.500	24.2	17.11	S	NOM	6	5
mostro	monstre	mostro	mostr	0.714	0.917	0.833	29.96	62.56	S	NOM	6	7
dirigere	diriger	diri¥ere	diriZ	0.875	0.800	0.500	97.62	65.1	V	VER	8	7
servizio	service	serviJio	sErvis	0.625	0.812	0.500	229.25	187.67	S	NOM	8	7
profondo	fond	profondo	fo	0.500	0.625	0.250	97.91	110.07	G	NOM	8	4
profondo	profond	profondo	profo	0.875	0.812	0.625	97.91	42.41	G	ADJ	8	7
numero	numéro	numero	nymero	0.833	0.967	0.833	300.5	173.48	S	NOM	6	6
numero	nombre	numero	nobr	0.500	0.783	0.333	300.5	40.16	S	NOM	6	6
febbre	fièvre	febbre	fjEvr	0.500	0.631	0.333	14.83	25.0	S	NOM	6	6
sentire	entendre	sentire	AtA	0.500	0.558	0.143	543.25	728.67	V	VER	7	8
sentire	sentir	sentire	sA	0.857	0.565	0.143	543.25	535.4	V	VER	7	6
mamma	maman	mamma	mAmA	0.600	0.780	0.400	112.8	540.21	S	NOM	5	5
piantare	planter	piantare	plAtA	0.625	0.612	0.250	18.33	38.29	V	VER	8	7
classe	classe	klasse	klAs	1.000	0.783	0.500	83.18	78.99	S	NOM	6	6
durante	durant	durante	dyrA	0.857	0.714	0.286	239.12	34.15	P	PRE	7	6
imitare	imiter	imitare	imitA	0.714	0.814	0.571	14.43	14.7	V	VER	7	6
patria	patrie	patria	pAtri	0.833	0.867	0.667	28.36	23.36	S	NOM	6	6
annuncio	annonce	annun£io	Anos	0.625	0.662	0.125	30.33	23.76	S	NOM	8	7
dominare	dominer	dominare	dominA	0.750	0.838	0.625	47.24	15.66	V	VER	8	7
reggere	régner	re¦ere	rEN	0.571	0.631	0.167	32.89	22.75	V	VER	7	6
unione	réunion	unione	reynjo	0.571	0.703	0.000	32.5	56.82	S	NOM	6	7
unione	unité	unione	ynite	0.500	0.867	0.500	32.5	43.46	S	NOM	6	5
unione	union	unione	ynjo	0.833	0.677	0.333	32.5	19.14	S	NOM	6	5
minaccia	menace	mina«ia	m@nAs	0.500	0.712	0.286	40.77	30.36	S	NOM	8	6
sette	sept	sette	sEt	0.600	0.740	0.400	120.15	66.07	NU	ADJ	5	4
danza	danse	danJa	dAs	0.600	0.700	0.200	24.83	51.23	S	NOM	5	5
niente	rien	niente	rje	0.500	0.644	0.167	185.99	2374.91	N	PRO	6	4
tesoro	trésor	teSoro	trezOr	0.500	0.767	0.333	38.11	49.92	S	NOM	6	6
santo	saint	santo	se	0.600	0.660	0.200	24.39	39.85	G	NOM	5	5
udienza	audience	udienJa	odjAs	0.625	0.597	0.143	16.78	14.02	S	NOM	7	8
vittima	victime	vittima	viktim	0.714	0.886	0.714	112.12	106.25	S	NOM	7	7
ripetere	répéter	ripetere	repEt	0.625	0.750	0.375	130.42	98.31	V	VER	8	7
imporre	imposer	imporre	epozA	0.571	0.722	0.286	102.72	23.62	V	VER	7	7
saggio	sage	sa¦io	sAZ	0.500	0.700	0.200	27.25	39.09	S	ADJ	6	4
imposta	impôt	imposta	epo	0.571	0.686	0.286	17.0	15.14	S	NOM	7	5
bizzarro	bizarre	bI¡arro	bizAr	0.750	0.743	0.286	10.78	131.41	G	ADJ	8	7
soccorso	secours	So«orSo	s@kur	0.500	0.708	0.143	32.78	70.36	S	NOM	8	7
muscolo	muscle	muskolo	myskl	0.714	0.829	0.571	24.02	15.61	S	NOM	7	6
dividere	diviser	dividere	divizA	0.750	0.782	0.500	80.5	10.14	V	VER	8	7
serie	série	serie	seri	0.800	0.900	0.800	170.53	36.53	S	NOM	5	5
stato	état	stato	etA	0.600	0.620	0.200	349.64	145.72	S	NOM	5	4
stare	être	stare	E	0.600	0.540	0.000	1104.96	32236.5	V	VER	5	4
maschera	masque	ma©hera	mAsk	0.500	0.663	0.143	20.7	29.18	S	NOM	8	6
croce	croix	kro£i	krwA	0.600	0.644	0.400	15.75	29.1	S	NOM	5	5
sfuggire	fuir	sfu¦ire	f¬i	0.500	0.654	0.286	53.77	76.82	V	VER	8	4
coltello	couteau	koltello	kuto	0.500	0.725	0.375	24.12	58.15	S	NOM	8	7
battere	battre	battere	bA	0.857	0.600	0.143	122.11	200.35	V	VER	7	6
supremo	suprême	Supremo	syprEm	0.714	0.843	0.429	14.77	15.26	G	ADJ	7	7
cifra	chiffre	£ifra	Sifr	0.571	0.880	0.600	66.76	27.28	S	NOM	5	7
lontano	lointain	lontano	lwete	0.625	0.674	0.286	113.87	10.12	G	ADJ	7	8
soldato	soldat	Soldato	sOldA	0.857	0.757	0.286	39.08	107.92	S	NOM	7	6
legale	légal	legale	legAl	0.667	0.867	0.667	38.35	16.79	G	ADJ	6	5
domanda	demande	domanda	d@mAd	0.714	0.780	0.429	161.71	64.64	S	NOM	7	7
buono	bon	b°no	bo	0.600	0.750	0.500	425.94	1554.44	G	ADJ	5	3
ridurre	réduire	ridurre	red¬irA	0.714	0.722	0.429	114.4	27.88	V	VER	7	7
locale	local	lokale	lokAl	0.833	0.867	0.667	84.62	18.11	G	ADJ	6	5
star	star	star	stAr	1.000	0.925	0.750	23.87	39.34	S	NOM	4	4
galleria	galerie	galleria	gAlri	0.750	0.775	0.500	20.73	15.69	S	NOM	8	7
cielo	ciel	£ielo	sjEl	0.800	0.600	0.200	70.94	142.32	S	NOM	5	4
senso	sens	senSo	sAs	0.800	0.671	0.200	223.79	117.57	S	NOM	5	4
crisi	crise	krisi	kriz	0.800	0.900	0.600	161.38	50.15	S	NOM	5	5
fuggire	fuir	fu¦ire	f¬i	0.571	0.679	0.333	54.63	76.82	V	VER	7	4
scattare	sauter	skattare	sotA	0.500	0.657	0.250	69.5	123.03	V	VER	8	6
orso	ours	orSo	urs	0.500	0.800	0.250	11.83	24.57	S	NOM	4	4
figura	figure	figura	figyr	0.833	0.883	0.667	73.16	25.18	S	NOM	6	6
erba	herbe	erba	Erb	0.600	0.800	0.500	36.26	34.81	S	NOM	4	5
decidere	décider	de£idere	desidA	0.750	0.782	0.500	336.25	207.76	V	VER	8	7
sorriso	sourire	SorriSo	suri	0.571	0.743	0.286	66.07	53.97	S	VER	7	7
salto	saut	salto	so	0.600	0.700	0.400	31.63	14.77	S	NOM	5	4
proprio	propre	proprio	prOpr	0.714	0.814	0.571	619.22	163.24	B	ADJ	7	6
gratuito	gratuit	grat¯to	grAt¬i	0.875	0.760	0.429	16.46	24.28	G	ADJ	8	7
prodotto	produit	prodotto	prod¬i	0.625	0.748	0.500	107.89	28.8	S	NOM	8	7
traffico	trafic	traffiko	trAfik	0.750	0.838	0.625	70.67	14.02	S	NOM	8	6
zero	zéro	_ero	zero	0.750	0.975	0.750	28.2	32.85	NU	NOM	4	4
visione	vision	visione	vizjo	0.857	0.752	0.429	39.22	35.48	S	NOM	7	6
nominare	nommer	nominare	nomA	0.500	0.712	0.375	35.65	45.6	V	VER	8	6
migliaio	millier	mi§aio	milje	0.500	0.700	0.333	72.64	37.94	S	NOM	8	7
tavola	table	tavola	tAbl	0.500	0.715	0.333	49.72	118.37	S	NOM	6	5
versare	verser	versare	vErsA	0.714	0.771	0.429	50.56	31.2	V	VER	7	6
origine	origine	ori¥ine	oriZin	1.000	0.914	0.714	85.51	28.07	S	NOM	7	7
mondiale	mondial	mondiale	modjAl	0.875	0.746	0.500	82.13	13.79	G	ADJ	8	7
pillola	pilule	pillola	pilyl	0.571	0.817	0.571	10.78	22.64	S	NOM	7	6
dialogo	dialogue	dialogo	djAlOg	0.750	0.700	0.429	29.17	16.71	S	NOM	7	8
aspirare	aspirer	aspirare	AspirA	0.750	0.800	0.500	12.35	12.07	V	VER	8	7
comitato	comité	komitato	komite	0.625	0.850	0.625	52.89	18.72	S	NOM	8	6
perdere	perdre	perdere	pEr	0.857	0.671	0.286	355.26	546.08	V	VER	7	6
statua	statue	stat­	stAty	0.833	0.740	0.600	21.19	19.5	S	NOM	6	6
alleanza	alliance	alleanJa	AljAs	0.625	0.673	0.125	32.47	18.85	S	NOM	8	8
seno	sein	seno	se	0.500	0.750	0.500	23.15	44.9	S	NOM	4	4
stupendo	superbe	stupendo	sypErb	0.500	0.762	0.250	13.11	53.42	G	ADJ	8	7
camera	caméra	kamera	kAmerA	0.833	0.900	0.667	163.22	56.18	S	NOM	6	6
camera	chambre	kamera	SAbr	0.571	0.692	0.167	163.22	288.64	S	NOM	6	7
trono	trône	trono	tron	0.600	0.900	0.800	14.46	14.32	S	NOM	5	5
torre	tour	torre	tur	0.600	0.760	0.400	13.32	193.82	S	NOM	5	4
grigio	gris	gri¥io	gri	0.500	0.750	0.500	33.32	19.64	G	ADJ	6	4
torta	tarte	torta	tArt	0.600	0.800	0.600	13.1	13.04	S	NOM	5	5
appello	appel	appello	ApEl	0.714	0.700	0.286	50.5	100.18	S	NOM	7	5
lottare	lutter	lottare	lytA	0.571	0.702	0.286	30.23	25.41	V	VER	7	6
droga	drogue	droga	drOg	0.667	0.840	0.600	51.34	58.76	S	NOM	5	6
profitto	profit	profitto	profi	0.750	0.812	0.625	12.51	14.29	S	NOM	8	6
terreno	terrain	terreno	tEre	0.571	0.743	0.429	62.82	52.58	S	NOM	7	7
terreno	terre	terreno	tEr	0.714	0.671	0.286	62.82	294.45	S	NOM	7	5
operare	opérer	operare	opEr	0.571	0.743	0.429	56.69	29.59	V	VER	7	6
umido	humide	umido	ymid	0.667	0.860	0.600	14.4	11.23	G	ADJ	5	6
sale	sel	sale	sEl	0.500	0.800	0.500	32.3	21.83	S	NOM	4	3
bagno	bain	ba¨	be	0.600	0.700	0.333	56.47	74.48	S	NOM	5	4
sala	salle	sala	sAl	0.600	0.800	0.500	109.92	116.91	S	NOM	4	5
rispetto	respect	rispetto	rEspE	0.625	0.712	0.375	56.97	54.78	S	NOM	8	7
miracolo	miracle	mirakolo	mirAkl	0.750	0.838	0.625	46.46	56.89	S	NOM	8	7
sano	sain	sano	se	0.500	0.700	0.250	28.6	26.63	G	ADJ	4	4
marcia	marche	mar£ia	mArS	0.667	0.767	0.333	32.31	53.17	S	NOM	6	6
avvocato	avocat	avvokato	AvokA	0.750	0.738	0.375	97.68	112.69	S	NOM	8	6
azione	action	aJione	Aksjo	0.500	0.550	0.000	146.15	69.27	S	NOM	6	6
nome	nom	nome	no	0.750	0.750	0.500	301.95	570.67	S	NOM	4	3
nota	note	nota	nOt	0.750	0.800	0.500	54.06	62.82	S	NOM	4	4
nord	nord	nord	nOr	1.000	0.800	0.500	71.53	50.38	S	NOM	4	4
dente	dent	dente	dA	0.800	0.591	0.200	38.56	74.2	S	NOM	5	4
vincere	vaincre	vin£ire	vek	0.714	0.641	0.143	207.0	27.84	V	VER	7	7
tomba	tombe	tomba	tob	0.800	0.800	0.600	18.27	49.67	S	NOM	5	5
tomba	tombeau	tomba	tobo	0.714	0.811	0.600	18.27	10.22	S	NOM	5	7
divenire	devenir	divenire	d@v@nE	0.750	0.755	0.375	57.03	438.57	V	VER	8	7
finito	fini	finito	fini	0.667	0.833	0.667	12.46	27.8	G	ADJ	6	4
finire	finir	finire	fini	0.833	0.833	0.667	403.79	557.61	V	VER	6	5
tempio	temple	tempio	tApl	0.667	0.604	0.333	17.33	15.69	S	NOM	6	6
clinica	clinique	klinika	klinik	0.625	0.929	0.857	19.26	18.79	S	NOM	7	8
trovare	trouver	trovare	truvA	0.571	0.786	0.429	846.19	1335.49	V	VER	7	7
malgrado	malgré	malgrado	mAlgre	0.625	0.812	0.500	23.43	46.5	P	PRE	8	6
prova	preuve	prova	pr9v	0.500	0.840	0.600	164.54	107.54	S	NOM	5	6
complice	complice	kompli£i	koplis	1.000	0.850	0.625	18.91	14.41	S	NOM	8	8
ballo	bal	ballo	bAl	0.600	0.740	0.400	26.79	30.25	S	NOM	5	3
liquido	liquide	li¤ido	likid	0.857	0.900	0.667	15.56	18.41	S	NOM	7	7
piede	pied	piede	pje	0.800	0.674	0.400	171.5	214.08	S	NOM	5	4
logico	logique	lo¥iko	loZik	0.571	0.900	0.667	14.24	14.4	G	ADJ	6	7
logica	logique	lo¥ika	loZik	0.571	0.900	0.667	26.78	14.4	S	ADJ	6	7
ingiusto	injuste	in¥iusto	eZyst	0.625	0.775	0.250	10.31	17.46	G	ADJ	8	7
fornire	fournir	fornire	furni	0.714	0.829	0.571	96.41	25.67	V	VER	7	7
completo	complet	kompleto	koplE	0.875	0.775	0.500	52.5	29.19	G	ADJ	8	7
allarme	alarme	allarme	AlArm	0.857	0.771	0.429	54.3	19.29	S	NOM	7	6
allarme	alerte	allarme	AlErt	0.571	0.726	0.286	54.3	13.45	S	NOM	7	6
medaglia	médaille	meda§a	medAj	0.500	0.797	0.500	14.92	16.32	S	NOM	8	8
tensione	pression	tensione	prEsjo	0.500	0.615	0.250	61.9	37.28	S	NOM	8	8
tensione	tension	tensione	tAsjo	0.875	0.671	0.375	61.9	21.28	S	NOM	8	7
segreto	secret	segreto	s@krE	0.714	0.780	0.286	66.46	103.49	G	NOM	7	6
terapia	thérapie	terapia	terApi	0.625	0.886	0.714	22.1	13.63	S	NOM	7	8
canzone	chanson	kanJone	SAso	0.571	0.650	0.143	63.4	84.92	S	NOM	7	7
record	record	rekord	r@kOr	1.000	0.826	0.500	35.27	13.34	S	NOM	6	6
centro	centre	£intro	sAtr	0.833	0.678	0.333	269.32	57.0	S	NOM	6	6
bastone	bâton	bastone	bAto	0.571	0.743	0.429	17.33	18.11	S	NOM	7	5
lacrima	larme	lakrima	lArm	0.571	0.743	0.429	36.23	45.71	S	NOM	7	5
affare	affaire	affare	AfEr	0.857	0.733	0.333	96.26	393.83	S	NOM	6	7
contento	content	kontento	kotA	0.875	0.688	0.375	42.83	178.94	G	ADJ	8	7
elemento	élément	elemento	elemA	0.625	0.750	0.500	100.54	24.03	S	NOM	8	7
polvere	poudre	polvere	pudr	0.571	0.693	0.286	31.4	23.11	S	NOM	7	6
pensiero	pensée	pensiero	pAse	0.625	0.682	0.375	100.37	57.87	S	NOM	8	6
confuso	confus	konfuSo	kofy	0.857	0.757	0.429	24.53	11.02	G	ADJ	7	6
celebre	célèbre	£ilebre	selEbr	0.714	0.829	0.429	45.34	31.67	G	ADJ	7	7
maniera	manière	maniera	mAnjEr	0.714	0.700	0.429	58.7	72.31	S	NOM	7	7
neve	neige	neve	nEZ	0.600	0.725	0.250	38.61	39.34	S	NOM	4	5
dramma	drame	dramma	drAm	0.667	0.783	0.500	38.06	14.87	S	NOM	6	5
accordo	accord	a«ordo	AkOr	0.857	0.650	0.167	109.88	766.2	S	NOM	7	6
umano	humain	umano	yme	0.500	0.720	0.200	123.33	107.1	G	ADJ	5	6
meritare	mériter	meritare	meritA	0.625	0.838	0.625	54.43	97.06	V	VER	8	7
quindi	ainsi	¤indi	esi	0.500	0.700	0.200	330.56	207.68	C	ADV	6	5
chilo	kilo	kilo	kilo	0.600	1.000	1.000	33.62	22.54	S	NOM	5	4
premere	presser	premere	prEsA	0.571	0.708	0.286	20.29	52.28	V	VER	7	7
morale	morale	morale	morAl	1.000	0.867	0.667	52.94	13.13	G	NOM	6	6
morale	moral	morale	morAl	0.833	0.867	0.667	52.94	16.39	G	ADJ	6	5
riuscire	réussir	riu©re	reysi	0.625	0.783	0.167	524.64	131.88	V	VER	8	7
perdita	perte	perdita	pErt	0.571	0.743	0.429	47.0	37.8	S	NOM	7	5
detenuto	détenu	detenuto	dEtny	0.625	0.750	0.375	15.02	12.67	S	NOM	8	6
ritirare	retirer	ritirare	r@tirA	0.625	0.785	0.500	58.23	80.26	V	VER	8	7
troppo	trop	troppo	tro	0.667	0.750	0.500	320.99	859.54	B	ADV	6	4
radice	racine	radi£i	rAsin	0.667	0.767	0.333	34.26	12.53	S	NOM	6	6
tratto	trait	tratto	trE	0.667	0.700	0.333	34.29	15.86	S	NOM	6	5
successo	succès	Suk£isSo	syksE	0.625	0.727	0.250	180.76	39.58	S	NOM	8	6
valere	valoir	valere	vAj	0.500	0.647	0.167	132.19	236.07	V	VER	6	6
nido	nid	nido	ni	0.750	0.750	0.500	10.66	12.25	S	NOM	4	3
sport	sport	sport	spOr	1.000	0.840	0.600	65.49	30.04	S	NOM	5	5
pratica	pratique	pratika	prAtik	0.625	0.886	0.714	53.03	13.18	S	ADJ	7	8
pratico	pratique	pratiko	prAtik	0.625	0.886	0.714	30.7	13.18	G	ADJ	7	8
libero	libre	libero	libr	0.667	0.833	0.667	159.0	134.42	G	ADJ	6	5
argento	argent	ar¥ento	ArZA	0.857	0.657	0.143	27.37	515.1	S	NOM	7	6
citare	citer	£itare	sitA	0.667	0.750	0.333	58.42	17.51	V	VER	6	5
caos	chaos	kaos	kAo	0.800	0.800	0.500	15.75	11.3	S	NOM	4	5
capo	cap	kapo	kAp	0.750	0.800	0.500	240.89	19.49	S	NOM	4	3
sole	soleil	Sole	solEj	0.667	0.820	0.400	114.64	123.34	S	NOM	4	6
caso	cas	kaSo	kA	0.750	0.675	0.250	446.51	280.59	S	NOM	4	3
gigante	géant	¥igante	ZeA	0.571	0.629	0.000	16.96	13.91	S	ADJ	7	5
assurdo	absurde	asSurdo	Apsyrd	0.714	0.771	0.286	25.36	23.59	G	ADJ	7	7
zona	zone	_ona	zon	0.750	0.850	0.500	186.26	53.94	S	NOM	4	4
bruciare	cuire	bru£iare	k¬irA	0.500	0.659	0.250	41.04	21.65	V	VER	8	5
talento	talent	talento	tAlA	0.857	0.671	0.286	28.61	44.17	S	NOM	7	6
accesso	accès	ak£isSo	AksE	0.571	0.688	0.286	25.7	29.53	S	NOM	7	5
tenero	tendre	tenero	tA	0.667	0.583	0.167	19.62	26.63	G	VER	6	6
essenza	essence	essenJa	esAs	0.714	0.679	0.286	10.65	33.24	S	NOM	7	7
tenere	tenir	tenere	t@nE	0.667	0.743	0.333	419.31	504.69	V	VER	6	5
scuola	école	sk°la	ekOl	0.500	0.531	0.400	209.87	206.88	S	NOM	6	5
guerra	guerre	g®rra	gEr	0.833	0.640	0.400	227.3	221.65	S	NOM	6	6
cucina	cuisine	ku£ina	k¬izin	0.571	0.767	0.333	56.18	87.92	S	NOM	6	7
cotone	coton	kotone	koto	0.833	0.833	0.667	10.47	10.09	S	NOM	6	5
tendenza	tendance	tendenJa	tAdAs	0.625	0.651	0.250	46.68	12.98	S	NOM	8	8
restare	rester	restare	r@grete	0.714	0.780	0.286	343.67	1003.56	V	VER	7	6
spendere	dépenser	spendere	depAsA	0.500	0.638	0.125	53.22	31.1	V	VER	8	8
base	base	base	bAz	1.000	0.800	0.250	87.87	59.22	S	NOM	4	4
campagna	campagne	kampaµa	kApAN	0.875	0.743	0.286	128.84	51.12	S	NOM	8	8
morire	mourir	morire	m9r	0.667	0.700	0.333	211.28	916.4	V	VER	6	6
morire	périr	morire	peri	0.500	0.783	0.333	211.28	11.2	V	VER	6	5
titolo	titre	titolo	titr	0.500	0.748	0.500	153.14	41.35	S	NOM	6	5
minuto	menu	minuto	m@ny	0.500	0.731	0.333	212.4	11.15	S	NOM	6	4
minuto	minute	minuto	minyt	0.833	0.883	0.667	212.4	342.28	S	NOM	6	6
davanti	devant	davanti	d@vA	0.714	0.683	0.286	26.46	208.19	B	PRE	7	6
carriera	carrière	karriera	kArjEr	0.750	0.744	0.375	80.18	36.54	S	NOM	8	8
vitale	vital	vitale	vitAl	0.833	0.867	0.667	15.6	12.24	G	ADJ	6	5
campione	champion	kampione	SApjo	0.750	0.627	0.250	76.92	35.02	S	NOM	8	8
campione	canon	kampione	kAno	0.500	0.688	0.250	76.92	22.22	S	NOM	8	5
perfetto	parfait	perfetto	pArfE	0.500	0.707	0.375	81.32	58.77	G	ADJ	8	7
aspetto	aspect	aspetto	AspE	0.714	0.700	0.286	106.09	12.78	S	NOM	7	6
vendere	vendre	vendere	vA	0.857	0.565	0.143	116.81	206.95	V	VER	7	6
enorme	énorme	enorme	enOrm	0.833	0.867	0.667	63.87	49.27	G	ADJ	6	6
romanzo	roman	romanJo	romA	0.714	0.743	0.429	62.09	23.73	S	NOM	7	5
disco	disque	disko	disk	0.500	0.900	0.800	38.53	33.61	S	NOM	5	6
stendere	tendre	stendere	tA	0.750	0.557	0.125	20.77	26.63	V	VER	8	6
stendere	étendre	stendere	etA	0.750	0.619	0.125	20.77	21.9	V	VER	8	7
attivo	actif	attivo	Aktif	0.500	0.817	0.333	42.28	10.15	G	ADJ	6	5
riserva	réserve	riserva	rezErv	0.714	0.857	0.429	33.22	21.11	S	NOM	7	7
rosa	rose	rosa	roz	0.750	0.875	0.500	46.46	24.67	S	NOM	4	4
ambiente	ambiance	ambiente	AbjAs	0.750	0.559	0.125	131.29	12.37	S	NOM	8	8
accento	accent	ak£into	AksA	0.857	0.643	0.143	10.92	14.56	S	NOM	7	6
secco	sec	se«o	sEk	0.600	0.675	0.250	45.33	43.02	G	ADJ	5	3
domani	demain	domani	d@me	0.500	0.760	0.333	89.83	425.85	B	ADV	6	6
interno	interne	interno	etErn	0.857	0.786	0.429	81.99	13.15	G	ADJ	7	7
esperto	expert	esperto	EkspEr	0.714	0.700	0.286	76.75	20.14	S	NOM	7	6
impero	empire	impero	Apir	0.500	0.678	0.333	21.05	19.47	S	NOM	6	6
passato	passé	passato	pAse	0.571	0.714	0.286	153.92	115.89	S	ADJ	7	5
passare	dépasser	passare	depAsA	0.500	0.608	0.000	485.4	42.62	V	VER	7	8
passare	passer	passare	pAsA	0.714	0.700	0.286	485.4	1495.49	V	VER	7	6
ostacolo	obstacle	ostakolo	OpstAkl	0.625	0.738	0.375	32.1	10.65	S	NOM	8	8
salute	santé	salute	sAte	0.500	0.783	0.500	71.42	88.69	S	NOM	6	5
saluto	salut	saluto	sAly	0.833	0.750	0.333	14.75	277.42	S	NOM	6	5
riunione	union	riunione	ynjo	0.625	0.658	0.250	50.56	19.14	S	NOM	8	5
riunione	réunion	riunione	reynjo	0.750	0.733	0.375	50.56	56.82	S	NOM	8	7
bene	bon	bene	bo	0.500	0.700	0.250	756.66	1554.44	B	ADJ	4	3
bene	bien	bene	bje	0.500	0.740	0.500	756.66	4213.78	B	ADV	4	4
bere	boire	bere	bwArA	0.600	0.681	0.400	55.4	339.05	V	VER	4	5
spegnere	éteindre	speµere	etENE	0.500	0.681	0.143	30.67	57.32	V	VER	8	8
pesare	peser	pesare	p2zA	0.667	0.733	0.167	33.58	23.41	V	VER	6	5
pista	piste	pista	pist	0.800	0.900	0.800	56.29	51.77	S	NOM	5	5
rifare	réparer	rifare	repArA	0.571	0.757	0.333	29.97	67.7	V	VER	6	7
rifare	refaire	rifare	r@fEr	0.714	0.797	0.500	29.97	58.27	V	VER	6	7
cliente	client	kliente	klijA	0.857	0.702	0.429	71.36	112.12	S	NOM	7	6
entrare	entrer	entrare	Agrese	0.714	0.722	0.286	292.34	450.11	V	VER	7	6
infanzia	enfance	infanJia	AfAs	0.500	0.596	0.125	32.21	33.01	S	NOM	8	7
nozze	noce	nO¢e	nOs	0.600	0.825	0.500	34.33	17.05	S	NOM	5	4
entrata	entrée	entrata	Atre	0.571	0.650	0.286	28.07	48.08	S	NOM	7	6
miliardo	milliard	miliardo	miljAr	0.750	0.712	0.500	216.22	17.52	NU	NOM	8	8
album	album	album	AlbOm	1.000	0.840	0.600	14.76	11.29	S	NOM	5	5
guardia	gardien	g­rdia	gArdje	0.571	0.667	0.500	75.1	31.92	S	NOM	7	7
guardia	garde	g­rdia	gArd	0.571	0.700	0.500	75.1	104.47	S	NOM	7	5
oscuro	obscur	oskuro	Opskyr	0.667	0.750	0.333	25.95	11.06	G	ADJ	6	6
salvare	sauver	salvare	sovA	0.571	0.679	0.286	106.3	246.54	V	VER	7	6
stadio	stade	stadio	stAd	0.667	0.783	0.500	42.5	15.14	S	NOM	6	5
passione	passion	passione	pAsjo	0.875	0.740	0.375	77.65	33.78	S	NOM	8	7
seguito	suite	seg¯to	s¬it	0.571	0.633	0.333	49.21	275.9	S	NOM	7	5
trattare	traiter	trattare	trEtA	0.625	0.738	0.375	292.57	104.04	V	VER	8	7
seguire	suivre	seg¯re	s¬i	0.571	0.625	0.167	294.37	2090.54	V	VER	7	6
suono	son	S°no	so	0.600	0.725	0.250	42.49	1740.43	S	ADJ	5	3
suolo	sol	S°lo	sOl	0.600	0.629	0.250	21.92	47.17	S	NOM	5	3
traccia	trace	tra«ia	trAs	0.571	0.733	0.333	57.71	60.18	S	NOM	7	5
rumore	rumeur	rumore	rym9r	0.500	0.833	0.500	43.26	22.11	S	NOM	6	6
adorare	adorer	adorare	AdorA	0.714	0.771	0.429	16.45	193.67	V	VER	7	6
business	business	business	biznEs	1.000	0.812	0.375	14.8	15.62	S	NOM	8	8
polmone	poumon	polmone	pumo	0.714	0.757	0.429	10.24	16.65	S	NOM	7	6
freddo	froid	freddo	frwA	0.500	0.638	0.333	67.21	127.22	G	ADJ	6	5
uguale	égal	ug­le	egAl	0.500	0.683	0.400	39.6	38.08	G	ADJ	6	4
degno	digne	deµo	diN	0.600	0.775	0.250	27.27	25.29	G	ADJ	5	5
collina	colline	kollina	kolin	0.857	0.857	0.714	27.1	26.39	S	NOM	7	7
tragico	tragique	tra¥iko	trAZik	0.625	0.871	0.571	33.29	12.13	G	ADJ	7	8
minore	moindre	minore	mwedr	0.714	0.700	0.333	59.59	50.12	G	ADJ	6	7
cuocere	cuire	k°£ire	k¬irA	0.571	0.772	0.500	15.74	21.65	V	VER	7	5
assoluto	absolu	asSoluto	Apsoly	0.625	0.738	0.250	71.68	17.25	G	ADJ	8	6
dormire	dormir	dormire	dOrmE	0.857	0.771	0.429	81.06	392.09	V	VER	7	6
autunno	automne	autunno	otOn	0.571	0.686	0.286	30.99	16.91	S	NOM	7	7
barba	barbe	barba	bArb	0.800	0.840	0.600	14.59	24.15	S	NOM	5	5
barca	barque	barka	bArk	0.500	0.840	0.600	38.74	10.4	S	NOM	5	6
barca	bateau	barka	bAto	0.500	0.711	0.200	38.74	124.82	S	NOM	5	6
terrore	terreur	terrore	tEr9r	0.571	0.771	0.429	22.69	15.18	S	NOM	7	7
guarire	guérir	g­rire	geri	0.714	0.767	0.500	18.28	44.73	V	VER	7	6
fronte	front	fronte	fro	0.833	0.750	0.500	77.25	41.03	S	NOM	6	5
rapido	rapide	rapido	rApid	0.833	0.867	0.667	46.62	48.73	G	ADJ	6	6
figurare	figurer	figurare	figyrA	0.750	0.812	0.500	25.39	14.41	V	VER	8	7
rapporto	rapport	rapporto	rApOr	0.875	0.738	0.375	261.99	140.08	S	NOM	8	7
breve	bref	breve	brEf	0.600	0.840	0.400	118.89	22.26	G	ADV	5	4
quello	celle	¤ello	sEl	0.500	0.648	0.200	2091.19	141.28	N	PRO	6	5
quello	elle	¤ello	El	0.500	0.640	0.200	2091.19	4520.53	N	PRO	6	4
articolo	article	artikolo	Artikl	0.750	0.838	0.625	86.26	44.45	S	NOM	8	7
banca	banque	banka	bAk	0.500	0.740	0.400	77.77	79.35	S	NOM	5	6
banco	banc	banko	bA	0.800	0.640	0.200	26.84	10.76	S	NOM	5	4
banda	bande	banda	bAd	0.800	0.740	0.400	33.7	78.36	S	NOM	5	5
foresta	forêt	foresta	forE	0.571	0.743	0.429	22.97	34.94	S	NOM	7	5
misura	mesure	miSura	m@zyr	0.667	0.797	0.333	107.67	32.15	S	NOM	6	6
rivivere	revivre	rivivere	r@vi	0.750	0.698	0.375	11.09	10.37	V	VER	8	7
prestare	prêter	prestare	prEtA	0.500	0.738	0.375	36.0	62.0	V	VER	8	6
patata	patate	patata	pAtAt	0.833	0.817	0.500	18.77	14.47	S	NOM	6	6
brillare	briller	brillare	brijA	0.750	0.735	0.375	12.6	28.91	V	VER	8	7
comune	commun	komune	kom^	0.667	0.783	0.500	128.49	25.08	G	ADJ	6	6
piscina	piscine	piSina	pisin	0.857	0.900	0.667	14.31	23.62	S	NOM	7	7
intatto	intact	intatto	etAkt	0.714	0.743	0.286	11.54	11.89	G	ADJ	7	6
collega	collègue	kollega	kolEg	0.625	0.814	0.571	86.38	38.93	S	NOM	7	8
capitolo	chapitre	kapitolo	SApitr	0.500	0.718	0.375	36.67	13.0	S	NOM	8	8
cugino	cousin	ku¥ino	kuze	0.500	0.767	0.333	16.7	73.87	S	NOM	6	6
discreto	discret	diskreto	diskrE	0.875	0.838	0.625	21.07	15.61	G	ADJ	8	7
codice	code	kodi£i	kOd	0.667	0.700	0.333	50.61	51.27	S	NOM	6	4
taglio	taille	ta§o	tAj	0.500	0.696	0.250	40.15	43.17	S	NOM	6	6
riunire	unir	riunire	yni	0.571	0.714	0.286	55.13	25.15	V	VER	7	4
riunire	réunir	riunire	reyni	0.714	0.800	0.429	55.13	41.93	V	VER	7	6
esame	examen	esame	EgzAme	0.667	0.817	0.333	75.58	47.77	S	NOM	5	6
vendita	vente	vendita	vAt	0.571	0.636	0.286	72.92	27.54	S	NOM	7	5
violenza	violence	violenJa	vjolAs	0.750	0.657	0.375	101.96	41.45	S	NOM	8	8
violento	violent	violento	vjolA	0.875	0.625	0.375	56.88	24.99	G	ADJ	8	7
prete	prêtre	prete	prEtr	0.667	0.760	0.600	20.75	51.69	S	NOM	5	6
presa	prise	presa	priz	0.600	0.860	0.400	28.06	28.25	S	NOM	5	5
basso	bas	basSo	bA	0.600	0.640	0.200	104.02	85.56	G	ADJ	5	3
indice	indice	indi£i	edis	1.000	0.767	0.333	24.39	22.13	S	NOM	6	6
recare	procurer	rekare	prokyrA	0.500	0.736	0.429	46.32	12.77	V	VER	6	8
disporre	disposer	disporre	dispozA	0.625	0.844	0.625	64.15	21.07	V	VER	8	8
turista	touriste	turista	turist	0.750	0.929	0.857	22.48	14.36	S	NOM	7	8
bravo	bravo	bravo	brAvo	1.000	0.940	0.800	83.17	48.98	G	ONO	5	5
contro	contre	kontro	kotr	0.833	0.833	0.667	478.27	313.71	P	PRE	6	6
promessa	promesse	promessa	promEs	0.875	0.838	0.625	40.58	32.2	S	NOM	8	8
membro	membre	membro	mAbr	0.833	0.742	0.500	57.87	56.06	S	NOM	6	6
frase	phrase	frase	frAz	0.667	0.840	0.400	63.39	22.01	S	NOM	5	6
mobile	meuble	mobile	m9bl	0.500	0.783	0.500	32.39	19.48	S	NOM	6	6
fatale	fatal	fatale	fAtAl	0.833	0.817	0.500	16.09	11.69	G	ADJ	6	5
regolare	régler	regolare	rEgl	0.500	0.712	0.375	31.0	85.81	V	VER	8	6
sangue	sang	sang®	sA	0.667	0.640	0.200	109.44	304.75	S	NOM	6	4
analisi	analyse	analisi	AnAliz	0.714	0.843	0.429	46.62	23.26	S	NOM	7	7
lungo	long	lungo	lo	0.600	0.700	0.400	347.71	164.02	G	ADJ	5	4
infilare	enfiler	infilare	AfilA	0.625	0.683	0.375	38.81	11.42	V	VER	8	7
nervo	nerf	nervo	nEr	0.600	0.740	0.400	12.78	30.12	S	NOM	5	4
trenta	trente	trenta	trAt	0.833	0.742	0.500	74.75	18.91	NU	ADJ	6	6
diretto	direct	diretto	dirEkt	0.714	0.843	0.571	66.38	21.89	G	ADJ	7	6
pagare	payer	pagare	pE	0.500	0.617	0.167	200.18	416.68	V	VER	6	5
ricevere	recevoir	ri£ivere	r@svE	0.500	0.698	0.250	169.03	192.73	V	VER	8	8
regola	règle	regola	rEgl	0.500	0.783	0.500	125.8	79.51	S	NOM	6	5
proporre	proposer	proporre	propozA	0.625	0.844	0.625	175.86	70.02	V	VER	8	8
cavallo	cavalier	kavallo	kAvAlje	0.625	0.841	0.429	57.09	10.95	S	NOM	7	8
parere	paraître	parere	pArE	0.625	0.733	0.333	189.45	122.14	V	VER	6	8
indiano	indien	indiano	edje	0.714	0.652	0.143	15.38	12.99	G	NOM	7	6
agire	agir	a¥ire	AZi	0.800	0.720	0.200	57.33	195.94	V	VER	5	4
positivo	positif	positivo	pozitif	0.750	0.938	0.625	74.91	17.27	G	ADJ	8	7
causare	causer	kausare	kozA	0.714	0.714	0.143	34.82	63.66	V	VER	7	6
costume	costume	kostume	kOstym	1.000	0.857	0.571	41.46	51.42	S	NOM	7	7
costume	coutume	kostume	kutym	0.857	0.800	0.429	41.46	10.46	S	NOM	7	7
urlare	hurler	urlare	yrlA	0.500	0.750	0.333	39.75	33.17	V	VER	6	6
triste	triste	triste	trist	1.000	0.917	0.833	39.49	103.44	G	ADJ	6	6
tragedia	tragédie	tra¥edia	trAZedi	0.750	0.888	0.625	40.47	15.59	S	NOM	8	8
raro	rare	raro	rAr	0.750	0.800	0.500	45.16	33.27	G	ADJ	4	4
destino	destin	destino	deste	0.857	0.829	0.571	65.82	53.03	S	NOM	7	6
inutile	inutile	inutile	inytil	1.000	0.900	0.714	73.79	72.71	G	ADJ	7	7
formare	former	formare	fOrmA	0.714	0.771	0.429	99.77	39.69	V	VER	7	6
moda	mode	moda	mOd	0.750	0.800	0.500	81.69	31.67	S	NOM	4	4
modo	mode	modo	mOd	0.750	0.800	0.500	497.18	31.67	S	NOM	4	4
freno	frein	freno	fre	0.600	0.800	0.600	12.59	10.25	S	NOM	5	5
secondo	seconde	sekondo	s@god	0.857	0.823	0.429	386.6	124.54	P	NOM	7	7
secondo	selon	sekondo	s@lo	0.571	0.664	0.286	386.6	81.4	P	PRE	7	5
secondo	second	sekondo	s@go	0.857	0.751	0.286	386.6	52.5	P	ADJ	7	6
girare	virer	¥irare	virA	0.500	0.717	0.333	133.68	86.3	V	VER	6	5
regina	reine	re¥ina	rEn	0.667	0.700	0.333	35.54	59.05	S	NOM	6	5
moto	moto	moto	moto	1.000	1.000	1.000	42.71	25.23	S	NOM	4	4
regime	régime	re¥ime	reZim	0.833	0.900	0.667	50.74	19.43	S	NOM	6	6
tentare	tenter	tentare	tAtA	0.714	0.665	0.286	148.47	79.75	V	VER	7	6
lotta	lutte	lotta	lyt	0.600	0.743	0.400	69.89	23.18	S	NOM	5	5
offrire	offrir	offrire	ofEr	0.857	0.714	0.429	210.49	177.8	V	VER	7	6
preciso	précis	pre£iSo	presi	0.714	0.829	0.571	84.79	31.59	G	ADJ	7	6
ottobre	octobre	ottobre	OktObr	0.857	0.800	0.429	78.19	11.78	S	NOM	7	7
servire	servir	servire	se	0.857	0.643	0.286	233.69	309.81	V	VER	7	6
poesia	poésie	poesia	poezi	0.667	0.917	0.667	32.88	19.07	S	NOM	6	6
compiere	conclure	kompiere	kokly	0.500	0.649	0.250	120.71	27.26	V	VER	8	8
veicolo	véhicule	veikolo	veikyl	0.500	0.888	0.714	19.82	22.08	S	NOM	7	8
cuoio	cuir	k°io	k¬ir	0.600	0.675	0.500	13.64	14.25	S	NOM	5	4
gelosia	jalousie	¥elosia	ZAluzi	0.500	0.808	0.286	11.64	13.67	S	NOM	7	8
fiamma	flamme	fiamma	flAm	0.667	0.617	0.333	33.89	26.93	S	NOM	6	6
scopo	propos	skopo	propo	0.500	0.828	0.600	49.09	115.21	S	NOM	5	6
minimo	mince	minimo	mes	0.500	0.667	0.167	56.37	16.27	G	ADJ	6	5
tacere	taire	ta£ire	tErA	0.667	0.692	0.333	28.61	154.46	V	VER	6	5
blocco	bloc	blo«o	blOk	0.667	0.740	0.400	43.63	17.28	S	NOM	6	4
comando	commande	komando	komAd	0.750	0.814	0.571	34.26	31.36	S	NOM	7	8
scorrere	couler	skorrere	kulA	0.500	0.593	0.125	24.16	47.56	V	VER	8	6
finestra	fenêtre	finestra	f@nEtr	0.500	0.785	0.500	62.69	90.55	S	NOM	8	7
birra	bière	birra	bjEr	0.600	0.611	0.400	11.4	81.67	S	NOM	5	5
latte	lait	latte	lE	0.600	0.640	0.200	30.42	59.62	S	NOM	5	4
collegio	conseil	kolle¥io	kosEj	0.500	0.695	0.250	29.2	87.14	S	NOM	8	7
collegio	collège	kolle¥io	kolEZ	0.625	0.762	0.375	29.2	11.58	S	NOM	8	7
assenza	absence	assenJa	ApsAs	0.571	0.636	0.143	39.07	22.86	S	NOM	7	7
tempo	temps	tempo	tA	0.800	0.600	0.200	941.46	1031.05	S	NOM	5	5
copia	copie	kopia	kopi	0.800	0.900	0.800	35.43	25.7	S	NOM	5	5
oceano	océan	o£iano	oseA	0.667	0.717	0.167	12.66	24.89	S	NOM	6	5
assente	absent	assente	ApsA	0.714	0.593	0.143	16.39	14.91	G	ADJ	7	6
data	date	data	dAt	0.750	0.800	0.500	52.57	31.41	S	NOM	4	4
coppia	couple	koppia	kupl	0.500	0.679	0.333	97.6	49.62	S	NOM	6	6
coppa	coupe	koppa	kup	0.600	0.760	0.400	32.92	33.02	S	NOM	5	5
supporre	supposer	Supporre	sypozA	0.625	0.744	0.250	16.62	120.31	V	VER	8	8
ispirare	inspirer	ispirare	espirA	0.625	0.812	0.500	46.27	26.56	V	VER	8	8
futuro	futur	futuro	fytyr	0.833	0.850	0.500	133.52	26.33	S	NOM	6	5
aprile	avril	aprile	Avril	0.667	0.798	0.500	77.18	11.23	S	NOM	6	5
paese	pays	paese	pei	0.600	0.760	0.400	444.41	202.57	S	NOM	5	4
orribile	horrible	orribile	oribl	0.750	0.812	0.625	11.88	67.22	G	ADJ	8	8
fortuna	fortune	fortuna	fOrtyn	0.857	0.857	0.571	97.54	33.62	S	NOM	7	7
alcol	alcool	alkol	AlkOl	0.833	0.880	0.600	12.76	41.3	S	NOM	5	6
lampada	lampe	lampada	lAp	0.571	0.671	0.286	11.71	25.86	S	NOM	7	5
esatto	exact	esatto	EgzAkt	0.500	0.683	0.000	28.17	86.8	G	ADJ	6	5
signore	seigneur	si¨re	sEN9r	0.500	0.640	0.200	121.81	153.82	S	NOM	7	8
tirare	tirer	tirare	tirA	0.667	0.783	0.500	119.35	415.14	V	VER	6	5
miele	miel	miele	mjEl	0.800	0.640	0.400	12.88	17.36	S	NOM	5	4
bruno	brun	bruno	br^	0.800	0.723	0.400	40.81	13.16	E	ADJ	5	4
riso	riz	riSo	ri	0.500	0.750	0.500	18.52	18.49	S	NOM	4	3
riso	rire	riSo	ri	0.500	0.750	0.500	18.52	140.24	S	VER	4	4
conto	compte	konto	kot	0.500	0.800	0.600	269.85	160.95	S	NOM	5	6
padre	père	padre	pEr	0.600	0.740	0.400	308.13	895.55	S	NOM	5	4
visita	visite	visita	vizit	0.833	0.917	0.667	78.16	99.95	S	NOM	6	6
mare	mer	mare	mEr	0.500	0.800	0.500	151.06	106.61	S	NOM	4	3
parola	parole	parola	pArOl	0.833	0.817	0.500	368.69	103.48	S	NOM	6	6
estraneo	étranger	estraneo	etrAZe	0.500	0.798	0.500	16.64	59.32	G	NOM	8	8
male	sale	male	sAl	0.750	0.694	0.250	111.39	146.86	S	ADJ	4	4
male	mal	male	mAl	0.750	0.800	0.500	111.39	453.95	S	ADV	4	3
giardino	jardin	¥iardino	ZArde	0.625	0.738	0.250	63.58	60.21	S	NOM	8	6
mano	main	mano	me	0.500	0.700	0.250	391.84	499.6	S	NOM	4	4
metallo	métal	metallo	metAl	0.571	0.814	0.571	13.26	14.36	S	NOM	7	5
forzare	forcer	forJare	fOrs	0.571	0.714	0.286	10.38	64.64	V	VER	7	6
colui	celui-là	kol¯	s@l¬ilA	0.500	0.634	0.143	53.15	78.13	N	PRO	5	8
colui	celui	kol¯	sl¬i	0.800	0.475	0.000	53.15	250.13	N	PRO	5	5
totale	total	totale	totAl	0.833	0.867	0.667	51.34	24.59	G	ADJ	6	5
stabile	stable	stabile	stAbl	0.857	0.814	0.571	16.69	10.09	G	ADJ	7	6
scala	escalier	skala	EskAlje	0.500	0.757	0.429	50.86	32.29	S	NOM	5	8
tenda	tente	tenda	tAt	0.600	0.691	0.200	17.7	16.65	S	NOM	5	5
fedele	fidèle	fedele	fidEl	0.667	0.833	0.500	29.21	24.61	G	ADJ	6	6
prendere	priver	prendere	privA	0.500	0.684	0.250	624.75	24.06	V	VER	8	6
prendere	prendre	prendere	pAse	0.875	0.657	0.250	624.75	1913.83	V	VER	8	7
mentale	mental	mentale	mAtAl	0.857	0.736	0.429	20.07	18.15	G	ADJ	7	6
paziente	patient	paJiente	pAsjA	0.750	0.614	0.125	34.97	61.69	S	NOM	8	7
qualche	quelque	¤alke	kElk	0.571	0.820	0.400	670.28	884.61	G	ADJ	7	7
capitale	capitale	kapitale	kApitAl	1.000	0.862	0.625	121.06	13.35	S	NOM	8	8
pazienza	patience	paJienJa	pAsjAs	0.625	0.610	0.125	27.4	30.68	S	NOM	8	8
mille	mille	mille	mil	1.000	0.800	0.600	85.97	55.43	NU	ADJ	5	5
colpo	coup	kolpo	ku	0.600	0.660	0.200	180.8	471.82	S	NOM	5	4
ridere	rire	ridere	ri	0.667	0.667	0.333	77.96	140.24	V	VER	6	4
idea	idée	idea	ide	0.500	0.875	0.750	268.52	389.77	S	NOM	4	4
fatto	fait	fatto	fE	0.600	0.640	0.200	308.19	412.07	S	NOM	5	4
voto	note	voto	nOt	0.500	0.710	0.250	105.92	62.82	S	NOM	4	4
voto	voix	voto	vwA	0.500	0.582	0.250	105.92	130.83	S	NOM	4	4
voto	voeu	voto	v2	0.500	0.644	0.250	105.92	28.58	S	NOM	4	4
voto	vote	voto	vOt	0.750	0.800	0.500	105.92	15.04	S	NOM	4	4
volo	vol	volo	vOl	0.750	0.800	0.500	54.63	82.42	S	NOM	4	3
voce	voix	vo£i	vwA	0.500	0.555	0.250	245.01	130.83	S	NOM	4	4
vista	vision	vista	vizjo	0.500	0.784	0.400	108.98	35.48	S	NOM	5	6
ricco	riche	ri«o	riS	0.600	0.825	0.500	113.34	73.85	G	ADJ	5	5
lancio	lancer	lan£io	lAs	0.667	0.667	0.167	17.76	75.22	S	VER	6	6
sfondo	fond	sfondo	fo	0.667	0.667	0.333	18.69	110.07	S	NOM	6	4
mettere	mettre	mettere	mE	0.857	0.600	0.143	802.19	1004.83	V	VER	7	6
evidente	évident	evidente	evidA	0.750	0.744	0.500	50.9	32.59	G	ADJ	8	7
franco	franc	franko	frA	0.833	0.700	0.333	58.96	21.67	E	ADJ	6	5
evidenza	évidence	evidenJa	evidAs	0.625	0.782	0.500	15.74	11.47	S	NOM	8	8
utile	utile	utile	ytil	1.000	0.860	0.600	80.0	44.99	G	ADJ	5	5
virus	virus	virus	virys	1.000	0.960	0.800	10.89	23.98	S	NOM	5	5
facile	facile	fa£ile	fAsil	1.000	0.833	0.500	159.93	159.35	G	ADJ	6	6
naturale	naturel	naturale	nAtyrEl	0.750	0.838	0.500	105.44	39.78	G	ADJ	8	7
regione	région	re¥ione	reZjo	0.714	0.737	0.429	91.94	28.16	S	NOM	7	6
insulto	insulte	inSulto	esylt	0.857	0.786	0.286	13.47	10.49	S	NOM	7	7
semplice	simple	sempli£i	sepl	0.625	0.750	0.500	159.31	137.69	G	ADJ	8	6
mandato	mandat	mandato	mAdA	0.857	0.700	0.286	17.22	25.25	S	NOM	7	6
scena	scène	Sena	sEn	0.600	0.775	0.250	133.03	107.96	S	NOM	5	5
rock	rock	rokk	rOk	1.000	0.800	0.500	11.96	22.11	S	NOM	4	4
amaro	amer	amaro	AmEr	0.600	0.780	0.400	19.94	11.94	G	ADJ	5	4
sospetto	suspect	Sospetto	syspE	0.625	0.727	0.250	43.34	32.45	S	NOM	8	7
tardi	tard	tardi	tAr	0.800	0.740	0.400	72.91	350.38	B	ADV	5	4
credito	crédit	kredito	kredi	0.714	0.857	0.714	25.76	28.21	S	NOM	7	6
villa	villa	villa	villA	1.000	0.940	0.800	51.58	16.61	S	NOM	5	5
subire	subir	Subire	sybi	0.833	0.783	0.333	82.2	30.13	V	VER	6	5
abituale	habituel	abit­le	Abit¬El	0.625	0.729	0.429	12.52	15.66	G	ADJ	8	8
bandito	bandit	bandito	bAdi	0.857	0.743	0.429	21.56	19.7	S	NOM	7	6
visitare	visiter	visitare	vizitA	0.750	0.838	0.500	39.8	34.92	V	VER	8	7
tendere	tendre	tendere	tA	0.857	0.565	0.143	55.19	26.63	V	VER	7	6
esigere	exiger	esi¥ere	EgziZ	0.714	0.657	0.000	13.35	34.96	V	VER	7	6
stimare	estimer	stimare	EstimA	0.571	0.743	0.429	11.47	21.41	V	VER	7	7
funzione	fonction	funJione	foksjo	0.500	0.693	0.250	67.37	21.95	S	NOM	8	8
lettera	lettre	lettera	lEtr	0.714	0.743	0.429	160.25	156.77	S	NOM	7	6
ricetta	recette	ri£itta	r@sEt	0.714	0.698	0.286	32.3	12.56	S	NOM	7	7
pubblico	public	pubbliko	pyblik	0.750	0.850	0.625	292.27	46.97	G	NOM	8	6
vena	veine	vena	vEn	0.600	0.800	0.500	12.5	19.74	S	NOM	4	5
faccia	face	fa«ia	fAs	0.500	0.680	0.200	98.5	125.32	S	NOM	6	4
cadavere	cadavre	kadavere	kAdAvr	0.875	0.800	0.500	30.27	47.75	S	NOM	8	7
spaziale	spatial	spaJiale	spAsjAl	0.750	0.712	0.375	10.84	10.94	G	ADJ	8	7
lavare	laver	lavare	lAvA	0.667	0.733	0.333	34.09	74.35	V	VER	6	5
ieri	hier	ieri	jEr	0.500	0.550	0.250	422.65	223.77	B	ADV	4	4
maestro	maître	maestro	mEtr	0.571	0.743	0.429	61.33	128.55	S	NOM	7	6
ideale	idéal	ideale	ideAl	0.667	0.867	0.667	42.9	21.85	G	ADJ	6	5
correre	courir	korrere	kurE	0.571	0.714	0.286	161.49	146.5	V	VER	7	6
separare	séparer	separare	sepArA	0.625	0.800	0.500	42.66	66.22	V	VER	8	7
osare	oser	osare	ozA	0.600	0.740	0.200	23.52	90.2	V	VER	5	4
valore	valeur	valore	vAl9r	0.500	0.817	0.500	155.22	45.4	S	NOM	6	6
riempire	remplir	riempire	rApli	0.625	0.655	0.250	48.31	61.21	V	VER	8	7
credere	croire	kredere	krwA	0.571	0.636	0.286	354.05	1711.99	V	VER	7	6
lesione	blessure	lesione	blesyr	0.500	0.771	0.286	11.0	41.81	S	NOM	7	8
elezione	élection	eleJione	elEksjo	0.500	0.662	0.250	92.3	17.17	S	NOM	8	8
nave	navire	nave	nAvir	0.667	0.800	0.400	36.12	21.98	S	NOM	4	6
russo	russe	rusSo	rys	0.800	0.760	0.400	33.4	35.44	G	NOM	5	5
creatura	créature	kreatura	kreAtyr	0.750	0.875	0.625	20.53	35.22	S	NOM	8	8
vantare	vanter	vantare	vAtA	0.714	0.700	0.286	21.53	10.73	V	VER	7	6
situare	situer	sit­re	sit¬A	0.714	0.734	0.500	10.98	10.44	V	VER	7	6
offerta	offre	offerta	Ofr	0.571	0.671	0.286	40.04	34.55	S	NOM	7	5
nascere	naître	naSere	nE	0.571	0.617	0.167	296.17	116.11	V	VER	7	6
punire	punir	punire	pyni	0.833	0.800	0.500	18.89	41.7	V	VER	6	5
vino	vin	vino	ve	0.750	0.700	0.250	63.49	86.86	S	NOM	4	3
terra	terre	terra	tEr	0.800	0.740	0.400	216.18	294.45	S	NOM	5	5
bagaglio	bagage	baga§o	bAgAZ	0.625	0.740	0.333	10.33	29.69	S	NOM	8	6
parlare	parler	parlare	pArlA	0.714	0.771	0.429	755.57	1970.55	V	VER	7	6
formula	formule	formula	fOrmyl	0.857	0.857	0.571	35.31	12.53	S	NOM	7	7
corpo	corps	korpo	kOr	0.800	0.740	0.400	212.84	250.15	S	NOM	5	5
corso	cours	korSo	kur	0.600	0.760	0.400	121.11	143.05	S	NOM	5	5
corsa	course	korsa	kurs	0.667	0.860	0.600	102.54	72.48	S	NOM	5	6
corto	court	korto	kur	0.600	0.760	0.400	35.18	41.15	G	ADJ	5	5
viso	visage	viSo	vizAZ	0.500	0.780	0.400	57.45	141.23	S	NOM	4	6
vita	vie	vita	vi	0.500	0.750	0.500	718.98	1021.22	S	NOM	4	3
vivo	vivant	vivo	vivA	0.500	0.875	0.750	76.16	124.97	G	ADJ	4	6
vivo	vif	vivo	vif	0.500	0.875	0.500	76.16	22.95	G	ADJ	4	3
corda	corde	korda	kOrd	0.800	0.840	0.600	24.93	38.57	S	NOM	5	5
testo	texte	testo	tEkst	0.600	0.740	0.400	78.56	20.42	S	NOM	5	5
premio	prime	premio	prim	0.500	0.800	0.500	87.04	17.79	S	NOM	6	5
premio	prix	premio	pri	0.500	0.750	0.500	87.04	126.55	S	NOM	6	4
quattro	quatre	¤attro	kAtr	0.714	0.767	0.333	331.46	150.93	NU	ADJ	7	6
capace	capable	kapa£i	kApAbl	0.714	0.667	0.333	100.44	76.85	G	ADJ	6	7
stagione	saison	sta¥ione	sEzo	0.500	0.688	0.250	121.7	31.95	S	NOM	8	6
balcone	balcon	balkone	bAlko	0.857	0.814	0.571	13.04	10.53	S	NOM	7	6
piano	plan	piano	plA	0.600	0.578	0.200	243.41	147.54	S	NOM	5	4
occupato	occupé	o«upato	okype	0.625	0.729	0.286	12.45	20.63	G	ADJ	8	6
occupare	occuper	o«upare	okypA	0.750	0.714	0.286	153.11	375.14	V	VER	8	7
riposare	reposer	riposare	r@pozA	0.625	0.785	0.375	17.96	95.2	V	VER	8	7
natura	naturel	natura	nAtyrEl	0.714	0.814	0.429	119.9	39.78	S	ADJ	6	7
natura	nature	natura	nAtyr	0.833	0.833	0.500	119.9	60.2	S	NOM	6	6
calcolo	calcul	kalkolo	kAlkyl	0.714	0.845	0.571	24.18	11.47	S	NOM	7	6
dollaro	dollar	dollaro	dolAr	0.857	0.814	0.571	82.38	134.1	S	NOM	7	6
studio	studio	studio	stydjo	1.000	0.800	0.667	182.75	27.77	S	NOM	6	6
studio	étude	studio	etyd	0.500	0.649	0.333	182.75	44.22	S	NOM	6	5
universo	univers	univerSo	ynivEr	0.875	0.812	0.500	32.02	34.21	S	NOM	8	7
cinque	cinq	£in¤e	sek	0.667	0.700	0.000	238.35	161.96	NU	ADJ	6	4
cosa	chose	kosa	Soz	0.600	0.763	0.250	613.35	1773.62	S	NOM	4	5
come	comment	kome	komA	0.571	0.863	0.750	2317.95	922.93	B	ADV	4	7
come	combien	kome	kobje	0.571	0.880	0.600	2317.95	390.58	B	ADV	4	7
come	comme	kome	kOm	0.800	0.800	0.500	2317.95	2326.08	B	CON	4	5
sedurre	séduire	sedurre	sed¬irA	0.714	0.750	0.571	11.6	16.48	V	VER	7	7
largo	large	largo	lArZ	0.800	0.751	0.400	52.94	18.66	G	ADJ	5	5
istante	instant	istante	estA	0.714	0.714	0.286	37.67	189.41	S	NOM	7	7
panico	panique	paniko	pAnik	0.571	0.867	0.667	15.6	16.23	S	NOM	6	7
bocca	bouche	bo«a	buS	0.500	0.775	0.250	71.76	90.03	S	NOM	5	6
stomaco	estomac	stomako	EstomA	0.714	0.743	0.429	15.99	23.56	S	NOM	7	7
efficace	efficace	effika£i	efikAs	1.000	0.812	0.500	36.64	14.54	G	ADJ	8	8
nutrire	nourrir	nutrire	nuri	0.571	0.786	0.571	30.82	52.53	V	VER	7	7
cantiere	chantier	kantiere	SAtje	0.750	0.663	0.250	20.04	12.96	S	NOM	8	8
altro	autre	altro	otr	0.600	0.711	0.400	1378.02	786.09	G	ADJ	5	5
speciale	spécial	spe£iale	spesjAl	0.750	0.750	0.500	104.52	83.73	G	ADJ	8	7
fermo	ferme	fermo	fErm	0.800	0.840	0.600	57.55	76.86	G	NOM	5	5
ferro	fer	ferro	fEr	0.600	0.740	0.400	45.84	37.08	S	NOM	5	3
crimine	crime	krimine	krim	0.714	0.786	0.571	14.58	104.07	S	NOM	7	5
sezione	section	seJione	seksjo	0.571	0.657	0.286	37.8	20.34	S	NOM	7	7
club	club	klub	kl9b	1.000	0.925	0.750	30.2	67.51	S	NOM	4	4
chimico	chimique	kimiko	Simik	0.625	0.842	0.667	19.56	10.51	G	ADJ	7	8
pilota	pilote	pilota	pilOt	0.833	0.867	0.667	38.84	37.69	S	NOM	6	6
errore	erreur	errore	Er9r	0.500	0.733	0.333	96.86	124.15	S	NOM	6	6
invadere	envahir	invadere	AvAi	0.500	0.596	0.125	21.24	17.37	V	VER	8	7
mortale	mortel	mortale	mOrtEl	0.714	0.843	0.571	15.41	24.13	G	ADJ	7	6
cellula	cellule	£illula	selyl	0.857	0.771	0.286	15.37	42.98	S	NOM	7	7
padrone	patron	padrone	pAtro	0.714	0.814	0.429	61.11	141.53	S	NOM	7	6
giornale	journal	¥iornale	ZurnAl	0.500	0.800	0.375	144.55	110.8	S	NOM	8	7
indicare	indiquer	indikare	edikA	0.500	0.750	0.375	122.28	36.49	V	VER	8	8
caduta	chute	kaduta	Syt	0.500	0.648	0.167	28.75	25.15	S	NOM	6	5
presso	près	presSo	prE	0.500	0.700	0.333	76.9	134.13	P	PRE	6	4
contatto	contact	kontatto	kotAkt	0.750	0.800	0.500	61.52	69.85	S	NOM	8	7
abito	habit	abito	Abi	0.600	0.740	0.400	68.97	27.64	S	NOM	5	5
costare	coûter	kostare	kutA	0.571	0.714	0.286	85.53	83.15	V	VER	7	6
vacanza	vacance	vakanJa	vAkAs	0.714	0.743	0.286	78.28	67.9	S	NOM	7	7
scuro	obscur	skuro	Opskyr	0.500	0.717	0.333	39.76	11.06	G	ADJ	5	6
scusa	excuse	skusa	Ekskyz	0.500	0.717	0.167	25.44	61.58	S	NOM	5	6
circuito	circuit	£irk¯to	sirk¬i	0.875	0.774	0.429	22.79	10.23	S	NOM	8	7
netto	net	netto	nEt	0.600	0.740	0.400	29.81	19.95	G	ADJ	5	3
deserto	désert	deserto	dezEr	0.714	0.814	0.429	21.59	27.66	S	NOM	7	6
marito	mari	marito	mAri	0.667	0.783	0.500	171.29	264.15	S	NOM	6	4
vittoria	victoire	vittoria	viktwAr	0.500	0.712	0.375	78.09	34.96	S	NOM	8	8
cultura	culture	kultura	kyltyr	0.857	0.871	0.571	116.03	22.65	S	NOM	7	7
produrre	produire	produrre	prod¬irA	0.875	0.782	0.625	126.9	49.81	V	VER	8	8
vaso	vase	vaSo	vAz	0.750	0.775	0.250	23.26	10.74	S	NOM	4	4
muto	muet	muto	m¬E	0.500	0.596	0.250	11.43	14.23	G	ADJ	4	4
ritmo	rythme	ritmo	ritm	0.500	0.900	0.800	56.76	20.43	S	NOM	5	6
tagliare	tailler	ta§are	tAjA	0.500	0.664	0.167	85.85	13.28	V	VER	8	7
muro	mur	muro	myr	0.750	0.825	0.500	83.54	88.93	S	NOM	4	3
vago	vague	vago	vAg	0.600	0.800	0.500	13.06	21.59	G	NOM	4	5
