# Supplementary material for: Cross-Language Distributions of High Frequency and Phonetically Similar Cognates
Source: PLoS One. 2013 May 10;8(5):e63006. doi: 10.1371/journal.pone.0063006 (PMC3651159; doi:10.1371/journal.pone.0063006)
Supplement: Dataset S1 — A collection of 15 separate plain text files that contain the automatically identified cognates corresponding to the third column of Table 2 . Measures of orthographic and phonetic similarity as well as frequency information are included. Textfile S1 contains the abbreviations used in the headers of the text files. (ZIP) [file pone.0063006.s004.zip › 4_11_translations.txt]

Italian	German	p1	p2	o_distance	p_distance	raw_p_distance	l1_frequency	l2_frequency	l1_syntax	l2_syntax	l1_length	l2_length
tabella	Tabelle	tabella	t&bEl@	0.857	0.812	0.429	10.69	11.0	S	N	7	7
simbolo	Symbol	simbolo	zYmbol	0.714	0.900	0.571	54.0	20.0	S	N	7	6
cassa	Kasse	kassa	k&s@	0.600	0.797	0.400	50.13	52.0	S	N	5	5
carta	Karte	karta	k&rt@	0.600	0.897	0.600	154.95	48.0	S	N	5	5
termine	Termin	termine	tErmin	0.857	0.886	0.714	106.72	40.0	S	N	7	6
censura	Zensur	£inSura	#NAME?	0.714	0.829	0.429	10.13	11.0	S	N	7	6
frutto	Frucht	frutto	fruxt	0.500	0.833	0.667	55.88	24.0	S	N	6	6
notare	notieren	notare	notir@n	0.625	0.808	0.571	82.16	30.0	V	V	6	8
distanza	Abstand	distanJa	&pSt&nt	0.500	0.737	0.250	76.45	47.0	S	N	8	7
distanza	Distanz	distanJa	dIst&n=	0.875	0.888	0.500	76.45	13.0	S	N	8	7
resto	Rest	resto	rEst	0.800	0.840	0.600	103.63	61.0	S	N	5	4
negativo	negativ	negativo	neg&tif	0.875	0.925	0.625	56.95	34.0	G	A	8	7
negativo	negativ	negativo	neg&tif	0.875	0.925	0.625	56.95	34.0	G	A	8	7
progetto	Projekt	pro¥etto	projEkt	0.625	0.822	0.500	165.86	49.0	S	N	8	7
bomba	Bombe	bomba	bOmb@	0.800	0.857	0.600	45.42	30.0	S	N	5	5
studente	Student	studente	StudEnt	0.875	0.888	0.625	62.04	121.0	S	N	8	7
scritto	Schrift	skritto	SrIft	0.571	0.750	0.286	12.56	38.0	G	N	7	7
sistema	System	sistema	zYstem	0.714	0.900	0.571	229.58	129.0	S	N	7	6
paradiso	Paradies	paradiSo	p&r&dis	0.750	0.900	0.500	21.61	12.0	S	N	8	8
catalogo	Katalog	katalogo	k&t&lok	0.750	0.912	0.500	14.88	14.0	S	N	8	7
tre	drei	tre	drW	0.500	0.867	0.333	696.71	633.0	NU	NUM	3	4
tre	drei	tre	drW	0.500	0.867	0.333	696.71	633.0	NU	NUM	3	4
radio	Radio	radio	radio	1.000	1.000	1.000	39.48	62.0	S	N	5	5
gusto	Lust	gusto	lUst	0.600	0.699	0.400	66.85	31.0	S	N	5	4
pianeta	Planet	pianeta	pl&net	0.714	0.771	0.571	27.19	18.0	S	N	7	6
cinese	Chinese	£inese	xinez@	0.857	0.910	0.500	28.61	19.0	G	N	6	7
normale	normal	normale	nOrmal	0.857	0.886	0.714	82.67	71.0	G	A	7	6
ordine	Orden	ordine	Ord@n	0.667	0.797	0.500	174.54	15.0	S	N	6	5
ordine	Ordnung	ordine	OrdnUN	0.571	0.729	0.333	174.54	125.0	S	N	6	7
polizia	Polizei	poliJia	poli=W	0.714	0.886	0.571	137.62	178.0	S	N	7	7
flusso	Flut	flusSo	flut	0.500	0.767	0.500	14.81	14.0	S	N	6	4
agente	Agent	a¥ente	&gEnt	0.833	0.783	0.333	76.21	18.0	S	N	6	5
agenzia	Agentur	a¥enJia	&gEntur	0.571	0.700	0.143	42.04	17.0	S	N	7	7
radicale	radikal	radikale	r&dikal	0.750	0.925	0.750	20.33	25.0	G	A	8	7
civile	zivil	£ivile	#NAME?	0.667	0.900	0.667	79.65	12.0	G	A	6	5
politica	Politik	politika	politik	0.750	0.938	0.875	164.83	342.0	S	N	8	7
centrale	Zentrale	£intrale	=Entral@	0.875	0.895	0.625	80.11	15.0	G	N	8	8
centrale	zentral	£intrale	#NAME?	0.750	0.862	0.625	80.11	65.0	G	A	8	7
teoria	Theorie	teoria	teori	0.714	0.917	0.833	42.06	47.0	S	N	6	7
anonimo	anonym	anonimo	&nonym	0.714	0.914	0.571	24.03	10.0	G	A	7	6
biondo	blond	biondo	blOnt	0.667	0.700	0.333	34.22	22.0	G	A	6	5
energia	Energie	ener¥ia	enErgi	0.857	0.829	0.571	70.85	53.0	S	N	7	7
gruppo	Gruppe	gruppo	grUp@	0.833	0.843	0.500	324.87	201.0	S	N	6	6
autore	Autor	autore	Btor	0.833	0.800	0.500	108.51	61.0	S	N	6	5
mio	mein	mio	mWn	0.500	0.686	0.333	1156.5	582.0	G	PRON	3	4
riforma	Reform	riforma	refOrm	0.714	0.857	0.571	61.86	46.0	S	N	7	6
rovina	Ruine	rovina	ruin@	0.500	0.814	0.500	13.37	15.0	S	N	6	5
diritto	direkt	diritto	dirEkt	0.571	0.814	0.571	159.94	119.0	S	A	7	6
corretto	korrekt	korretto	kOrEkt	0.625	0.762	0.375	28.9	12.0	G	A	8	7
truppa	Truppe	truppa	trUp@	0.833	0.814	0.500	17.51	72.0	S	N	6	6
reazione	Reaktion	reaJione	re&k=ion	0.625	0.850	0.500	73.36	56.0	S	N	8	8
liberale	liberal	liberale	liberal	0.875	0.938	0.875	15.16	20.0	G	A	8	7
piazza	Platz	piA¡a	pl&=	0.500	0.620	0.200	80.07	260.0	S	N	6	5
polo	Pol	polo	pol	0.750	0.875	0.750	23.57	129.0	S	N	4	3
arabo	arabisch	arabo	&rabIS	0.500	0.846	0.500	16.02	62.0	G	A	5	8
partito	Partei	partito	p&rtW	0.571	0.814	0.429	201.3	451.0	S	N	7	6
piatto	Platte	piatto	pl&t@	0.667	0.693	0.333	59.82	18.0	S	N	6	6
problema	Problem	problema	problem	0.875	0.938	0.875	487.96	322.0	S	N	8	7
bilancio	Bilanz	bilan£io	bil&n=	0.625	0.850	0.500	64.32	39.0	S	N	8	6
bilancia	Bilanz	bilan£ia	bil&n=	0.625	0.850	0.500	11.72	39.0	S	N	8	6
letto	Bett	letto	bEt	0.600	0.594	0.200	115.8	119.0	S	N	5	4
curva	Kurve	kurva	kUrv@	0.600	0.877	0.600	26.17	24.0	S	N	5	5
sostanza	Substanz	SostanJa	ZUpst&n=	0.625	0.825	0.250	64.62	27.0	S	N	8	8
maggio	Mai	ma¦io	mW	0.500	0.660	0.200	82.37	347.0	S	N	6	3
per	per	per	pEr	1.000	0.900	0.667	9744.85	52.0	P	PREPOS	3	3
divisa	Devise	divisa	deviz@	0.667	0.897	0.500	13.08	16.0	S	N	6	6
leggenda	Legende	le¦enda	legEnd@	0.750	0.826	0.571	22.29	15.0	S	N	8	7
attuale	aktuell	att­le	&ktuEl	0.571	0.633	0.167	101.58	57.0	G	A	7	7
corona	Krone	korona	kron@	0.500	0.847	0.667	12.15	27.0	S	N	6	5
polemica	Polemik	polemika	polemIk	0.750	0.912	0.750	81.61	10.0	S	N	8	7
set	Satz	set	z&=	0.500	0.800	0.000	27.72	164.0	S	N	3	4
sci	Ski	Si	Si	0.667	1.000	1.000	14.16	13.0	S	N	3	3
magico	magisch	ma¥iko	magIS	0.714	0.742	0.333	34.4	12.0	G	A	6	7
privato	privat	privato	privat	0.857	0.929	0.857	102.75	100.0	G	A	7	6
eco	Echo	eko	Exo	0.750	0.767	0.333	16.97	22.0	S	N	3	4
generale	General	¥enerale	gen@ral	0.875	0.857	0.625	148.17	126.0	G	N	8	7
sportivo	Sportler	sportivo	SpOrtl@r	0.625	0.755	0.375	65.12	26.0	G	N	8	8
senatore	Senator	senatore	zenatOr	0.875	0.900	0.625	39.6	26.0	S	N	8	7
motivo	Motiv	motivo	motif	0.833	0.917	0.667	153.58	45.0	S	N	6	5
impulso	Impuls	impulSo	ImpUls	0.857	0.857	0.429	14.41	21.0	S	N	7	6
gas	Gas	gas	gas	1.000	1.000	1.000	29.85	32.0	S	N	3	3
persona	Person	perSona	pErzon	0.857	0.871	0.571	488.85	151.0	S	N	7	6
punto	Punkt	punto	pUNkt	0.600	0.697	0.200	474.63	268.0	S	N	5	5
organo	Organ	organo	Organ	0.833	0.867	0.667	36.59	55.0	S	N	6	5
cella	Zelle	£illa	=El@	0.600	0.697	0.200	18.73	26.0	S	N	5	5
francese	Franzose	fran£ise	fr&n=oz@	0.750	0.909	0.375	128.12	50.0	G	N	8	8
rischio	Risiko	riskio	riziko	0.571	0.833	0.500	141.74	25.0	S	N	7	6
motore	Motor	motore	motOr	0.833	0.867	0.667	38.65	94.0	S	N	6	5
elegante	elegant	elegante	elegq	0.875	0.800	0.500	46.26	20.0	G	A	8	7
grammo	Gramm	grammo	gr&m	0.833	0.817	0.500	30.68	13.0	S	N	6	5
museo	Museum	museo	muzeUm	0.667	0.883	0.500	40.97	39.0	S	N	5	6
scandalo	Skandal	skandalo	sk&ndal	0.750	0.925	0.750	51.6	10.0	S	N	8	7
medicina	Medizin	medi£ina	medi=in	0.750	0.925	0.750	39.87	45.0	S	N	8	7
fattore	Faktor	fattore	f&ktOr	0.714	0.829	0.429	36.79	38.0	S	N	7	6
anche	auch	anke	Bx	0.600	0.600	0.000	2938.65	4845.0	B	CONJ	5	4
batteria	Batterie	batteria	b&t@ri	0.875	0.832	0.500	10.55	10.0	S	N	8	8
macchina	Maschine	makkina	m&Sin@	0.750	0.791	0.429	171.93	145.0	S	N	8	8
solido	solid	Solido	zolit	0.833	0.900	0.500	24.81	12.0	G	A	6	5
solido	solide	Solido	zolid@	0.833	0.943	0.667	24.81	11.0	G	A	6	6
famiglia	Familie	fami§a	f&mili@	0.750	0.841	0.429	353.36	120.0	S	N	8	7
trucco	Trick	tru«o	trIk	0.500	0.735	0.400	24.67	13.0	S	N	6	5
ministro	Minister	ministro	minIst@r	0.750	0.850	0.625	231.55	179.0	S	N	8	8
fase	Phase	fase	faz@	0.600	0.940	0.500	74.71	38.0	S	N	4	5
lista	Liste	lista	lIst@	0.800	0.877	0.600	68.67	28.0	S	N	5	5
sociale	sozial	So£iale	zo=ial	0.714	0.900	0.571	154.31	131.0	G	A	7	6
maggiore	Major	ma¦iore	m&jor	0.500	0.782	0.429	272.68	15.0	G	N	8	5
pausa	Pause	pausa	pBz@	0.800	0.777	0.200	22.04	43.0	S	N	5	5
torneo	Turnier	torneo	tUrnir	0.571	0.817	0.500	12.03	15.0	S	N	6	7
moderno	modern	moderno	modErn	0.857	0.886	0.714	77.14	225.0	G	A	7	6
patto	Pakt	patto	p&kt	0.600	0.820	0.400	28.34	13.0	S	N	5	4
settore	Sektor	settore	zEktOr	0.714	0.800	0.286	109.75	35.0	S	N	7	6
litro	Liter	litro	lit@r	0.600	0.800	0.600	14.75	32.0	S	N	5	5
pronto	prompt	pronto	prompt	0.500	0.783	0.500	190.37	25.0	G	A	6	6
spagnolo	Spanier	spa¨lo	Spani@r	0.500	0.694	0.286	33.25	17.0	G	N	8	7
milione	Million	milione	mIlion	0.714	0.900	0.714	318.78	393.0	NU	N	7	7
effetto	Effekt	effetto	EfEkt	0.714	0.729	0.286	149.85	14.0	S	N	7	6
forma	Form	forma	fOrm	0.800	0.840	0.600	184.7	228.0	S	N	5	4
sacco	Sack	sa«o	z&k	0.600	0.725	0.000	39.11	17.0	S	N	5	4
foto	Foto	foto	foto	1.000	1.000	1.000	74.63	156.0	S	N	4	4
metro	Meter	metro	met@r	0.600	0.800	0.600	176.6	211.0	S	N	5	5
opera	Oper	opera	op@r	0.800	0.852	0.600	159.02	45.0	S	N	5	4
pistola	Pistole	pistola	pIstol@	0.857	0.912	0.714	42.77	14.0	S	N	7	7
modella	Modell	modella	modEl	0.857	0.814	0.571	12.22	57.0	S	N	7	6
modello	Modell	modello	modEl	0.857	0.814	0.571	102.95	57.0	S	N	7	6
bar	bar	bar	bar	1.000	1.000	1.000	52.65	18.0	S	A	3	3
nucleo	Nukleus	nukleo	nukleUs	0.571	0.900	0.714	23.52	11.0	S	N	6	7
messa	Messe	messa	mEs@	0.800	0.757	0.400	30.37	36.0	S	N	5	5
ironia	Ironie	ironia	ironi	0.833	0.917	0.833	27.34	11.0	S	N	6	6
tecnica	Technik	teknika	tExnIk	0.571	0.800	0.429	57.21	136.0	S	N	7	7
estremo	extrem	estremo	Ekstrem	0.714	0.814	0.571	61.42	18.0	G	A	7	6
nebbia	Nebel	nebbia	neb@l	0.500	0.710	0.500	21.24	24.0	S	N	6	5
metodo	Methode	metodo	metod@	0.714	0.960	0.833	59.54	87.0	S	N	6	7
telefono	Telefon	telefono	telefon	0.875	0.938	0.875	97.12	192.0	S	N	8	7
sbattere	flattern	_battere	fl&t@rn	0.625	0.652	0.250	22.25	10.0	V	V	8	8
tono	Ton	tono	ton	0.750	0.875	0.750	80.87	59.0	S	N	4	3
somma	Summe	Somma	zUm@	0.600	0.757	0.200	31.43	41.0	S	N	5	5
atto	Akt	atto	&kt	0.500	0.775	0.250	131.41	50.0	S	N	4	3
critico	kritisch	kritiko	kritIS	0.625	0.836	0.571	29.53	66.0	G	A	7	8
critico	Kritiker	kritiko	kritik@r	0.500	0.907	0.750	29.53	16.0	G	N	7	8
critica	Kritiker	kritika	kritik@r	0.500	0.885	0.750	52.94	16.0	S	N	7	8
critica	Kritik	kritika	kritik	0.571	0.929	0.857	52.94	85.0	S	N	7	6
palazzo	Palast	palA¡o	p&l&st	0.571	0.763	0.333	103.79	13.0	S	N	7	6
tipo	Type	tipo	typ@	0.500	0.940	0.500	213.68	14.0	S	N	4	4
tipo	Typ	tipo	typ	0.500	0.875	0.500	213.68	54.0	S	N	4	3
greco	Grieche	greko	grix@	0.571	0.832	0.400	23.62	21.0	G	N	5	7
linea	Linie	linea	lini@	0.600	0.877	0.600	157.47	111.0	S	N	5	5
periodo	Periode	periodo	period@	0.857	0.966	0.857	167.14	19.0	S	N	7	7
film	Film	film	fIlm	1.000	0.950	0.750	229.24	135.0	S	N	4	4
fine	fein	fine	fWn	0.500	0.825	0.500	261.71	36.0	S	A	4	4
gente	Leute	¥ente	lXt@	0.600	0.680	0.200	268.58	183.0	S	N	5	5
genio	Genie	¥enio	Zeni	0.800	0.880	0.600	15.88	12.0	S	N	5	5
nazista	Nazi	naJista	na=i	0.571	0.771	0.429	11.31	17.0	G	N	7	4
ordinare	ordnen	ordinare	Ordn@n	0.500	0.773	0.375	41.42	24.0	V	V	8	6
asse	Achse	asse	&ks@	0.600	0.790	0.250	12.37	10.0	S	N	4	5
asta	Stab	asta	Stap	0.500	0.725	0.250	22.78	10.0	S	N	4	4
palla	Ball	palla	b&l	0.600	0.780	0.200	35.41	61.0	S	N	5	4
pensione	Pension	pensione	pqzion	0.875	0.812	0.500	53.11	20.0	S	N	8	7
magro	mager	magro	mag@r	0.600	0.800	0.600	24.42	14.0	G	A	5	5
principe	Prinz	prin£ipe	prIn=	0.500	0.775	0.375	62.7	65.0	S	N	8	5
tesi	These	tesi	tez@	0.600	0.896	0.500	33.35	36.0	S	N	4	5
test	Test	test	tEst	1.000	0.925	0.750	42.13	11.0	S	N	4	4
papa	Papst	papa	papst	0.600	0.708	0.600	49.65	63.0	S	N	4	5
cappella	Kapelle	kappella	k&pEl@	0.625	0.773	0.375	11.6	16.0	S	N	8	7
sorta	Sorte	Sorta	zOrt@	0.800	0.837	0.400	71.71	22.0	S	N	5	5
parco	Park	parko	p&rk	0.600	0.880	0.600	32.72	35.0	S	N	5	4
parte	Kante	parte	k&nt@	0.600	0.792	0.200	678.23	12.0	S	N	5	5
tema	Thema	tema	tema	0.800	1.000	1.000	95.02	135.0	S	N	4	5
materia	Materie	materia	m&teri@	0.857	0.926	0.714	58.65	21.0	S	N	7	7
tennis	Tennis	tennis	tEnIs	1.000	0.833	0.500	25.96	16.0	S	N	6	6
stazione	Station	staJione	St&=ion	0.750	0.900	0.500	49.72	34.0	S	N	8	7
nazione	Nation	naJione	n&tion	0.714	0.900	0.571	33.75	111.0	S	N	7	6
antico	antik	antiko	&ntik	0.667	0.900	0.667	141.01	25.0	G	A	6	5
gesto	Geste	¥esto	gEst@	0.800	0.812	0.400	78.72	16.0	S	N	5	5
posta	Postamt	posta	pOst&mt	0.714	0.800	0.429	28.1	10.0	S	N	5	7
posta	Post	posta	pOst	0.800	0.840	0.600	28.1	77.0	S	N	5	4
posto	Posten	posto	pOst@n	0.667	0.826	0.500	324.8	26.0	S	N	5	6
angelo	Engel	an¥elo	EN@l	0.667	0.676	0.167	23.02	32.0	E	N	6	5
concerto	Konzert	kon£irto	kOn=Ert	0.625	0.825	0.500	49.62	37.0	S	N	8	7
lirico	lyrisch	liriko	lyrIS	0.571	0.809	0.333	11.32	53.0	G	A	6	7
volume	Volumen	volume	volum@n	0.857	0.894	0.714	44.3	10.0	S	N	6	7
taxi	Taxi	taxi	t&ksi	1.000	0.820	0.400	12.24	19.0	S	N	4	4
segnale	Signal	seµale	zIgnal	0.714	0.776	0.167	62.93	21.0	S	N	7	6
plastica	Plastik	plastika	pl&stIk	0.750	0.900	0.625	19.41	13.0	S	N	8	7
festival	Festival	festival	fEstIv@l	1.000	0.885	0.625	27.34	10.0	S	N	8	8
massa	Masse	massa	m&s@	0.800	0.797	0.400	47.36	69.0	S	N	5	5
stile	Stil	stile	Stil	0.800	0.880	0.600	83.54	47.0	S	N	5	4
benzina	Benzin	benJina	bEn=in	0.857	0.871	0.571	11.43	18.0	S	N	7	6
marco	Mark	marko	m&rk	0.600	0.880	0.600	51.62	173.0	E	N	5	4
agosto	August	agosto	BgUst	0.500	0.850	0.500	95.69	197.0	S	N	6	6
grado	Grad	grado	grat	0.800	0.900	0.600	62.11	129.0	S	N	5	4
segno	Signal	seµo	zIgnal	0.500	0.702	0.000	136.16	21.0	S	N	5	6
momento	Moment	momento	momEnt	0.857	0.886	0.714	429.11	39.0	S	N	7	6
dicembre	Dezember	di£imbre	de=Emb@r	0.500	0.775	0.375	74.11	253.0	S	N	8	8
musica	Musik	musika	muzik	0.667	0.917	0.667	124.49	120.0	S	N	6	5
canale	Kanal	kanale	k&nal	0.667	0.900	0.667	24.2	17.0	S	N	6	5
manager	Manager	mana¥er	mEnI_@r	1.000	0.823	0.429	39.39	13.0	S	N	7	7
numero	Nummer	numero	nUm@r	0.667	0.843	0.500	300.5	46.0	S	N	6	6
mamma	Mama	mamma	m&ma	0.800	0.880	0.600	112.8	82.0	S	N	5	4
classe	Klasse	klasse	kl&s@	0.833	0.860	0.500	83.18	118.0	S	N	6	6
reggere	regieren	re¦ere	regir@n	0.750	0.794	0.429	32.89	29.0	V	V	7	8
unione	Union	unione	Union	0.833	0.883	0.667	32.5	73.0	S	N	6	5
danza	Tanz	danJa	t&n=	0.600	0.860	0.200	24.83	28.0	S	N	5	4
niente	nichts	niente	nIx=	0.500	0.713	0.167	185.99	614.0	N	PRON	6	6
niente	nichts	niente	nIx=	0.500	0.713	0.167	185.99	614.0	N	PRON	6	6
serie	Serie	serie	zeri@	1.000	0.952	0.600	170.53	31.0	S	N	5	5
tipico	typisch	tipiko	typIS	0.571	0.809	0.333	38.24	28.0	G	A	6	7
stato	Status	stato	StatUs	0.667	0.867	0.500	349.64	19.0	S	N	5	6
stato	Stand	stato	St&nt	0.600	0.775	0.200	349.64	79.0	S	N	5	5
stato	Staat	stato	Stat	0.600	0.880	0.600	349.64	498.0	S	N	5	5
soldato	Soldat	Soldato	zOldat	0.857	0.871	0.571	39.08	117.0	S	N	7	6
locale	Lokal	lokale	lokal	0.667	0.917	0.833	84.62	17.0	G	N	6	5
galleria	Galerie	galleria	g&l@ri	0.750	0.832	0.500	20.73	16.0	S	N	8	7
crisi	Krise	krisi	kriz@	0.600	0.917	0.600	161.38	63.0	S	N	5	5
erede	Erbe	erede	Erb@	0.600	0.732	0.200	25.53	27.0	S	N	5	4
figura	Figur	figura	figur	0.833	0.917	0.833	73.16	43.0	S	N	6	5
novembre	November	novembre	novEmb@r	0.750	0.838	0.625	58.04	163.0	S	N	8	8
fabbrica	Fabrik	fabbrika	f&brik	0.625	0.862	0.625	36.62	34.0	S	N	8	6
prodotto	Produkt	prodotto	prodUkt	0.625	0.875	0.625	107.89	47.0	S	N	8	7
fissare	fixieren	fissare	fIksir@n	0.500	0.745	0.375	84.98	12.0	V	V	7	8
pillola	Pille	pillola	pIl@	0.571	0.723	0.286	10.78	12.0	S	N	7	5
dialogo	Dialog	dialogo	di&lok	0.857	0.914	0.571	29.17	16.0	S	N	7	6
comitato	Komitee	komitato	komite	0.500	0.850	0.625	52.89	33.0	S	N	8	7
alleanza	Allianz	alleanJa	&li&n=	0.750	0.812	0.250	32.47	18.0	S	N	8	7
camera	Kamera	kamera	k&m@ra	0.833	0.943	0.667	163.22	24.0	S	N	6	6
appello	Appell	appello	&pEl	0.857	0.729	0.286	50.5	34.0	S	N	7	6
sale	Salz	sale	z&l=	0.750	0.725	0.250	32.3	11.0	S	N	4	4
sala	Saal	sala	zal	0.500	0.875	0.500	109.92	41.0	S	N	4	4
rispetto	Respekt	rispetto	respEkt	0.625	0.838	0.500	56.97	15.0	S	N	8	7
azione	Aktion	aJione	&k=ion	0.500	0.800	0.333	146.15	84.0	S	N	6	6
nome	Name	nome	nam@	0.750	0.828	0.500	301.95	278.0	S	N	4	4
nota	Notiz	nota	noti=	0.600	0.780	0.600	54.06	14.0	S	N	4	5
nota	Note	nota	not@	0.750	0.896	0.750	54.06	46.0	S	N	4	4
tempio	Tempel	tempio	tEmp@l	0.667	0.743	0.500	17.33	11.0	S	N	6	6
clinica	Klinik	klinika	klinIk	0.571	0.900	0.714	19.26	19.0	S	N	7	6
prova	Probe	prova	prob@	0.600	0.834	0.600	164.54	20.0	S	N	5	5
ballo	Ball	ballo	b&l	0.800	0.780	0.400	26.79	61.0	S	N	5	4
logico	logisch	lo¥iko	logIS	0.714	0.742	0.333	14.24	17.0	G	A	6	7
logica	Logik	lo¥ika	logIk	0.667	0.817	0.500	26.78	10.0	S	N	6	5
medaglia	Medaille	meda§a	med&lj@	0.625	0.841	0.429	14.92	12.0	S	N	8	8
record	Rekord	rekord	rekOrt	0.833	0.950	0.667	35.27	32.0	S	N	6	6
centro	Zentrum	£intro	#NAME?	0.571	0.814	0.429	269.32	51.0	S	N	6	7
elemento	Element	elemento	elemEnt	0.875	0.900	0.750	100.54	114.0	S	N	8	7
comico	komisch	komiko	komIS	0.571	0.809	0.500	13.29	20.0	G	A	6	7
dramma	Drama	dramma	drama	0.833	0.917	0.833	38.06	27.0	S	N	6	5
chilo	Kilo	kilo	kilo	0.600	1.000	1.000	33.62	14.0	S	N	5	4
morale	Moral	morale	moral	0.833	0.917	0.833	52.94	21.0	G	N	6	5
protesta	Protest	protesta	protEst	0.875	0.900	0.750	49.48	48.0	S	N	8	7
sport	Sport	sport	SpOrt	1.000	0.920	0.600	65.49	78.0	S	N	5	5
pratica	Praxis	pratika	pr&ksIs	0.571	0.700	0.286	53.03	71.0	S	N	7	6
luglio	Juli	lu§o	juli	0.500	0.825	0.250	96.68	318.0	S	N	6	4
fresco	frisch	fresko	frIS	0.667	0.783	0.333	49.92	52.0	G	A	6	6
citare	zitieren	£itare	=itir@n	0.500	0.794	0.429	58.42	34.0	V	V	6	8
caos	Chaos	kaos	kaOs	0.800	0.925	0.750	15.75	10.0	S	N	4	5
sole	Sonne	Sole	zOn@	0.600	0.688	0.000	114.64	91.0	S	N	4	5
assurdo	absurd	asSurdo	&pzUrt	0.714	0.800	0.143	25.36	13.0	G	A	7	6
zona	Zone	_ona	=on@	0.750	0.871	0.500	186.26	81.0	S	N	4	4
talento	Talent	talento	t&lEnt	0.857	0.871	0.571	28.61	18.0	S	N	7	6
scuola	Schule	sk°la	Sul@	0.500	0.597	0.200	209.87	184.0	S	N	6	6
tendenza	Tendenz	tendenJa	tEndEn=	0.875	0.850	0.500	46.68	187.0	S	N	8	7
base	Basis	base	bazIs	0.600	0.860	0.400	87.87	55.0	S	N	4	5
campagna	Kampagne	kampaµa	k&mp&nj@	0.750	0.835	0.375	128.84	15.0	S	N	8	8
titolo	Titel	titolo	tit@l	0.667	0.876	0.667	153.14	85.0	S	N	6	5
minuto	Minute	minuto	minut@	0.833	0.960	0.833	212.4	240.0	S	N	6	6
carriera	Karriere	karriera	k&rier@	0.750	0.873	0.625	80.18	17.0	S	N	8	8
perfetto	perfekt	perfetto	pErfEkt	0.750	0.825	0.500	81.32	20.0	G	A	8	7
perfetto	perfekt	perfetto	pErfEkt	0.750	0.825	0.500	81.32	20.0	G	A	8	7
aspetto	Aspekt	aspetto	&spEkt	0.714	0.829	0.429	106.09	36.0	S	N	7	6
enorme	enorm	enorme	enOrm	0.833	0.867	0.667	63.87	17.0	G	A	6	5
romanzo	Roman	romanJo	roman	0.714	0.857	0.714	62.09	59.0	S	N	7	5
attivo	aktiv	attivo	&ktif	0.667	0.850	0.333	42.28	83.0	G	A	6	5
attivo	aktiv	attivo	&ktif	0.667	0.850	0.333	42.28	83.0	G	A	6	5
riserva	Reserve	riserva	rezErv@	0.714	0.869	0.429	33.22	29.0	S	N	7	7
rosa	Rose	rosa	roz@	0.750	0.896	0.500	46.46	15.0	S	N	4	4
accento	Akzent	ak£into	&k=Ent	0.571	0.829	0.429	10.92	11.0	S	N	7	6
interno	intern	interno	IntErn	0.857	0.857	0.571	81.99	13.0	G	A	7	6
esperto	Experte	esperto	EkspErt@	0.714	0.832	0.500	76.75	28.0	S	N	7	7
impero	Imperium	impero	ImperiUm	0.625	0.825	0.500	21.05	11.0	S	N	6	8
passare	passen	passare	p&s@n	0.571	0.769	0.286	485.4	54.0	V	V	7	6
entrata	Eintritt	entrata	WntrIt	0.625	0.786	0.571	28.07	27.0	S	N	7	8
stadio	Stadion	stadio	StadiOn	0.857	0.871	0.571	42.5	17.0	S	N	6	7
stadio	Stadium	stadio	StadiUm	0.714	0.886	0.571	42.5	18.0	S	N	6	7
acuto	akut	akuto	&kut	0.600	0.880	0.600	19.27	10.0	G	A	5	4
tragico	tragisch	tra¥iko	tragIS	0.750	0.779	0.429	33.29	25.0	G	A	7	8
assoluto	absolut	asSoluto	&pzolut	0.750	0.850	0.500	71.68	71.0	G	A	8	7
terrore	Terror	terrore	tErOr	0.857	0.771	0.429	22.69	18.0	S	N	7	6
fronte	Front	fronte	frOnt	0.833	0.867	0.667	77.25	85.0	S	N	6	5
intenso	intensiv	intenSo	IntEnzif	0.750	0.827	0.375	51.2	35.0	G	A	7	8
sicuro	sicher	sikuro	zIx@r	0.500	0.747	0.167	133.85	257.0	G	A	6	6
stella	Stern	stella	StErn	0.500	0.664	0.167	61.98	71.0	S	N	6	5
articolo	Artikel	artikolo	&rtik@l	0.625	0.895	0.625	86.26	89.0	S	N	8	7
banca	Bank	banka	b&Nk	0.600	0.800	0.400	77.77	139.0	S	N	5	4
banco	Bank	banko	b&Nk	0.600	0.800	0.400	26.84	139.0	S	N	5	4
armonia	Harmonie	armonia	h&rmoni	0.750	0.843	0.571	12.27	10.0	S	N	7	8
febbraio	Februar	febbraio	februar	0.500	0.732	0.500	63.44	262.0	S	N	8	7
comune	Kommune	komune	kOmun@	0.714	0.910	0.667	128.49	10.0	G	N	6	7
clima	Klima	klima	klima	0.800	1.000	1.000	52.24	28.0	S	N	5	5
collega	Kollegin	kollega	kOlegIn	0.625	0.729	0.429	86.38	16.0	S	N	7	8
collega	Kollege	kollega	kOleg@	0.714	0.826	0.571	86.38	158.0	S	N	7	7
capitolo	Kapitel	kapitolo	k&pit@l	0.625	0.895	0.625	36.67	24.0	S	N	8	7
norma	Norm	norma	nOrm	0.800	0.840	0.600	55.71	22.0	S	N	5	4
teatro	Theater	teatro	teat@r	0.571	0.833	0.667	96.04	107.0	S	N	6	7
garanzia	Garantie	garanJia	g&r&nti	0.750	0.900	0.500	53.75	23.0	S	N	8	8
prete	Priester	prete	prist@r	0.625	0.794	0.429	20.75	27.0	S	N	5	8
turista	Tourist	turista	turIst	0.714	0.900	0.714	22.48	15.0	S	N	7	7
bravo	brav	bravo	braf	0.800	0.900	0.600	83.17	16.0	G	A	5	4
regolare	regeln	regolare	reg@ln	0.500	0.832	0.500	31.0	21.0	V	V	8	6
analisi	Analyse	analisi	&n&lyz@	0.714	0.912	0.286	46.62	25.0	S	N	7	7
lungo	lang	lungo	l&N	0.600	0.625	0.200	347.71	455.0	G	A	5	4
nervo	Nerv	nervo	nErf	0.800	0.840	0.400	12.78	27.0	S	N	5	4
diretto	direkt	diretto	dirEkt	0.714	0.843	0.571	66.38	119.0	G	A	7	6
regola	Regel	regola	reg@l	0.667	0.876	0.667	125.8	85.0	S	N	6	5
indiano	indisch	indiano	IndIS	0.571	0.755	0.286	15.38	40.0	G	A	7	7
indiano	Indianer	indiano	Indian@r	0.750	0.882	0.625	15.38	11.0	G	N	7	8
cura	Kur	kura	kur	0.500	0.875	0.750	93.1	12.0	S	N	4	3
merito	Wert	merito	vert	0.500	0.781	0.500	43.02	154.0	S	N	6	4
positivo	positiv	positivo	pozitif	0.875	0.938	0.625	74.91	62.0	G	A	8	7
positivo	positiv	positivo	pozitif	0.875	0.938	0.625	74.91	62.0	G	A	8	7
doppio	doppelt	doppio	dOp@lt	0.571	0.577	0.333	60.21	25.0	G	A	6	7
mite	milde	mite	mIld@	0.600	0.812	0.200	10.24	11.0	G	A	4	5
mite	mild	mite	mIlt	0.500	0.700	0.250	10.24	24.0	G	A	4	4
formale	formell	formale	fOrmEl	0.714	0.843	0.571	23.13	10.0	G	A	7	7
formare	formen	formare	fOrm@n	0.571	0.812	0.429	99.77	14.0	V	V	7	6
moda	Mode	moda	mod@	0.750	0.896	0.750	81.69	20.0	S	N	4	4
secondo	Sekunde	sekondo	zekUnd@	0.571	0.937	0.571	386.6	52.0	P	N	7	7
moto	Motorrad	moto	motOrrat	0.500	0.712	0.375	42.71	14.0	S	N	4	8
regime	Regime	re¥ime	reZim	1.000	0.900	0.667	50.74	30.0	S	N	6	6
ottobre	Oktober	ottobre	Oktob@r	0.571	0.771	0.429	78.19	215.0	S	N	7	7
poesia	Poesie	poesia	poezi	0.833	0.917	0.667	32.88	12.0	S	N	6	6
rete	Netz	rete	nE=	0.500	0.750	0.000	89.46	19.0	S	N	4	4
fiamma	Flamme	fiamma	fl&m@	0.667	0.664	0.333	33.89	18.0	S	N	6	6
falso	falsch	falSo	f&lS	0.667	0.880	0.600	48.19	129.0	G	A	5	6
stretto	strikt	stretto	StrIkt	0.571	0.843	0.429	73.08	10.0	G	A	7	6
comando	Kommando	komando	kOm&ndo	0.750	0.943	0.714	34.26	13.0	S	N	7	8
finestra	Fenster	finestra	fEnst@r	0.500	0.750	0.500	62.69	90.0	S	N	8	7
birra	Bier	birra	bir	0.600	0.800	0.600	11.4	46.0	S	N	5	4
concreto	konkret	konkreto	kOnkret	0.625	0.900	0.750	42.65	86.0	G	A	8	7
tempo	Tempo	tempo	tEmpo	1.000	0.940	0.800	941.46	38.0	S	N	5	5
oceano	Ozean	o£iano	o=ean	0.667	0.867	0.500	12.66	13.0	S	N	6	5
data	Datum	data	datUm	0.600	0.772	0.600	52.57	34.0	S	N	4	5
dottore	Doktor	dottore	dOktOr	0.714	0.800	0.429	82.45	87.0	S	N	7	6
aprile	April	aprile	&prIl	0.833	0.867	0.500	77.18	240.0	S	N	6	5
alcol	Alkohol	alkol	&lkohol	0.571	0.843	0.571	12.76	13.0	S	N	5	7
lampada	Lampe	lampada	l&mp@	0.571	0.783	0.429	11.71	10.0	S	N	7	5
esatto	exakt	esatto	Eks&kt	0.500	0.717	0.167	28.17	29.0	G	A	6	5
bruno	braun	bruno	brBn	0.600	0.860	0.600	40.81	26.0	E	A	5	5
nucleare	nuklear	nukleare	nUklear	0.750	0.912	0.750	16.09	13.0	G	A	8	7
riso	Reis	riSo	rWs	0.500	0.800	0.250	18.52	48.0	S	N	4	4
conto	Konto	konto	kOnto	0.800	0.940	0.800	269.85	14.0	S	N	5	5
giardino	Garten	¥iardino	gart@n	0.500	0.773	0.375	63.58	54.0	S	N	8	6
mano	Hand	mano	h&nt	0.500	0.532	0.250	391.84	475.0	S	N	4	4
metallo	Metall	metallo	met&l	0.857	0.843	0.571	13.26	57.0	S	N	7	6
pacco	packen	pa«o	p&k@n	0.500	0.732	0.200	11.08	32.0	S	V	5	6
totale	total	totale	total	0.833	0.917	0.833	51.34	59.0	G	A	6	5
stabile	stabil	stabile	St&bil	0.857	0.900	0.571	16.69	17.0	G	A	7	6
inglese	englisch	inglese	ENlIS	0.500	0.723	0.143	92.84	113.0	G	A	7	8
inglese	englisch	inglese	ENlIS	0.500	0.723	0.143	92.84	113.0	G	A	7	8
paziente	Patient	paJiente	p&=iEnt	0.750	0.875	0.500	34.97	63.0	S	N	8	7
capitale	Kapital	kapitale	k&pital	0.750	0.925	0.750	121.06	45.0	S	N	8	7
idea	Idee	idea	ide	0.750	0.875	0.750	268.52	110.0	S	N	4	4
voto	Note	voto	not@	0.500	0.850	0.500	105.92	46.0	S	N	4	4
regione	Region	re¥ione	region	0.857	0.871	0.714	91.94	16.0	S	N	7	6
mandato	Mandat	mandato	m&ndat	0.857	0.914	0.714	17.22	15.0	S	N	7	6
scena	Szene	Sena	s=en@	0.600	0.797	0.400	133.03	41.0	S	N	5	5
rock	Rock	rokk	rOk	1.000	0.800	0.500	11.96	10.0	S	N	4	4
credito	Kredit	kredito	kredit	0.714	0.929	0.857	25.76	33.0	S	N	7	6
villa	Villa	villa	vIla	1.000	0.860	0.600	51.58	20.0	S	N	5	5
laico	Laie	laiko	lW@	0.600	0.712	0.200	10.2	15.0	G	N	5	4
tappa	Etappe	tappa	et&p@	0.667	0.697	0.200	46.74	30.0	S	N	5	6
funzione	Funktion	funJione	fUNk=ion	0.625	0.798	0.375	67.37	60.0	S	N	8	8
pubblico	Publikum	pubbliko	pUblikUm	0.500	0.825	0.500	292.27	50.0	G	N	8	8
tasca	Tasche	ta©a	t&S@	0.667	0.796	0.250	34.08	36.0	S	N	5	6
ideale	ideal	ideale	ideal	0.833	0.917	0.833	42.9	30.0	G	A	6	5
ideale	ideal	ideale	ideal	0.833	0.917	0.833	42.9	30.0	G	A	6	5
russo	russisch	rusSo	rUsIS	0.500	0.760	0.400	33.4	59.0	G	A	5	8
russo	russisch	rusSo	rUsIS	0.500	0.760	0.400	33.4	59.0	G	A	5	8
russo	Russe	rusSo	rUs@	0.800	0.812	0.400	33.4	41.0	G	N	5	5
naso	Nase	naSo	naz@	0.750	0.915	0.500	28.96	35.0	S	N	4	4
regno	Regime	reµo	reZim	0.500	0.780	0.400	22.48	30.0	S	N	5	6
formula	Formel	formula	fOrm@l	0.714	0.826	0.571	35.31	24.0	S	N	7	6
testo	Text	testo	tEkst	0.600	0.740	0.400	78.56	32.0	S	N	5	4
premio	Preis	premio	prWs	0.667	0.696	0.333	87.04	266.0	S	N	6	5
istituto	Institut	istituto	Institut	0.750	0.850	0.625	73.21	100.0	S	N	8	8
stagione	Saison	sta¥ione	zEz~	0.500	0.650	0.000	121.7	31.0	S	N	8	6
balcone	Balkon	balkone	b&lkON	0.714	0.814	0.429	13.04	15.0	S	N	7	6
piano	Plan	piano	plan	0.600	0.700	0.600	243.41	205.0	S	N	5	4
natura	Natur	natura	n&tur	0.833	0.900	0.667	119.9	119.0	S	N	6	5
dollaro	Dollar	dollaro	dOl&r	0.857	0.800	0.429	82.38	122.0	S	N	7	6
etico	ethisch	etiko	etIS	0.571	0.771	0.400	10.28	13.0	G	A	5	7
studio	Studio	studio	Studio	1.000	0.983	0.833	182.75	15.0	S	N	6	6
studio	Studium	studio	StudiUm	0.714	0.886	0.571	182.75	47.0	S	N	6	7
coro	Chor	koro	kor	0.500	0.875	0.750	20.45	20.0	S	N	4	4
scherzo	Scherz	skerJo	SEr=	0.857	0.750	0.167	25.22	10.0	S	N	7	6
festa	fest	festa	fEst	0.800	0.840	0.600	122.16	345.0	S	A	5	4
speciale	speziell	spe£iale	Spe=iEl	0.625	0.875	0.500	104.52	41.0	G	A	8	8
sezione	Sektion	seJione	zEktion	0.571	0.800	0.286	37.8	11.0	S	N	7	7
club	Club	klub	klUb	1.000	0.950	0.750	30.2	12.0	S	N	4	4
club	Klub	klub	klUp	0.750	0.950	0.500	30.2	16.0	S	N	4	4
chimico	chemisch	kimiko	xemIS	0.625	0.709	0.167	19.56	61.0	G	A	7	8
pilota	Pilot	pilota	pilot	0.833	0.917	0.833	38.84	27.0	S	N	6	5
prezzo	Preis	prE¢o	prWs	0.500	0.800	0.400	140.68	266.0	S	N	6	5
reale	real	reale	real	0.800	0.900	0.800	91.57	38.0	G	A	5	4
contatto	Kontakt	kontatto	kOnt&kt	0.625	0.850	0.500	61.52	68.0	S	N	8	7
relativo	relativ	relativo	rel&tif	0.875	0.925	0.625	57.3	53.0	G	A	8	7
cultura	Kultur	kultura	kUltur	0.714	0.900	0.714	116.03	77.0	S	N	7	6
finale	Finale	finale	final@	1.000	0.960	0.833	55.32	20.0	G	N	6	6
