# Supplementary material for: Cross-Language Distributions of High Frequency and Phonetically Similar Cognates
Source: PLoS One. 2013 May 10;8(5):e63006. doi: 10.1371/journal.pone.0063006 (PMC3651159; doi:10.1371/journal.pone.0063006)
Supplement: Dataset S1 — A collection of 15 separate plain text files that contain the automatically identified cognates corresponding to the third column of Table 2 . Measures of orthographic and phonetic similarity as well as frequency information are included. Textfile S1 contains the abbreviations used in the headers of the text files. (ZIP) [file pone.0063006.s004.zip › 4_12_translations.txt]

Italian	English	p1	p2	o_distance	p_distance	raw_p_distance	l1_frequency	l2_frequency	l1_syntax	l2_syntax	l1_length	l2_length
tabella	table	tabella	t1bP	0.571	0.686	0.286	10.69	235.0	S	N	7	5
simbolo	symbol	simbolo	sImbP	0.714	0.814	0.429	54.0	36.0	S	N	7	6
cessare	cease	£issare	sis	0.571	0.686	0.286	22.11	37.0	V	V	7	5
cassa	case	kassa	k1s	0.600	0.680	0.400	50.13	495.0	S	N	5	4
militare	military	militare	mIlIt@rI	0.875	0.873	0.500	61.81	97.0	G	A	8	8
spirito	spirits	spirito	spIrIts	0.857	0.825	0.571	76.46	17.0	S	N	7	7
spirito	spirit	spirito	spIrIt	0.857	0.871	0.571	76.46	76.0	S	N	7	6
recupero	recovery	rekupero	rIkVv@rI	0.625	0.790	0.375	34.23	18.0	S	N	8	8
salario	salary	salario	s{l@rI	0.714	0.812	0.429	10.63	28.0	S	N	7	6
crema	cream	krema	krim	0.600	0.860	0.600	21.13	30.0	S	N	5	5
carta	card	karta	k#d	0.600	0.760	0.200	154.95	70.0	S	N	5	4
carro	cart	karro	k#t	0.600	0.720	0.200	14.94	11.0	S	N	5	4
termine	term	termine	t3m	0.571	0.682	0.286	106.72	103.0	S	N	7	4
frutta	fruit	frutta	frut	0.667	0.833	0.667	13.25	68.0	S	N	6	5
frutto	fruit	frutto	frut	0.667	0.833	0.667	55.88	68.0	S	N	6	5
notare	note	notare	n5t	0.667	0.700	0.333	82.16	116.0	V	N	6	4
distante	distant	distante	dIst@nt	0.875	0.860	0.625	15.02	39.0	G	A	8	7
intero	entire	intero	Int2@R	0.500	0.743	0.333	146.83	77.0	G	A	6	6
distanza	distance	distanJa	dIst@ns	0.750	0.835	0.500	76.45	103.0	S	N	8	8
resto	rest	resto	rEst	0.800	0.840	0.600	103.63	205.0	S	N	5	4
attacco	attack	atta«o	@t{k	0.714	0.647	0.167	69.65	111.0	S	N	7	6
gloria	glory	gloria	gl$rI	0.667	0.850	0.500	16.03	24.0	S	N	6	5
negativo	negative	negativo	nEg@tIv	0.875	0.823	0.500	56.95	29.0	G	A	8	8
favore	favour	favore	f1v@R	0.667	0.760	0.333	30.97	59.0	S	N	6	6
curare	cure	kurare	kj9R	0.667	0.640	0.167	69.46	21.0	V	V	6	4
tessuto	tissue	tesSuto	tISu	0.571	0.757	0.429	32.07	16.0	S	N	7	6
fiore	flower	fiore	fl6@R	0.500	0.647	0.200	94.11	93.0	S	N	5	6
roccia	rock	ro«ia	rQk	0.500	0.600	0.200	18.62	116.0	S	N	6	4
recente	recent	re£inte	risHt	0.857	0.786	0.286	69.52	101.0	G	A	7	6
lega	league	lega	lig	0.500	0.825	0.500	50.28	32.0	E	N	4	6
avviso	advice	avviSo	@dv2s	0.500	0.706	0.167	32.18	73.0	S	N	6	6
colonna	column	kolonna	kQl@m	0.571	0.708	0.286	30.23	39.0	S	N	7	6
golf	golf	golf	gQlf	1.000	0.875	0.750	10.12	30.0	S	N	4	4
progetto	project	pro¥etto	prQ_Ekt	0.625	0.788	0.375	165.86	69.0	S	N	8	7
commedia	comedy	kommedia	kQm@dI	0.625	0.757	0.375	30.16	15.0	S	N	8	6
registro	register	re¥istro	rE_Ist@R	0.750	0.788	0.375	13.55	28.0	S	V	8	8
bomba	bomb	bomba	bQm	0.800	0.700	0.400	45.42	41.0	S	N	5	4
causa	cause	kausa	k$z	0.800	0.743	0.200	99.24	171.0	S	V	5	5
provare	prove	provare	pruv	0.714	0.757	0.429	179.55	149.0	V	V	7	5
studente	student	studente	stjudHt	0.875	0.800	0.500	62.04	304.0	S	N	8	7
onore	honour	onore	Qn@R	0.500	0.732	0.200	55.04	33.0	S	N	5	6
sistema	system	sistema	sIst@m	0.714	0.866	0.571	229.58	373.0	S	N	7	6
paradiso	paradise	paradiSo	p{r@d2s	0.875	0.810	0.375	21.61	14.0	S	N	8	8
isola	island	iSola	2l@nd	0.500	0.498	0.000	61.4	91.0	S	N	5	6
bronzo	bronze	bronJo	brQnz	0.833	0.800	0.500	11.4	16.0	S	N	6	6
rigido	rigid	ri¥ido	rI_Id	0.833	0.833	0.333	20.94	24.0	G	A	6	5
musicale	music	musikale	mjuzIk	0.625	0.725	0.250	44.64	133.0	G	N	8	5
musicale	musical	musikale	mjuzIkP	0.875	0.775	0.250	44.64	23.0	G	A	8	7
maturare	mature	maturare	m@tj9R	0.750	0.678	0.250	14.87	14.0	V	A	8	6
lago	lake	lago	l1k	0.500	0.725	0.250	28.12	50.0	S	N	4	4
tre	three	tre	Tri	0.600	0.796	0.333	696.71	632.0	NU	NUM	3	5
attrarre	attract	attrarre	@tr{kt	0.625	0.728	0.250	17.23	54.0	V	V	8	7
sinistro	sinister	sinistro	sInIst@R	0.750	0.812	0.500	28.64	13.0	G	A	8	8
stress	stress	stress	strEs	1.000	0.867	0.667	14.62	31.0	S	N	6	6
posare	pose	posare	p5z	0.667	0.700	0.167	25.14	28.0	V	V	6	4
posare	place	posare	pl1s	0.500	0.647	0.167	25.14	641.0	V	N	6	5
radio	radio	radio	r1dI5	1.000	0.780	0.400	39.48	88.0	S	N	5	5
uso	custom	uSo	kVst@m	0.500	0.610	0.000	101.93	24.0	S	N	3	6
uso	use	uSo	juz	0.667	0.633	0.000	101.93	798.0	S	V	3	3
pianeta	planet	pianeta	pl{nIt	0.714	0.729	0.429	27.19	35.0	S	N	7	6
scappare	escape	skappare	Isk1p	0.500	0.612	0.250	46.09	60.0	V	V	8	6
urgente	urgently	ur¥ente	3_@ntlI	0.750	0.721	0.143	16.38	10.0	G	ADV	7	8
urgente	urgent	ur¥ente	3_@nt	0.857	0.749	0.286	16.38	24.0	G	A	7	6
cinema	cinema	£inema	sIn@m@	1.000	0.824	0.333	110.96	22.0	S	N	6	6
giusto	just	¥iusto	_Vst	0.500	0.733	0.333	160.01	1355.0	G	ADV	6	4
missile	missile	missile	mIs2l	1.000	0.786	0.429	10.56	52.0	S	N	7	7
normale	normal	normale	n$mP	0.857	0.743	0.286	82.67	92.0	G	A	7	6
esterno	external	esterno	Ikst3nP	0.625	0.681	0.286	52.02	27.0	G	A	7	8
ordine	order	ordine	$d@R	0.500	0.697	0.167	174.54	289.0	S	N	6	5
circolo	circle	£irkolo	s3kP	0.714	0.684	0.143	18.99	66.0	S	N	7	6
bordo	border	bordo	b$d@R	0.667	0.712	0.200	22.83	44.0	S	N	5	6
polizia	police	poliJia	p@lis	0.571	0.794	0.429	137.62	206.0	S	N	7	6
opinione	opinion	opinione	@pInj@n	0.875	0.727	0.375	68.52	94.0	S	N	8	7
condurre	conduct	kondurre	k@ndVkt	0.625	0.775	0.375	110.45	38.0	V	V	8	7
versione	version	versione	v3SH	0.875	0.697	0.125	65.88	47.0	S	N	8	7
agente	agent	a¥ente	1_@nt	0.833	0.760	0.333	76.21	77.0	S	N	6	5
agenzia	agency	a¥enJia	1_@nsI	0.571	0.737	0.143	42.04	46.0	S	N	7	6
fiorire	flourish	fiorire	flVrIS	0.500	0.682	0.286	10.35	19.0	V	V	7	8
nervoso	nervous	nervoSo	n3v@s	0.714	0.776	0.286	32.23	48.0	G	A	7	7
ampio	ample	ampio	{mpP	0.600	0.660	0.400	66.37	11.0	G	A	5	5
strano	strange	strano	str1n_	0.714	0.746	0.667	100.58	106.0	G	A	6	7
deposito	deposit	deposito	dIpQzIt	0.875	0.825	0.375	14.07	22.0	S	N	8	7
strada	street	strada	strit	0.500	0.817	0.500	325.17	321.0	S	N	6	6
radicale	radical	radikale	r{dIkP	0.875	0.812	0.375	20.33	42.0	G	A	8	7
civile	civilian	£ivile	sIvIlj@n	0.625	0.770	0.250	79.65	10.0	G	A	6	8
civile	civil	£ivile	sIvP	0.833	0.750	0.167	79.65	67.0	G	A	6	5
politica	policy	politika	pQl@sI	0.625	0.685	0.250	164.83	226.0	S	N	8	6
politica	politics	politika	pQl@tIks	0.875	0.740	0.500	164.83	86.0	S	N	8	8
centrale	central	£intrale	sEntr@l	0.875	0.798	0.500	80.11	125.0	G	A	8	7
teoria	theory	teoria	T7rI	0.500	0.681	0.167	42.06	140.0	S	N	6	6
affetto	affect	affetto	@fEkt	0.714	0.712	0.286	39.19	74.0	S	V	7	6
biondo	blond	biondo	blQnd	0.667	0.667	0.500	34.22	13.0	G	A	6	5
energia	energy	ener¥ia	En@_I	0.714	0.737	0.143	70.85	207.0	S	N	7	6
stupido	stupid	stupido	stjupId	0.857	0.829	0.571	14.37	38.0	G	A	7	6
divorzio	divorce	divorJio	dIv$s	0.625	0.738	0.250	18.62	21.0	S	N	8	7
gruppo	grouping	gruppo	grupIN	0.500	0.779	0.667	324.87	10.0	S	N	6	8
gruppo	group	gruppo	grup	0.500	0.833	0.667	324.87	472.0	S	N	6	5
pianta	plant	pianta	pl#nt	0.667	0.717	0.500	54.09	121.0	S	N	6	5
attirare	attract	attirare	@tr{kt	0.625	0.653	0.250	31.42	54.0	V	V	8	7
stupire	surprise	stupire	s@pr2z	0.500	0.683	0.286	26.59	60.0	V	N	7	8
campo	camp	kampo	k{mp	0.800	0.860	0.600	244.18	78.0	S	N	5	4
autore	author	autore	$T@R	0.667	0.661	0.000	108.51	43.0	S	N	6	6
adozione	adoption	adoJione	@dQpSH	0.625	0.610	0.125	10.98	10.0	S	N	8	8
sforzare	force	sforJare	f$s	0.500	0.638	0.125	12.15	191.0	V	N	8	5
generoso	generous	¥eneroSo	_En@r@s	0.750	0.815	0.250	26.16	25.0	G	A	8	8
calma	calm	kalma	k#m	0.800	0.760	0.400	23.02	25.0	S	A	5	4
calmo	calmly	kalmo	k#mlI	0.667	0.695	0.200	15.43	13.0	G	ADV	5	6
calmo	calm	kalmo	k#m	0.800	0.760	0.400	15.43	25.0	G	A	5	4
a parte	separate	aparte	sEpr@t	0.625	0.617	0.167	38.92	60.0	P	A	7	8
riforma	reform	riforma	rIf$m	0.714	0.800	0.429	61.86	51.0	S	N	7	6
leone	lion	leone	l2@n	0.600	0.792	0.400	16.72	25.0	S	N	5	4
manuale	manual	man­le	m{nj9l	0.857	0.700	0.333	10.85	17.0	S	A	7	6
venti	twenty	venti	twEntI	0.500	0.796	0.333	119.01	127.0	NU	NUM	5	6
visibile	visible	visibile	vIz@bP	0.875	0.785	0.250	16.56	39.0	G	A	8	7
fibra	fibre	fibra	f2b@R	0.800	0.720	0.400	10.34	28.0	S	N	5	5
rovina	ruins	rovina	rUInz	0.500	0.690	0.333	13.37	11.0	S	N	6	5
rovina	ruin	rovina	rUIn	0.500	0.767	0.333	13.37	24.0	S	V	6	4
diritto	direct	diritto	dIrEkt	0.571	0.786	0.429	159.94	82.0	S	A	7	6
diritto	directly	diritto	dIrEktlI	0.500	0.772	0.375	159.94	71.0	S	ADV	7	8
corretto	correct	korretto	k@rEkt	0.750	0.770	0.375	28.9	43.0	G	A	8	7
numeroso	numerous	numeroSo	njum@r@s	0.750	0.802	0.375	89.33	26.0	G	A	8	8
presente	present	presente	prEzHt	0.875	0.825	0.375	120.21	150.0	G	A	8	7
presenza	presence	presenJa	prEzHs	0.750	0.800	0.250	122.91	82.0	S	N	8	8
reazione	reaction	reaJione	rI{kSH	0.625	0.675	0.125	73.36	72.0	S	N	8	8
reazione	response	reaJione	rIspQns	0.500	0.630	0.250	73.36	83.0	S	N	8	8
liberale	liberal	liberale	lIb@r@l	0.875	0.830	0.500	15.16	15.0	G	A	8	7
disastro	disaster	disastro	dIz#st@R	0.750	0.812	0.375	19.84	42.0	S	N	8	8
liberare	liberate	liberare	lIb@r1t	0.875	0.782	0.375	69.17	11.0	V	V	8	8
classico	classic	klassiko	kl{sIk	0.875	0.825	0.500	65.78	26.0	G	A	8	7
crudele	cruel	krudele	kr9l	0.714	0.743	0.429	14.5	28.0	G	A	7	5
polo	pole	polo	p5l	0.750	0.800	0.500	23.57	21.0	S	N	4	4
mistero	mystery	mistero	mIst@rI	0.714	0.891	0.571	48.45	31.0	S	N	7	7
non	not	non	nQt	0.667	0.800	0.333	9125.37	5099.0	B	ADV	3	3
partito	party	partito	p#tI	0.571	0.729	0.286	201.3	450.0	S	N	7	5
ragione	ratio	ra¥ione	r1SI5	0.571	0.686	0.143	198.08	19.0	S	N	7	5
slogan	slogan	slogan	sl5g@n	1.000	0.881	0.667	19.32	12.0	S	N	6	6
piatto	kitty	piatto	kItI	0.500	0.646	0.167	59.82	51.0	S	N	6	5
piatto	plate	piatto	pl1t	0.500	0.617	0.333	59.82	55.0	S	N	6	5
problema	problem	problema	prQbl@m	0.875	0.845	0.625	487.96	505.0	S	N	8	7
killer	killer	killer	kIl@R	1.000	0.826	0.333	14.16	15.0	S	N	6	6
verso	verse	verSo	v3s	0.800	0.735	0.200	359.67	13.0	P	N	5	5
verso	reverse	verSo	rIv3s	0.571	0.627	0.000	359.67	25.0	P	V	5	7
artista	artist	artista	#tIst	0.857	0.800	0.429	64.26	74.0	S	N	7	6
missione	mission	missione	mISH	0.875	0.700	0.125	29.31	33.0	S	N	8	7
rivelare	reveal	rivelare	rIvil	0.500	0.762	0.375	125.09	79.0	V	V	8	6
immenso	immense	immenSo	ImEns	0.857	0.771	0.286	33.08	27.0	G	A	7	7
nobile	noble	nobile	n5bP	0.833	0.767	0.333	23.66	18.0	G	A	6	5
permesso	permit	permesSo	p@mIt	0.500	0.707	0.250	27.85	43.0	S	V	8	6
divino	divine	divino	dIv2n	0.833	0.833	0.500	16.57	14.0	G	A	6	6
sessuale	sexually	sesS­le	sEkS9lI	0.500	0.714	0.429	61.9	11.0	G	ADV	8	8
sessuale	sexual	sesS­le	sEkS9l	0.625	0.671	0.429	61.9	80.0	G	A	8	6
bilancio	balance	bilan£io	b{l@ns	0.625	0.723	0.375	64.32	79.0	S	N	8	7
bilancia	balance	bilan£ia	b{l@ns	0.625	0.723	0.375	11.72	79.0	S	N	8	7
curva	curve	kurva	k3v	0.800	0.718	0.400	26.17	21.0	S	N	5	5
vivace	vivid	viva£i	vIvId	0.500	0.767	0.333	22.46	15.0	G	A	6	5
ossigeno	oxygen	ossi¥eno	QksI_@n	0.500	0.745	0.250	12.5	23.0	S	N	8	6
per	over	per	5v@R	0.500	0.687	0.000	9744.85	1007.0	P	PREPOS	3	4
assalto	assault	assalto	@s$lt	0.714	0.757	0.429	23.78	20.0	S	N	7	7
leggenda	legend	le¦enda	lE_@nd	0.750	0.823	0.429	22.29	17.0	S	N	8	6
lezione	lesson	leJione	lEsH	0.571	0.700	0.143	45.44	57.0	S	N	7	6
attuale	actual	att­le	{kJ9l	0.714	0.650	0.167	101.58	60.0	G	A	7	6
corona	crown	korona	kr6n	0.500	0.783	0.500	12.15	24.0	S	N	6	5
immagine	image	imma¥ine	ImI_	0.625	0.675	0.125	192.41	105.0	S	N	8	5
bloccare	block	blo«are	blQk	0.500	0.691	0.286	69.84	54.0	V	N	8	5
set	set	set	sEt	1.000	0.900	0.667	27.72	314.0	S	V	3	3
media	media	media	midj@	1.000	0.677	0.400	45.78	40.0	S	N	5	5
tremare	tremble	tremare	trEmbP	0.714	0.691	0.429	17.75	29.0	V	V	7	7
parziale	partial	parJiale	p#SP	0.750	0.700	0.125	14.15	11.0	G	A	8	7
parziale	partly	parJiale	p#tlI	0.500	0.750	0.250	14.15	72.0	G	ADV	8	6
magico	magic	ma¥iko	m{_Ik	0.833	0.833	0.333	34.4	21.0	G	N	6	5
magico	magical	ma¥iko	m{_IkP	0.714	0.750	0.333	34.4	13.0	G	A	6	7
votare	vote	votare	v5t	0.667	0.700	0.333	60.7	57.0	V	V	6	4
prigione	prison	pri¥ione	prIzH	0.625	0.750	0.250	17.46	80.0	S	N	8	6
pagina	page	pa¥ina	p1_	0.500	0.667	0.167	147.11	98.0	S	N	6	4
armato	armed	armato	#md	0.500	0.717	0.167	30.67	33.0	G	A	6	5
privato	private	privato	pr2vIt	0.857	0.800	0.571	102.75	189.0	G	A	7	7
armare	arm	armare	#m	0.500	0.633	0.167	10.67	210.0	V	N	6	3
insetto	insect	insetto	InsEkt	0.714	0.814	0.429	14.98	24.0	S	N	7	6
eco	echo	eko	Ek5	0.750	0.800	0.333	16.97	18.0	S	V	3	4
funerale	funeral	funerale	fjun@r@l	0.875	0.793	0.500	17.66	26.0	S	N	8	7
generale	general	¥enerale	_En@r@l	0.875	0.805	0.375	148.17	258.0	G	A	8	7
invitare	invite	invitare	Inv2t	0.750	0.750	0.375	105.85	65.0	V	V	8	6
calmare	calm	kalmare	k#m	0.571	0.686	0.286	12.08	25.0	V	A	7	4
simile	similar	simile	sImIl@R	0.714	0.837	0.429	123.15	116.0	G	A	6	7
simile	same	simile	s1m	0.500	0.700	0.333	123.15	660.0	G	PRON	6	4
vivere	live	vivere	lIv	0.500	0.664	0.167	450.89	522.0	V	V	6	4
generare	generate	¥enerare	_En@r1t	0.875	0.757	0.250	12.25	37.0	V	V	8	8
misurare	measure	miSurare	mEZ@R	0.500	0.685	0.125	29.14	73.0	V	N	8	7
senatore	senator	senatore	sEn@t@R	0.875	0.805	0.375	39.6	17.0	S	N	8	7
arrivo	arrival	arrivo	@r2vP	0.714	0.631	0.333	67.99	40.0	S	N	6	7
motivo	motive	motivo	m5tIv	0.833	0.833	0.500	153.58	31.0	S	N	6	6
impulso	impulse	impulSo	ImpVls	0.857	0.814	0.429	14.41	21.0	S	N	7	7
guidare	guide	g¯dare	g2d	0.714	0.683	0.333	91.84	34.0	V	N	7	5
gas	gas	gas	g{s	1.000	0.933	0.667	29.85	77.0	S	N	3	3
persona	person	perSona	p3sH	0.857	0.725	0.143	488.85	262.0	S	N	7	6
corrente	current	korrente	kVr@nt	0.750	0.807	0.500	40.93	69.0	S	A	8	7
leader	leader	leader	lid@R	1.000	0.826	0.333	80.85	143.0	S	N	6	6
organo	organ	organo	$g@n	0.833	0.731	0.333	36.59	25.0	S	N	6	5
golfo	gulf	golfo	gVlf	0.600	0.840	0.600	10.5	15.0	S	N	5	4
cella	cell	£illa	sEl	0.800	0.660	0.200	18.73	68.0	S	N	5	4
cemento	cement	£imento	sImEnt	0.857	0.829	0.429	14.76	11.0	S	N	7	6
era	era	era	7r@	1.000	0.761	0.333	16.05	24.0	S	N	3	3
sentenza	sentence	sentenJa	sEnt@ns	0.750	0.845	0.500	43.8	50.0	S	N	8	8
coraggio	courage	kora¦io	kVrI_	0.500	0.700	0.286	58.47	33.0	S	N	8	7
suicidio	suicide	S¯£idio	sUIs2d	0.750	0.557	0.000	20.56	27.0	S	N	8	7
delicato	delicate	delikato	dElIk@t	0.875	0.823	0.500	58.48	31.0	G	A	8	8
motore	motor	motore	m5t@R	0.833	0.810	0.333	38.65	26.0	S	A	6	5
puro	purely	puro	pj9lI	0.500	0.673	0.200	57.72	32.0	G	ADV	4	6
puro	pure	puro	pj9R	0.750	0.650	0.250	57.72	48.0	G	A	4	4
adulto	adult	adulto	{dVlt	0.833	0.800	0.500	19.25	93.0	S	N	6	5
fiero	fiercely	fiero	f7slI	0.500	0.635	0.200	11.39	11.0	G	ADV	5	8
fiero	fierce	fiero	f7s	0.667	0.700	0.200	11.39	21.0	G	A	5	6
lavorare	labour	lavorare	l1b@R	0.500	0.653	0.125	279.75	94.0	V	N	8	6
elegante	elegant	elegante	ElIg@nt	0.875	0.823	0.500	46.26	25.0	G	A	8	7
museo	museum	museo	mjuz7m	0.667	0.729	0.333	40.97	36.0	S	N	5	6
scandalo	scandal	skandalo	sk{ndP	0.875	0.838	0.500	51.6	14.0	S	N	8	7
istinto	instinct	istinto	InstINkt	0.625	0.723	0.250	16.06	29.0	S	N	7	8
dose	dose	dose	d5s	1.000	0.800	0.500	27.91	11.0	S	N	4	4
gol	goal	gol	g5l	0.750	0.900	0.667	29.83	52.0	S	N	3	4
isolare	isolate	iSolare	2s@l1t	0.857	0.723	0.143	10.25	12.0	V	V	7	7
medicina	medicine	medi£ina	mEdsIn	0.875	0.788	0.375	39.87	37.0	S	N	8	8
isolato	isolated	iSolato	2s@l1tId	0.750	0.742	0.250	19.35	19.0	G	A	7	8
discesa	descent	diSesa	dIsEnt	0.571	0.683	0.167	16.32	10.0	S	N	7	7
fattore	factor	fattore	f{kt@R	0.714	0.808	0.286	36.79	92.0	S	N	7	6
esitare	hesitate	esitare	hEzIt1t	0.750	0.671	0.000	20.54	30.0	V	V	7	8
severo	severely	severo	sIv7lI	0.625	0.778	0.333	34.76	17.0	G	ADV	6	8
severo	severe	severo	sIv7R	0.833	0.817	0.333	34.76	36.0	G	A	6	6
episodio	episode	epiSodio	EpIs5d	0.750	0.762	0.250	71.69	18.0	S	N	8	7
guida	guide	g¯da	g2d	0.800	0.700	0.500	86.16	34.0	S	N	5	5
batteria	battery	batteria	b{t@rI	0.750	0.795	0.375	10.55	27.0	S	N	8	7
commento	comment	kommento	kQmEnt	0.875	0.775	0.500	38.48	42.0	S	N	8	7
limite	limit	limite	lImIt	0.833	0.850	0.500	80.3	49.0	S	N	6	5
macchina	machine	makkina	m@Sin	0.750	0.734	0.429	171.93	123.0	S	N	8	7
spazio	space	spaJio	sp1s	0.500	0.700	0.333	167.44	134.0	S	N	6	5
solido	sound	Solido	s6nd	0.500	0.665	0.167	24.81	152.0	G	N	6	5
solido	solid	Solido	sQlId	0.833	0.783	0.333	24.81	44.0	G	A	6	5
curioso	curious	kurioSo	kj9r7s	0.714	0.686	0.143	34.03	51.0	G	A	7	7
intimo	intimate	intimo	IntIm@t	0.625	0.837	0.429	19.99	16.0	G	A	6	8
montagna	mountain	montaµa	m6ntIn	0.625	0.771	0.429	70.06	84.0	S	N	8	8
miglio	mile	mi§o	m2l	0.500	0.775	0.250	13.41	171.0	S	N	6	4
poeta	poet	poeta	p5It	0.800	0.800	0.400	33.76	26.0	S	N	5	4
famiglia	family	fami§a	f{m@lI	0.625	0.781	0.333	353.36	420.0	S	N	8	6
concetto	concept	kon£itto	kQnsEpt	0.750	0.750	0.375	32.86	62.0	S	N	8	7
trucco	trick	tru«o	trIk	0.500	0.735	0.400	24.67	29.0	S	N	6	5
ministro	minister	ministro	mInIst@R	0.750	0.812	0.500	231.55	129.0	S	N	8	8
processo	process	pro£isSo	pr5sEs	0.875	0.750	0.375	132.25	178.0	S	N	8	7
carino	darling	karino	d#lIN	0.571	0.648	0.000	10.42	43.0	G	N	6	7
fare	make	fare	m1k	0.500	0.556	0.000	4059.71	2332.0	V	V	4	4
fase	phase	fase	f1z	0.600	0.725	0.250	74.71	36.0	S	N	4	5
continuo	constant	kontin°	kQnst@nt	0.500	0.727	0.500	58.59	49.0	G	A	8	8
lista	list	lista	lIst	0.800	0.860	0.600	68.67	83.0	S	N	5	4
sociale	social	So£iale	s5SP	0.857	0.700	0.000	154.31	401.0	G	A	7	6
sociale	socially	So£iale	s5S@lI	0.750	0.769	0.143	154.31	19.0	G	ADV	7	8
fama	name	fama	n1m	0.500	0.635	0.250	25.92	335.0	S	N	4	4
fama	fame	fama	f1m	0.750	0.725	0.500	25.92	10.0	S	N	4	4
creare	create	kreare	kri1t	0.833	0.750	0.333	176.62	160.0	V	V	6	6
modesto	modest	modesto	mQdIst	0.857	0.829	0.571	31.31	29.0	G	A	7	6
tubo	tube	tubo	tjub	0.750	0.750	0.500	15.64	24.0	S	N	4	4
rimedio	remedy	rimedio	rEm@dI	0.571	0.794	0.429	15.65	10.0	S	N	7	6
maggiore	major	ma¦iore	m1_@R	0.500	0.694	0.143	272.68	163.0	G	A	8	5
cassetta	case	kassetta	k1s	0.500	0.612	0.250	16.69	495.0	S	N	8	4
pausa	pause	pausa	p$z	0.800	0.743	0.200	22.04	41.0	S	V	5	5
dominio	domain	dominio	d5m1n	0.571	0.771	0.429	11.8	11.0	S	N	7	6
moderno	modern	moderno	mQd@n	0.857	0.751	0.429	77.14	167.0	G	A	7	6
patto	pact	patto	p{kt	0.600	0.800	0.400	28.34	19.0	S	N	5	4
settore	sector	settore	sEkt@R	0.714	0.794	0.286	109.75	65.0	S	N	7	6
litro	litre	litro	lit@R	0.800	0.780	0.600	14.75	11.0	S	N	5	5
pronto	prompt	pronto	prQmpt	0.500	0.700	0.333	190.37	12.0	G	V	6	6
pronto	promptly	pronto	prQmptlI	0.500	0.735	0.375	190.37	17.0	G	ADV	6	8
miseria	misery	miseria	mIz@rI	0.714	0.837	0.286	14.47	22.0	S	N	7	6
milione	million	milione	mIlj@n	0.714	0.723	0.429	318.78	196.0	NU	NUM	7	7
effetto	effect	effetto	IfEkt	0.714	0.743	0.286	149.85	210.0	S	N	7	6
forma	form	forma	f$m	0.800	0.760	0.400	184.7	313.0	S	N	5	4
sacco	sack	sa«o	s{k	0.600	0.700	0.250	39.11	18.0	S	N	5	4
foto	photo	foto	f5t5	0.600	0.850	0.500	74.63	16.0	S	N	4	5
monte	mountain	monte	m6ntIn	0.500	0.833	0.500	12.71	84.0	S	N	5	8
studiare	study	studiare	stVdI	0.500	0.725	0.375	101.27	165.0	V	N	8	5
metro	metre	metro	mit@R	0.800	0.740	0.400	176.6	34.0	S	N	5	5
costante	constant	kostante	kQnst@nt	0.750	0.760	0.500	27.76	49.0	G	A	8	8
valle	valley	valle	v{lI	0.833	0.820	0.400	14.47	56.0	S	N	5	6
margine	margin	mar¥ine	m#_In	0.857	0.786	0.286	21.71	15.0	S	N	7	6
opera	opera	opera	Qp@r@	1.000	0.768	0.400	159.02	25.0	S	N	5	5
pistola	pistol	pistola	pIstP	0.857	0.814	0.429	42.77	18.0	S	N	7	6
economia	economy	ekonomia	IkQn@mI	0.750	0.795	0.375	63.17	90.0	S	N	8	7
modella	model	modella	mQdP	0.714	0.700	0.286	12.22	81.0	S	N	7	5
modello	model	modello	mQdP	0.714	0.700	0.286	102.95	81.0	S	N	7	5
bar	bar	bar	b#R	1.000	0.900	0.333	52.65	92.0	S	N	3	3
nucleo	nucleus	nukleo	njukl7s	0.714	0.768	0.571	23.52	12.0	S	N	6	7
messa	mass	messa	m{s	0.600	0.720	0.400	30.37	110.0	S	N	5	4
colore	colour	kolore	kVl@R	0.667	0.810	0.333	145.98	111.0	S	N	6	6
salato	salt	salato	s$lt	0.667	0.786	0.500	10.06	37.0	G	N	6	4
ironia	irony	ironia	2@r@nI	0.667	0.710	0.167	27.34	14.0	S	N	6	5
candela	candle	kandela	k{ndP	0.714	0.814	0.429	10.57	16.0	S	N	7	6
soffrire	suffer	Soffrire	sVf@R	0.500	0.698	0.125	81.78	120.0	V	V	8	6
angolo	angle	angolo	{NgP	0.667	0.717	0.167	71.85	32.0	S	N	6	5
eseguire	execute	eseg¯re	EksIkjut	0.500	0.659	0.125	56.69	13.0	V	V	8	7
estremo	extreme	estremo	Ikstrim	0.714	0.800	0.429	61.42	41.0	G	A	7	7
metodo	method	metodo	mET@d	0.667	0.758	0.333	59.54	144.0	S	N	6	6
povero	poor	povero	p$R	0.500	0.700	0.167	102.3	208.0	G	A	6	4
sbattere	rattle	_battere	r{tP	0.500	0.611	0.125	22.25	15.0	V	V	8	6
sbattere	batter	_battere	b{t@R	0.750	0.745	0.250	22.25	17.0	V	V	8	6
tono	tone	tono	t5n	0.750	0.800	0.500	80.87	53.0	S	N	4	4
sacro	sacred	sakro	s1krId	0.667	0.763	0.500	27.59	22.0	G	A	5	6
pelo	pile	pelo	p2l	0.500	0.800	0.500	17.56	30.0	S	N	4	4
scienza	science	SienJa	s2@ns	0.714	0.776	0.167	56.85	108.0	S	N	7	7
atto	act	atto	{kt	0.500	0.750	0.250	131.41	154.0	S	N	4	3
adattare	adapt	adattare	@d{pt	0.500	0.698	0.250	21.6	26.0	V	V	8	5
critico	critical	kritiko	krItIkP	0.750	0.800	0.571	29.53	44.0	G	A	7	8
critico	critic	kritiko	krItIk	0.857	0.871	0.571	29.53	35.0	G	N	7	6
critica	critic	kritika	krItIk	0.857	0.871	0.571	52.94	35.0	S	N	7	6
palazzo	palace	palA¡o	p{lIs	0.571	0.744	0.333	103.79	48.0	S	N	7	6
esistere	exist	esistere	IgzIst	0.500	0.700	0.125	232.01	132.0	V	V	8	5
profilo	profile	profilo	pr5f2l	0.857	0.843	0.571	24.7	12.0	S	N	7	7
tipo	type	tipo	t2p	0.500	0.800	0.500	213.68	138.0	S	N	4	4
tiro	throw	tiro	Tr5	0.600	0.697	0.250	33.38	159.0	S	V	4	5
vario	various	vario	v8r7s	0.714	0.695	0.400	149.71	128.0	G	A	5	7
vario	varied	vario	v8rId	0.667	0.715	0.400	149.71	12.0	G	A	5	6
polso	pulse	polSo	pVls	0.600	0.820	0.400	14.1	12.0	S	N	5	5
linea	line	linea	l2n	0.800	0.740	0.400	157.47	287.0	S	N	5	4
sorpresa	surprise	Sorpresa	s@pr2z	0.625	0.795	0.250	92.21	60.0	S	N	8	8
periodo	period	periodo	p7r7d	0.857	0.771	0.429	167.14	207.0	S	N	7	6
film	film	film	fIlm	1.000	0.950	0.750	229.24	116.0	S	N	4	4
fine	nice	fine	n2s	0.500	0.635	0.000	261.71	150.0	S	A	4	4
fine	fine	fine	f2n	1.000	0.800	0.500	261.71	128.0	S	A	4	4
scorta	store	skorta	st$R	0.500	0.733	0.167	19.64	59.0	S	N	6	5
comporre	compose	komporre	k@mp5z	0.750	0.782	0.375	62.76	26.0	V	V	8	7
comporre	comprise	komporre	k@mpr2z	0.625	0.757	0.500	62.76	11.0	V	V	8	8
genio	genius	¥enio	_inj@s	0.667	0.660	0.167	15.88	25.0	S	N	5	6
bianco	blank	bianko	bl{Nk	0.500	0.650	0.333	174.81	15.0	G	A	6	5
arte	art	arte	#t	0.750	0.700	0.250	128.55	168.0	S	N	4	3
arma	arm	arma	#m	0.750	0.700	0.250	104.41	210.0	S	N	4	3
aria	air	aria	8R	0.500	0.625	0.000	189.76	251.0	S	N	4	3
area	area	area	8r7	1.000	0.700	0.250	107.21	343.0	S	N	4	4
grave	grave	grave	gr1v	1.000	0.780	0.600	139.18	21.0	G	N	5	5
vasto	vast	vasto	v#st	0.800	0.860	0.600	38.77	67.0	G	A	5	4
ordinare	order	ordinare	$d@R	0.500	0.660	0.125	41.42	289.0	V	N	8	5
arco	arch	arko	#J	0.750	0.625	0.000	20.21	17.0	S	N	4	4
famoso	famous	famoSo	f1m@s	0.667	0.760	0.333	118.06	78.0	G	A	6	6
assumere	assume	asSumere	@sjum	0.750	0.733	0.375	92.43	110.0	V	V	8	6
grazia	grace	graJia	gr1s	0.500	0.700	0.333	29.2	22.0	S	N	6	5
organico	organic	organiko	$g{nIk	0.875	0.800	0.375	10.95	15.0	G	A	8	7
palla	ball	palla	b$l	0.600	0.743	0.200	35.41	111.0	S	N	5	4
pensione	pension	pensione	pEnSH	0.875	0.750	0.250	53.11	49.0	S	N	8	7
pace	peace	pa£i	pis	0.800	0.675	0.250	87.53	89.0	S	N	4	5
arresto	arrest	arresto	@rEst	0.857	0.755	0.429	44.48	34.0	S	V	7	6
siccome	since	si«ome	sIns	0.571	0.679	0.167	17.92	270.0	C	CONJ	7	5
principe	princess	prin£ipe	prInsEs	0.625	0.762	0.375	62.7	13.0	S	N	8	8
principe	prince	prin£ipe	prIns	0.750	0.762	0.375	62.7	39.0	S	N	8	6
teso	tense	teSo	tEns	0.600	0.650	0.250	23.3	14.0	G	A	4	5
tesi	thesis	tesi	TisIs	0.667	0.738	0.200	33.35	19.0	S	N	4	6
test	test	test	tEst	1.000	0.925	0.750	42.13	96.0	S	N	4	4
pane	cake	pane	k1k	0.500	0.496	0.000	40.12	34.0	S	N	4	4
passo	pass	pasSo	p#s	0.800	0.760	0.400	157.3	261.0	S	V	5	4
cappella	chapel	kappella	J{pP	0.500	0.662	0.125	11.6	22.0	S	N	8	6
magia	magic	ma¥ia	m{_Ik	0.800	0.700	0.200	19.39	21.0	S	N	5	5
quarto	quarter	¤arto	kw$t@R	0.714	0.646	0.167	57.65	61.0	G	N	6	7
turno	turn	turno	t3n	0.800	0.718	0.400	55.09	578.0	S	V	5	4
sorta	sort	Sorta	s$t	0.800	0.740	0.200	71.71	338.0	S	N	5	4
sottile	subtle	Sottile	sVtP	0.571	0.714	0.143	41.03	24.0	G	A	7	6
parco	park	parko	p#k	0.600	0.760	0.400	32.72	71.0	S	N	5	4
annuale	annual	ann­le	{nj9l	0.857	0.627	0.333	15.58	41.0	G	A	7	6
accusare	accuse	a«usare	@kjuz	0.750	0.594	0.000	97.74	36.0	V	V	8	6
materno	maternal	materno	m@t3nP	0.750	0.722	0.429	17.33	10.0	G	A	7	8
parte	part	parte	p#t	0.800	0.760	0.400	678.23	571.0	S	N	5	4
tema	stem	tema	stEm	0.500	0.675	0.250	95.02	17.0	S	N	4	4
tema	item	tema	2t@m	0.500	0.690	0.250	95.02	46.0	S	N	4	4
tema	theme	tema	Tim	0.600	0.722	0.250	95.02	37.0	S	N	4	5
materia	material	materia	m@t7r7l	0.875	0.737	0.429	58.65	146.0	S	N	7	8
materia	matter	materia	m{t@R	0.571	0.780	0.286	58.65	279.0	S	N	7	6
infinito	infinite	infinito	InfIn@t	0.875	0.835	0.500	29.25	14.0	G	A	8	8
favorire	favour	favorire	f1v@R	0.625	0.695	0.250	47.3	59.0	V	N	8	6
tennis	tennis	tennis	tEnIs	1.000	0.833	0.500	25.96	22.0	S	N	6	6
debito	debt	debito	dEt	0.667	0.700	0.333	35.28	33.0	S	N	6	4
stazione	station	staJione	st1SH	0.750	0.712	0.250	49.72	117.0	S	N	8	7
nazione	nation	naJione	n1SH	0.714	0.671	0.143	33.75	121.0	S	N	7	6
salire	scale	salire	sk1l	0.500	0.573	0.167	133.3	82.0	V	N	6	5
gesto	gesture	¥esto	_EsJ@R	0.571	0.793	0.167	78.72	59.0	S	N	5	7
posta	post	posta	p5st	0.800	0.840	0.600	28.1	86.0	S	N	5	4
posto	post	posto	p5st	0.800	0.840	0.600	324.8	86.0	S	N	5	4
minerale	mineral	minerale	mIn@r@l	0.875	0.830	0.500	10.53	15.0	G	N	8	7
popolare	popular	popolare	pQpjUl@R	0.750	0.723	0.250	75.44	80.0	G	A	8	7
arrivare	arrive	arrivare	@r2v	0.750	0.660	0.250	669.16	171.0	V	V	8	6
angelo	angel	an¥elo	1n_@l	0.833	0.760	0.333	23.02	22.0	E	N	6	5
concerto	concert	kon£irto	kQns@t	0.875	0.735	0.375	49.62	21.0	S	N	8	7
medico	medical	mediko	mEdIkP	0.714	0.750	0.500	134.25	77.0	S	A	6	7
porto	port	porto	p$t	0.800	0.760	0.400	34.25	32.0	S	N	5	4
maturo	mature	maturo	m@tj9R	0.833	0.697	0.333	15.47	14.0	G	A	6	6
deputato	delegate	deputato	dElIg@t	0.500	0.679	0.250	45.99	16.0	S	N	8	8
deputato	deputy	deputato	dEpjUtI	0.625	0.710	0.375	45.99	20.0	S	N	8	6
dettare	dictate	dettare	dIkt1t	0.571	0.743	0.286	15.0	13.0	V	V	7	7
olio	oil	olio	4l	0.500	0.650	0.250	53.2	128.0	S	N	4	3
animale	animal	animale	{nImP	0.857	0.786	0.286	88.53	260.0	S	N	7	6
volume	volume	volume	vQljum	1.000	0.750	0.500	44.3	37.0	S	N	6	6
silenzio	silence	silenJio	s2l@ns	0.625	0.782	0.375	88.39	90.0	S	N	8	7
lingua	language	ling­	l{NgwI_	0.625	0.700	0.286	71.84	155.0	S	N	6	8
lingua	tongue	ling­	tVN	0.500	0.552	0.000	71.84	40.0	S	N	6	6
taxi	taxi	taxi	t{ksI	1.000	0.760	0.200	12.24	34.0	S	N	4	4
usare	use	usare	juz	0.600	0.600	0.000	235.42	798.0	V	V	5	3
riparare	repair	riparare	rIp8R	0.500	0.725	0.250	13.49	15.0	V	N	8	6
segnale	signal	seµale	sIgnP	0.714	0.676	0.167	62.93	60.0	S	N	7	6
plastica	plastic	plastika	pl{stIk	0.875	0.888	0.625	19.41	51.0	S	N	8	7
unito	united	unito	jun2tId	0.667	0.768	0.429	24.11	187.0	G	A	5	6
emozione	emotion	emoJione	Im5SH	0.750	0.725	0.125	50.52	58.0	S	N	8	7
federale	federal	federale	fEd@r@l	0.875	0.818	0.500	20.21	29.0	G	A	8	7
festival	festival	festival	fEst@vP	1.000	0.835	0.500	27.34	27.0	S	N	8	8
avanzare	advance	avanJare	@dv#ns	0.500	0.648	0.125	43.32	53.0	V	N	8	7
fragile	frail	fra¥ile	fr1l	0.714	0.743	0.429	17.72	10.0	G	A	7	5
fragile	fragile	fra¥ile	fr{_2l	1.000	0.843	0.429	17.72	12.0	G	A	7	7
deciso	decisive	de£iSo	dIs2sIv	0.625	0.768	0.143	38.05	12.0	G	A	6	8
massa	masses	massa	m{sIz	0.667	0.760	0.400	47.36	19.0	S	N	5	6
massa	mass	massa	m{s	0.800	0.760	0.400	47.36	110.0	S	N	5	4
stima	estimate	stima	EstIm1t	0.625	0.743	0.429	19.55	34.0	S	V	5	8
unico	unique	uniko	junik	0.500	0.800	0.600	295.7	31.0	G	A	5	6
stile	style	stile	st2l	0.800	0.840	0.600	83.54	105.0	S	N	5	5
ammirare	admire	ammirare	@dm2@R	0.625	0.681	0.125	24.31	44.0	V	V	8	6
memoria	memory	memoria	mEm@rI	0.714	0.823	0.429	75.99	88.0	S	N	7	6
primario	primary	primario	pr2m@rI	0.750	0.823	0.500	11.43	42.0	G	A	8	7
ignorare	ignore	i¨rare	Ign$R	0.750	0.763	0.000	39.82	70.0	V	V	8	6
piacere	pleasure	pia£ire	plEZ@R	0.500	0.655	0.143	202.02	93.0	V	N	7	8
marmo	marble	marmo	m#bP	0.500	0.641	0.200	16.4	25.0	S	N	5	6
marco	mark	marko	m#k	0.600	0.760	0.400	51.62	55.0	E	N	5	4
segno	signal	seµo	sIgnP	0.500	0.683	0.200	136.16	60.0	S	N	5	6
segno	sign	seµo	s2n	0.600	0.750	0.250	136.16	139.0	S	N	5	4
popolo	people	popolo	pipP	0.500	0.770	0.333	76.57	1480.0	S	N	6	6
limitato	limited	limitato	lImItId	0.625	0.812	0.375	22.84	51.0	G	A	8	7
adottare	adopt	adottare	@dQpt	0.500	0.660	0.250	54.71	58.0	V	V	8	5
impronta	print	impronta	prInt	0.500	0.772	0.500	12.71	35.0	S	V	8	5
striscia	strip	striSia	strIp	0.500	0.748	0.429	12.55	24.0	S	N	8	5
limitare	limit	limitare	lImIt	0.625	0.762	0.375	69.31	49.0	V	N	8	5
specie	species	spe£ie	spiSiz	0.857	0.790	0.500	106.93	88.0	S	N	6	7
momento	moment	momento	m5m@nt	0.857	0.851	0.571	429.11	333.0	S	N	7	6
eterno	eternal	eterno	It3nP	0.714	0.711	0.333	26.98	20.0	G	A	6	7
crudo	crude	krudo	krud	0.800	0.900	0.800	12.8	21.0	G	A	5	5
musica	music	musika	mjuzIk	0.833	0.800	0.333	124.49	133.0	S	N	6	5
canale	canal	kanale	k@n{l	0.833	0.814	0.500	24.2	17.0	S	N	6	5
mostro	monster	mostro	mQnst@R	0.571	0.700	0.429	29.96	21.0	S	N	6	7
dirigere	direct	diri¥ere	dIrEkt	0.500	0.712	0.250	97.62	82.0	V	A	8	6
servizio	serve	serviJio	s3v	0.500	0.660	0.250	229.25	149.0	S	V	8	5
servizio	service	serviJio	s3vIs	0.625	0.735	0.250	229.25	271.0	S	N	8	7
profondo	profound	profondo	pr@f6nd	0.750	0.870	0.625	97.91	20.0	G	A	8	8
manager	manager	mana¥er	m{nI_@R	1.000	0.823	0.286	39.39	55.0	S	N	7	7
per caso	perhaps	perkaSo	p@h{ps	0.500	0.637	0.143	27.8	473.0	B	ADV	8	7
numero	number	numero	nVmb@R	0.667	0.693	0.333	300.5	405.0	S	N	6	6
jeans	jeans	jeans	_inz	1.000	0.783	0.200	10.72	13.0	S	N	5	5
jeans	jean	jeans	_1n	0.800	0.683	0.200	10.72	18.0	S	N	5	4
febbre	fever	febbre	fiv@R	0.500	0.662	0.167	14.83	27.0	S	N	6	5
mamma	mummy	mamma	mVmI	0.600	0.723	0.400	112.8	11.0	S	N	5	5
piantare	plant	piantare	pl#nt	0.500	0.662	0.375	18.33	121.0	V	N	8	5
classe	class	klasse	kl#s	0.833	0.800	0.500	83.18	274.0	S	N	6	5
diario	diary	diario	d2@rI	0.667	0.764	0.333	18.01	22.0	S	N	6	5
durante	during	durante	dj9rIN	0.571	0.600	0.143	239.12	380.0	P	PREPOS	7	6
imitare	imitate	imitare	ImIt1t	0.857	0.757	0.286	14.43	12.0	V	V	7	7
dominare	dominate	dominare	dQmIn1t	0.875	0.750	0.375	47.24	42.0	V	V	8	8
unione	unity	unione	jun@tI	0.500	0.743	0.167	32.5	22.0	S	N	6	5
unione	union	unione	junj@n	0.833	0.626	0.333	32.5	283.0	S	N	6	5
danza	dance	danJa	d#ns	0.600	0.820	0.400	24.83	66.0	S	V	5	5
tesoro	treasury	teSoro	trEZ@rI	0.500	0.805	0.286	38.11	13.0	S	N	6	8
tesoro	treasure	teSoro	trEZ@R	0.500	0.726	0.167	38.11	14.0	S	N	6	8
udienza	audience	udienJa	$dj@ns	0.625	0.666	0.286	16.78	76.0	S	N	7	8
vittima	victim	vittima	vIktIm	0.714	0.829	0.429	112.12	54.0	S	N	7	6
imporre	impose	imporre	Imp5z	0.714	0.757	0.286	102.72	44.0	V	V	7	6
pulire	polish	pulire	pQlIS	0.500	0.729	0.333	10.36	21.0	V	V	6	6
settanta	seventy	settanta	sEvHtI	0.500	0.694	0.250	32.25	16.0	NU	NUM	8	7
bizzarro	bizarre	bI¡arro	bIz#R	0.750	0.771	0.286	10.78	10.0	G	A	8	7
valutare	value	valutare	v{lju	0.625	0.696	0.250	40.89	173.0	V	N	8	5
muscolo	muscle	muskolo	mVsP	0.714	0.700	0.286	24.02	88.0	S	N	7	6
dividere	divorce	dividere	dIv$s	0.500	0.727	0.250	80.5	21.0	V	N	8	7
dividere	divide	dividere	dIv2d	0.750	0.750	0.375	80.5	64.0	V	V	8	6
disegno	design	diseµo	dIz2n	0.571	0.800	0.167	69.03	87.0	S	V	7	6
serio	serious	serio	s7r7s	0.714	0.715	0.400	78.02	136.0	G	A	5	7
serie	string	serie	strIN	0.500	0.568	0.400	170.53	31.0	S	N	5	6
serie	series	serie	s7riz	0.833	0.748	0.600	170.53	93.0	S	N	5	6
tipico	typical	tipiko	tIpIkP	0.571	0.767	0.500	38.24	43.0	G	A	6	7
stato	status	stato	st1t@s	0.667	0.776	0.500	349.64	73.0	S	N	5	6
stato	state	stato	st1t	0.800	0.780	0.600	349.64	323.0	S	N	5	5
verbale	verbal	verbale	v3bP	0.857	0.739	0.286	14.14	12.0	S	A	7	6
stare	stand	stare	st{nd	0.600	0.748	0.400	1104.96	467.0	V	V	5	5
croce	cross	kro£i	krQs	0.600	0.760	0.400	15.75	75.0	S	V	5	5
supremo	supreme	Supremo	sUprim	0.857	0.857	0.429	14.77	23.0	G	A	7	7
soldato	soldier	Soldato	s5l_@R	0.571	0.755	0.143	39.08	83.0	S	N	7	7
legale	legal	legale	ligP	0.833	0.783	0.333	38.35	64.0	G	A	6	5
legale	legally	legale	lig@lI	0.714	0.864	0.500	38.35	10.0	G	ADV	6	7
ridurre	reduce	ridurre	rIdjus	0.571	0.729	0.286	114.4	119.0	V	V	7	6
locale	locally	lokale	l5k@lI	0.714	0.847	0.500	84.62	11.0	G	ADV	6	7
locale	local	lokale	l5kP	0.833	0.767	0.333	84.62	248.0	G	A	6	5
apparire	appear	apparire	@p7R	0.500	0.648	0.125	176.96	291.0	V	V	8	6
distinto	distinct	distinto	dIstINkt	0.750	0.785	0.375	10.52	22.0	G	A	8	8
galleria	gallery	galleria	g{l@rI	0.750	0.795	0.375	20.73	37.0	S	N	8	7
senso	sense	senSo	sEns	0.800	0.820	0.400	223.79	274.0	S	N	5	5
crisi	crisis	krisi	kr2sIs	0.833	0.833	0.500	161.38	66.0	S	N	5	6
figura	figure	figura	fIg@R	0.833	0.797	0.333	73.16	191.0	S	N	6	6
erba	herb	erba	h3b	0.500	0.569	0.250	36.26	15.0	S	N	4	4
decidere	decide	de£idere	dIs2d	0.750	0.725	0.250	336.25	250.0	V	V	8	6
proprio	proper	proprio	prQp@R	0.571	0.700	0.429	619.22	62.0	B	A	7	6
eroe	hero	eroe	h7r5	0.500	0.600	0.000	29.98	41.0	S	N	4	4
maschile	male	ma©hile	m1l	0.500	0.671	0.286	37.85	72.0	G	A	8	4
simpatia	sympathy	simpatia	sImp@TI	0.625	0.784	0.375	28.52	32.0	S	N	8	8
prodotto	product	prodotto	prQdVkt	0.625	0.800	0.500	107.89	85.0	S	N	8	7
traffico	traffic	traffiko	tr{fIk	0.875	0.825	0.500	70.67	54.0	S	N	8	7
fissare	stare	fissare	st8R	0.571	0.657	0.143	84.98	121.0	V	V	7	5
zero	zero	_ero	z7r5	1.000	0.825	0.250	28.2	17.0	NU	N	4	4
visione	vision	visione	vIZH	0.857	0.729	0.143	39.22	54.0	S	N	7	6
ciclo	cycle	£iklo	s2kP	0.600	0.780	0.200	23.95	31.0	S	N	5	5
tavola	table	tavola	t1bP	0.500	0.648	0.167	49.72	235.0	S	N	6	5
origine	origin	ori¥ine	QrI_In	0.857	0.786	0.286	85.51	43.0	S	N	7	6
decisivo	decisive	de£isivo	dIs2sIv	0.875	0.825	0.375	31.38	12.0	G	A	8	8
pillola	pill	pillola	pIl	0.571	0.686	0.286	10.78	28.0	S	N	7	4
dialogo	dialogue	dialogo	d2@lQg	0.750	0.755	0.429	29.17	17.0	S	N	7	8
squadra	square	s¤adra	skw8R	0.714	0.650	0.167	146.58	57.0	S	N	7	6
emergere	emerge	emer¥ere	Im3_	0.750	0.685	0.125	61.16	80.0	V	V	8	6
statua	statue	stat­	st{Ju	0.833	0.740	0.400	21.19	23.0	S	N	6	6
alleanza	alliance	alleanJa	@l2@ns	0.625	0.708	0.250	32.47	27.0	S	N	8	8
stupendo	superb	stupendo	sup3b	0.500	0.747	0.375	13.11	16.0	G	A	8	6
seme	seed	seme	sid	0.500	0.746	0.250	16.1	48.0	S	N	4	4
licenza	licence	li£inJa	l2s@ns	0.714	0.769	0.286	17.35	24.0	S	N	7	7
camera	camera	kamera	k{m@r@	1.000	0.857	0.500	163.22	36.0	S	N	6	6
trono	throne	trono	Tr5n	0.667	0.758	0.400	14.46	11.0	S	N	5	6
appello	appeal	appello	@pil	0.714	0.698	0.286	50.5	53.0	S	N	7	6
trappola	trap	trappola	tr{p	0.500	0.725	0.375	12.36	25.0	S	V	8	4
droga	drug	droga	drVg	0.600	0.840	0.600	51.34	47.0	S	N	5	4
profitto	profit	profitto	prQfIt	0.750	0.788	0.500	12.51	69.0	S	N	8	6
esporre	expose	esporre	Iksp5z	0.571	0.686	0.143	56.62	49.0	V	V	7	6
barriera	barrier	barriera	b{r7R	0.875	0.738	0.250	16.63	30.0	S	N	8	7
operare	operate	operare	Qp@r1t	0.857	0.708	0.286	56.69	82.0	V	V	7	7
decorare	decorate	dekorare	dEk@r1t	0.875	0.770	0.375	12.11	20.0	V	V	8	8
sale	salt	sale	s$lt	0.750	0.689	0.500	32.3	37.0	S	N	4	4
sala	hall	sala	h$l	0.500	0.654	0.250	109.92	133.0	S	N	4	4
rispetto	respect	rispetto	rIspEkt	0.625	0.838	0.500	56.97	73.0	S	N	8	7
miracolo	miracle	mirakolo	mIr@kP	0.750	0.785	0.375	46.46	23.0	S	N	8	7
portiere	porter	portiere	p$t@R	0.750	0.745	0.250	21.11	14.0	S	N	8	6
marcia	march	mar£ia	m#J	0.667	0.700	0.167	32.31	30.0	S	V	6	5
statale	state	statale	st1t	0.714	0.700	0.429	20.03	323.0	G	N	7	5
avvocato	advocate	avvokato	{dv@k1t	0.750	0.751	0.375	97.68	14.0	S	V	8	8
azione	action	aJione	{kSH	0.500	0.600	0.000	146.15	231.0	S	N	6	6
nome	name	nome	n1m	0.750	0.775	0.500	301.95	335.0	S	N	4	4
furia	fury	furia	fj9rI	0.600	0.700	0.200	12.92	18.0	S	N	5	4
nota	note	nota	n5t	0.750	0.800	0.500	54.06	116.0	S	N	4	4
contesto	context	kontesto	kQntEkst	0.750	0.775	0.500	15.64	46.0	S	N	8	7
tomba	tomb	tomba	tum	0.800	0.760	0.400	18.27	19.0	S	N	5	4
show	show	show	S5	1.000	0.650	0.000	11.11	468.0	S	V	4	4
nove	nine	nove	n2n	0.500	0.679	0.250	53.55	74.0	NU	NUM	4	4
finito	definite	finito	dEfInIt	0.625	0.729	0.286	12.46	22.0	G	A	6	8
finito	finished	finito	fInISt	0.500	0.767	0.333	12.46	11.0	G	A	6	8
stimolo	stimulus	stimolo	stImjUl@s	0.625	0.818	0.444	14.83	15.0	S	N	7	8
finire	finish	finire	fInIS	0.667	0.813	0.333	403.79	125.0	V	V	6	6
tempio	temple	tempio	tEmpP	0.667	0.700	0.500	17.33	29.0	S	N	6	6
clinica	clinic	klinika	klInIk	0.857	0.871	0.571	19.26	20.0	S	N	7	6
umore	humour	umore	hjum@R	0.500	0.693	0.167	26.77	24.0	S	N	5	6
prova	proof	prova	pruf	0.600	0.860	0.400	164.54	34.0	S	N	5	5
ballo	ballet	ballo	b{l1	0.667	0.780	0.400	26.79	16.0	S	N	5	6
ballo	ball	ballo	b$l	0.800	0.743	0.400	26.79	111.0	S	N	5	4
liquido	liquid	li¤ido	lIkwId	0.857	0.750	0.167	15.56	19.0	S	N	7	6
logico	logical	lo¥iko	lQ_IkP	0.714	0.700	0.333	14.24	28.0	G	A	6	7
logica	logic	lo¥ika	lQ_Ik	0.833	0.783	0.333	26.78	22.0	S	N	6	5
fornire	furnish	fornire	f3nIS	0.571	0.765	0.286	96.41	18.0	V	V	7	7
completo	complete	kompleto	k@mplit	0.875	0.882	0.625	52.5	87.0	G	A	8	8
ritorno	return	ritorno	rIt3n	0.571	0.797	0.429	90.54	221.0	S	V	7	6
risposta	response	risposta	rIspQns	0.500	0.762	0.375	184.72	83.0	S	N	8	8
allarme	alarm	allarme	@l#m	0.714	0.698	0.286	54.3	22.0	S	N	7	5
medaglia	medal	meda§a	mEdP	0.625	0.767	0.333	14.92	11.0	S	N	8	5
edizione	edition	ediJione	IdISH	0.750	0.738	0.125	55.79	12.0	S	N	8	7
tensione	tension	tensione	tEnSH	0.875	0.750	0.250	61.9	45.0	S	N	8	7
segreto	secrecy	segreto	sikr@sI	0.571	0.834	0.286	66.46	12.0	G	N	7	7
segreto	secretly	segreto	sikrItlI	0.625	0.847	0.375	66.46	17.0	G	ADV	7	8
segreto	secret	segreto	sikrIt	0.714	0.871	0.429	66.46	57.0	G	A	7	6
terapia	therapy	terapia	TEr@pI	0.571	0.739	0.286	22.1	12.0	S	N	7	7
record	record	rekord	rEk$d	1.000	0.833	0.500	35.27	93.0	S	N	6	6
centro	centre	£intro	sEnt@R	0.833	0.700	0.333	269.32	205.0	S	N	6	6
svanire	vanish	svanire	v{nIS	0.571	0.768	0.286	15.35	41.0	V	V	7	6
affare	affair	affare	@f8R	0.667	0.681	0.167	96.26	94.0	S	N	6	6
contento	content	kontento	kQntEnt	0.875	0.838	0.625	42.83	49.0	G	N	8	7
elemento	element	elemento	ElIm@nt	0.875	0.845	0.500	100.54	82.0	S	N	8	7
polvere	powder	polvere	p6d@R	0.571	0.702	0.143	31.4	20.0	S	N	7	6
confuso	confused	konfuSo	k@nfjuzd	0.750	0.792	0.500	24.53	17.0	G	A	7	8
maniera	manner	maniera	m{n@R	0.714	0.780	0.286	58.7	77.0	S	N	7	6
definire	describe	definire	dIskr2b	0.500	0.685	0.125	147.12	164.0	V	V	8	8
definire	define	definire	dIf2n	0.750	0.750	0.375	147.12	55.0	V	V	8	6
accordo	accord	a«ordo	@k$d	0.857	0.647	0.167	109.88	112.0	S	V	7	6
creativo	creative	kreativo	kri1tIv	0.875	0.812	0.500	15.77	26.0	G	A	8	8
umano	humane	umano	hjum1n	0.667	0.650	0.333	123.33	13.0	G	A	5	6
umano	human	umano	hjum@n	0.600	0.681	0.333	123.33	285.0	G	A	5	5
meritare	merit	meritare	mErIt	0.625	0.750	0.375	54.43	16.0	V	N	8	5
morale	morality	morale	m@r{l@tI	0.625	0.795	0.375	52.94	16.0	G	N	6	8
morale	morale	morale	mQr#l	1.000	0.800	0.500	52.94	10.0	G	N	6	6
morale	moral	morale	mQr@l	0.833	0.764	0.500	52.94	58.0	G	A	6	5
protesta	protest	protesta	pr5tEst	0.875	0.862	0.625	49.48	39.0	S	N	8	7
colorato	coloured	kolorato	kVl@d	0.500	0.745	0.250	21.85	31.0	G	A	8	8
spot	spot	spot	spQt	1.000	0.875	0.750	21.46	55.0	S	N	4	4
troppo	too	troppo	tu	0.500	0.633	0.167	320.99	1042.0	B	ADV	6	3
radice	radical	radi£i	r{dIkP	0.714	0.700	0.333	34.26	42.0	S	A	6	7
successo	success	Suk£isSo	s@ksEs	0.875	0.723	0.250	180.76	110.0	S	N	8	7
lavoro	labour	lavoro	l1b@R	0.500	0.691	0.167	545.89	94.0	S	N	6	6
sport	sports	sport	sp$ts	0.833	0.840	0.400	65.49	25.0	S	N	5	6
sport	sport	sport	sp$t	1.000	0.860	0.600	65.49	40.0	S	N	5	5
pratica	practise	pratika	pr{ktIs	0.625	0.729	0.286	53.03	48.0	S	V	7	8
pratica	practice	pratika	pr{ktIs	0.750	0.729	0.286	53.03	111.0	S	N	7	8
inserire	insert	inserire	Ins3t	0.625	0.735	0.250	57.76	11.0	V	V	8	6
temere	tremble	temere	trEmbP	0.571	0.557	0.167	83.33	29.0	V	V	6	7
chiaro	clear	kiaro	kl7R	0.500	0.620	0.200	163.27	231.0	G	A	6	5
valido	valid	valido	v{lId	0.833	0.850	0.500	34.48	15.0	G	A	6	5
urbano	urban	urbano	3b@n	0.833	0.695	0.333	42.69	45.0	G	A	6	5
calo	fall	kalo	f$l	0.500	0.644	0.250	20.44	294.0	S	V	4	4
fresco	fresh	fresko	frES	0.667	0.767	0.333	49.92	71.0	G	A	6	5
caos	chaos	kaos	k1Qs	0.800	0.725	0.500	15.75	15.0	S	N	4	5
capo	cape	kapo	k1p	0.750	0.725	0.500	240.89	16.0	S	N	4	4
caso	case	kaSo	k1s	0.750	0.700	0.250	446.51	495.0	S	N	4	4
gigante	giant	¥igante	_2@nt	0.714	0.741	0.286	16.96	44.0	S	N	7	5
gigante	gigantic	¥igante	_2g{ntIk	0.750	0.838	0.375	16.96	13.0	S	A	7	8
assurdo	absurd	asSurdo	@bs3d	0.714	0.653	0.143	25.36	25.0	G	A	7	6
zona	zone	_ona	z5n	0.750	0.775	0.250	186.26	16.0	S	N	4	4
talento	talent	talento	t{l@nt	0.857	0.866	0.571	28.61	36.0	S	N	7	6
storia	story	storia	st$rI	0.667	0.850	0.500	426.37	228.0	S	N	6	5
accesso	access	ak£isSo	{ksEs	0.857	0.729	0.286	25.7	42.0	S	N	7	6
tenero	tender	tenero	tEnd@R	0.667	0.726	0.333	19.62	19.0	G	A	6	6
essenza	essence	essenJa	EsHs	0.714	0.700	0.143	10.65	19.0	S	N	7	7
scuola	school	sk°la	skul	0.500	0.700	0.600	209.87	513.0	S	N	6	6
cotone	cotton	kotone	kQtH	0.667	0.733	0.333	10.47	28.0	S	N	6	6
tendenza	tendency	tendenJa	tEnd@nsI	0.750	0.832	0.500	46.68	46.0	S	N	8	8
spendere	spend	spendere	spEnd	0.625	0.775	0.500	53.22	281.0	V	V	8	5
base	basis	base	b1sIs	0.600	0.740	0.400	87.87	84.0	S	N	4	5
base	base	base	b1s	1.000	0.725	0.500	87.87	80.0	S	N	4	4
base	basic	base	b1sIk	0.600	0.740	0.400	87.87	108.0	S	A	4	5
campagna	campaign	kampaµa	k{mp1n	0.750	0.786	0.429	128.84	96.0	S	N	8	8
titolo	title	titolo	t2tP	0.667	0.767	0.333	153.14	44.0	S	N	6	5
minuto	minute	minuto	mInIt	0.833	0.829	0.500	212.4	283.0	S	N	6	6
carriera	career	karriera	k@r7R	0.625	0.710	0.250	80.18	66.0	S	N	8	6
vitale	vital	vitale	v2tP	0.833	0.767	0.333	15.6	45.0	G	A	6	5
campione	champion	kampione	J{mpj@n	0.750	0.707	0.375	76.92	16.0	S	N	8	8
campione	sample	kampione	s#mpP	0.500	0.636	0.250	76.92	17.0	S	N	8	6
perfetto	perfect	perfetto	p3fIkt	0.750	0.785	0.375	81.32	63.0	G	A	8	7
aspetto	aspect	aspetto	{spEkt	0.714	0.814	0.429	106.09	85.0	S	N	7	6
enorme	enormous	enorme	In$m@s	0.625	0.726	0.167	63.87	76.0	G	A	6	8
disco	disc	disko	dIsk	0.800	0.860	0.600	38.53	11.0	S	N	5	4
attivo	actively	attivo	{ktIvlI	0.500	0.782	0.286	42.28	10.0	G	ADV	6	8
attivo	active	attivo	{ktIv	0.667	0.800	0.333	42.28	57.0	G	A	6	6
ospedale	hospital	ospedale	hQspItP	0.500	0.712	0.125	105.32	128.0	S	N	8	8
riserva	reserve	riserva	rIz3v	0.714	0.797	0.286	33.22	39.0	S	N	7	7
rosa	rose	rosa	r5z	0.750	0.800	0.250	46.46	21.0	S	N	4	4
accento	accent	ak£into	{ksEnt	0.857	0.800	0.429	10.92	30.0	S	N	7	6
atleta	athlete	atleta	{Tlit	0.714	0.781	0.333	16.36	17.0	S	N	6	7
interno	internal	interno	Int3nP	0.750	0.753	0.429	81.99	42.0	G	A	7	8
interno	inner	interno	In@R	0.571	0.708	0.143	81.99	46.0	G	A	7	5
interno	interior	interno	Int7r7R	0.750	0.757	0.429	81.99	20.0	G	N	7	8
esperto	expert	esperto	Eksp3t	0.714	0.711	0.286	76.75	50.0	S	N	7	6
impero	empire	impero	Emp2@R	0.500	0.693	0.333	21.05	15.0	S	N	6	6
passato	past	passato	p#st	0.571	0.757	0.429	153.92	104.0	S	N	7	4
adeguato	adequate	adeg­to	{dIkw@t	0.750	0.786	0.143	37.48	30.0	G	A	8	8
passare	pass	passare	p#s	0.571	0.686	0.286	485.4	261.0	V	V	7	4
ostacolo	obstacle	ostakolo	Qbst@kP	0.625	0.685	0.250	32.1	16.0	S	N	8	8
elefante	elephant	elefante	ElIf@nt	0.625	0.823	0.500	11.87	24.0	S	N	8	8
cliente	client	kliente	kl2@nt	0.857	0.851	0.571	71.36	25.0	S	N	7	6
entrare	enter	entrare	Ent@R	0.571	0.741	0.286	292.34	129.0	V	V	7	5
entrata	entry	entrata	EntrI	0.571	0.729	0.429	28.07	35.0	S	N	7	5
entrata	entrance	entrata	Entr@ns	0.625	0.746	0.429	28.07	50.0	S	N	7	8
guardia	guard	g­rdia	g#d	0.714	0.600	0.333	75.1	52.0	S	N	7	5
livello	level	livello	lEvP	0.571	0.700	0.286	129.39	236.0	S	N	7	5
oscuro	obscure	oskuro	@bskj9R	0.714	0.694	0.286	25.95	14.0	G	A	6	7
salvare	save	salvare	s1v	0.571	0.629	0.286	106.3	122.0	V	V	7	4
stadio	stage	stadio	st1_	0.500	0.717	0.333	42.5	163.0	S	N	6	5
passione	passion	passione	p{SH	0.875	0.700	0.125	77.65	36.0	S	N	8	7
trattato	treaty	trattato	tritI	0.500	0.697	0.375	20.53	18.0	S	N	8	6
seguito	suite	seg¯to	swit	0.571	0.650	0.333	49.21	12.0	S	N	7	5
acuto	acute	akuto	@kjut	0.800	0.717	0.400	19.27	16.0	G	A	5	5
traccia	trace	tra«ia	tr1s	0.571	0.683	0.333	57.71	31.0	S	N	7	5
traccia	track	tra«ia	tr{k	0.571	0.717	0.333	57.71	55.0	S	N	7	5
adorare	adore	adorare	@d$R	0.714	0.683	0.143	16.45	12.0	V	V	7	5
opposto	opponent	opposto	@p5n@nt	0.500	0.700	0.143	35.52	34.0	G	N	7	8
opposto	opposite	opposto	Qp@zIt	0.750	0.680	0.286	35.52	35.0	G	A	7	8
business	business	business	bIznIs	1.000	0.810	0.375	14.8	246.0	S	N	8	8
uguale	equal	ug­le	ikw@l	0.500	0.740	0.000	39.6	60.0	G	A	6	5
tragico	tragic	tra¥iko	tr{_Ik	0.857	0.857	0.429	33.29	14.0	G	A	7	6
tragico	tragedy	tra¥iko	tr{_@dI	0.571	0.809	0.286	33.29	21.0	G	N	7	7
minore	minor	minore	m2n@R	0.833	0.810	0.333	59.59	37.0	G	A	6	5
remoto	remote	remoto	rIm5t	0.833	0.833	0.500	16.46	34.0	G	A	6	6
assoluto	absolute	asSoluto	{bs@lut	0.750	0.807	0.375	71.68	42.0	G	A	8	8
autunno	autumn	autunno	$t@m	0.714	0.643	0.143	30.99	34.0	S	N	7	6
attore	actor	attore	{kt@R	0.667	0.776	0.167	79.31	84.0	S	N	6	5
terrore	terror	terrore	tEr@R	0.857	0.766	0.286	22.69	31.0	S	N	7	6
fronte	front	fronte	frVnt	0.833	0.867	0.667	77.25	199.0	S	N	6	5
intenso	intense	intenSo	IntEns	0.857	0.843	0.429	51.2	35.0	G	A	7	7
sicuro	sure	sikuro	S$R	0.500	0.650	0.000	133.85	263.0	G	A	6	4
orrore	terror	orrore	tEr@R	0.500	0.660	0.167	21.12	31.0	S	N	6	6
orrore	horror	orrore	hQr@R	0.667	0.610	0.167	21.12	38.0	S	N	6	6
muovere	move	m°vere	muv	0.571	0.656	0.333	124.23	427.0	V	V	7	4
rapporto	report	rapporto	rIp$t	0.625	0.712	0.375	261.99	146.0	S	N	8	6
rilievo	relief	rilievo	rIlif	0.571	0.829	0.429	25.31	58.0	S	N	7	6
spostare	post	spostare	p5st	0.500	0.712	0.375	52.5	86.0	V	N	8	4
spostare	postpone	spostare	p5stp5n	0.500	0.692	0.375	52.5	12.0	V	V	8	8
articolo	article	artikolo	#tIkP	0.750	0.750	0.250	86.26	62.0	S	N	8	7
primo	prime	primo	pr2m	0.800	0.840	0.600	1294.89	63.0	G	A	5	5
banca	bank	banka	b{Nk	0.600	0.780	0.400	77.77	172.0	S	N	5	4
banco	bench	banko	bEnJ	0.600	0.760	0.400	26.84	26.0	S	N	5	5
banco	bank	banko	b{Nk	0.600	0.780	0.400	26.84	172.0	S	N	5	4
banda	band	banda	b{nd	0.800	0.860	0.600	33.7	45.0	S	N	5	4
foresta	forest	foresta	fQrIst	0.857	0.829	0.571	22.97	95.0	S	N	7	6
armonia	harmony	armonia	h#m@nI	0.571	0.694	0.286	12.27	14.0	S	N	7	7
misura	measure	miSura	mEZ@R	0.571	0.747	0.167	107.67	73.0	S	N	6	7
penna	pen	penna	pEn	0.600	0.740	0.400	17.86	26.0	S	N	5	3
penna	pencil	penna	pEnsP	0.500	0.695	0.400	17.86	19.0	S	N	5	6
rivivere	revive	rivivere	rIv2v	0.625	0.750	0.375	11.09	15.0	V	V	8	6
patata	potato	patata	p@t1t5	0.667	0.729	0.500	18.77	36.0	S	N	6	6
comune	commune	komune	kQmjun	0.857	0.750	0.500	128.49	10.0	G	N	6	7
comune	commonly	komune	kQm@nlI	0.500	0.769	0.429	128.49	19.0	G	ADV	6	8
comune	common	komune	kQm@n	0.500	0.764	0.500	128.49	188.0	G	A	6	6
comune	communal	komune	kQmjUnP	0.625	0.686	0.429	128.49	12.0	G	A	6	8
riguardo	regard	rig­rdo	rIg#d	0.625	0.700	0.429	12.69	104.0	S	V	8	6
clima	climate	klima	kl2mIt	0.714	0.767	0.500	52.24	33.0	S	N	5	7
intatto	intact	intatto	Int{kt	0.714	0.829	0.429	11.54	12.0	G	A	7	6
aborto	abortion	aborto	@b$SH	0.750	0.743	0.167	13.18	20.0	S	N	6	8
cugino	cousin	ku¥ino	kVzH	0.500	0.700	0.167	16.7	32.0	S	N	6	6
norma	norm	norma	n$m	0.800	0.760	0.400	55.71	10.0	S	N	5	4
teatro	theatre	teatro	T7t@R	0.714	0.615	0.167	96.04	90.0	S	N	6	7
solenne	solemn	Solenne	sQl@m	0.714	0.694	0.143	13.5	11.0	G	A	7	6
boom	boom	boom	bum	1.000	0.825	0.500	10.57	15.0	S	N	4	4
genetico	genetic	¥enetiko	_InEtIk	0.875	0.838	0.375	13.94	14.0	G	A	8	7
codice	code	kodi£i	k5d	0.667	0.700	0.333	50.61	30.0	S	N	6	4
boss	boss	boss	bQs	1.000	0.750	0.500	13.59	27.0	S	N	4	4
esame	exam	esame	Igz{m	0.600	0.720	0.000	75.58	17.0	S	N	5	4
preda	prey	preda	pr1	0.600	0.760	0.400	13.14	15.0	S	N	5	4
violenza	violence	violenJa	v2@l@ns	0.750	0.815	0.375	101.96	66.0	S	N	8	8
violento	violent	violento	v2@l@nt	0.875	0.840	0.500	56.88	39.0	G	A	8	7
prete	priest	prete	prist	0.500	0.760	0.400	20.75	49.0	S	N	5	6
basso	base	basSo	b1s	0.600	0.680	0.400	104.02	80.0	G	N	5	4
abolire	abolish	abolire	@bQlIS	0.714	0.737	0.286	12.94	17.0	V	V	7	7
indice	index	indi£i	IndEks	0.500	0.683	0.333	24.39	16.0	S	N	6	5
disporre	dispose	disporre	dIsp5z	0.750	0.788	0.375	64.15	14.0	V	V	8	7
turista	tourist	turista	t9rIst	0.714	0.857	0.571	22.48	35.0	S	N	7	7
promessa	promise	promessa	prQmIs	0.625	0.788	0.500	40.58	76.0	S	V	8	7
membro	member	membro	mEmb@R	0.667	0.767	0.500	57.87	303.0	S	N	6	6
frase	phrase	frase	fr1z	0.667	0.780	0.400	63.39	45.0	S	N	5	6
mobile	mobile	mobile	m5b2l	1.000	0.817	0.500	32.39	15.0	S	A	6	6
fatale	fatal	fatale	f1tP	0.833	0.717	0.333	16.09	15.0	G	A	6	5
regolare	regular	regolare	rEgjUl@R	0.750	0.748	0.250	31.0	60.0	V	A	8	7
analisi	analysis	analisi	@n{l@sIs	0.750	0.783	0.375	46.62	66.0	S	N	7	8
lungo	long	lungo	lQN	0.600	0.632	0.200	347.71	522.0	G	A	5	4
culto	cult	kulto	kVlt	0.800	0.800	0.600	15.06	10.0	S	N	5	4
nervo	nerve	nervo	n3v	0.800	0.755	0.400	12.78	18.0	S	N	5	5
moderato	moderate	moderato	mQd@r@t	0.875	0.793	0.500	14.06	12.0	G	A	8	8
diretto	direct	diretto	dIrEkt	0.714	0.814	0.429	66.38	82.0	G	A	7	6
diretto	directly	diretto	dIrEktlI	0.625	0.797	0.375	66.38	71.0	G	ADV	7	8
ricevere	receive	ri£ivere	rIsiv	0.500	0.762	0.375	169.03	158.0	V	V	8	7
onesto	honestly	onesto	QnIstlI	0.625	0.782	0.429	18.32	18.0	G	ADV	6	8
onesto	honest	onesto	QnIst	0.667	0.800	0.500	18.32	36.0	G	A	6	6
proporre	propose	proporre	pr@p5z	0.750	0.782	0.375	175.86	63.0	V	V	8	7
cura	cure	kura	kj9R	0.750	0.650	0.250	93.1	21.0	S	V	4	4
cura	care	kura	k8R	0.500	0.744	0.250	93.1	121.0	S	V	4	4
merito	merit	merito	mErIt	0.833	0.833	0.500	43.02	16.0	S	N	6	5
positivo	positive	positivo	pQz@tIv	0.875	0.798	0.375	74.91	44.0	G	A	8	8
computer	computer	komputer	k@mpjut@R	1.000	0.880	0.556	38.65	94.0	S	N	8	8
causare	cause	kausare	k$z	0.714	0.674	0.143	34.82	171.0	V	V	7	5
costume	costume	kostume	kQstjUm	1.000	0.757	0.429	41.46	30.0	S	N	7	7
costume	custom	kostume	kVst@m	0.571	0.826	0.571	41.46	24.0	S	N	7	6
urlare	rage	urlare	r1_	0.500	0.600	0.167	39.75	30.0	V	N	6	4
urlare	roar	urlare	r$R	0.500	0.686	0.167	39.75	22.0	V	V	6	4
bandiera	banner	bandiera	b{n@R	0.625	0.745	0.250	31.86	10.0	S	N	8	6
proposta	proposal	proposta	pr@p5zP	0.750	0.769	0.375	113.44	53.0	S	N	8	8
crollare	collapse	krollare	k@l{ps	0.625	0.670	0.250	23.46	29.0	V	V	8	8
tragedia	tragedy	tra¥edia	tr{_@dI	0.750	0.845	0.375	40.47	21.0	S	N	8	7
mite	mild	mite	m2ld	0.500	0.675	0.250	10.24	28.0	G	A	4	4
mito	myth	mito	mIT	0.500	0.722	0.250	31.96	28.0	S	N	4	4
raro	rare	raro	r8R	0.750	0.750	0.250	45.16	54.0	G	A	4	4
formale	formal	formale	f$mP	0.857	0.743	0.286	23.13	54.0	G	A	7	6
formale	formally	formale	f$m@lI	0.750	0.812	0.429	23.13	12.0	G	ADV	7	8
destino	destiny	destino	dEstInI	0.857	0.882	0.571	65.82	14.0	S	N	7	7
formare	form	formare	f$m	0.571	0.686	0.286	99.77	313.0	V	N	7	4
dieta	diet	dieta	d2@t	0.800	0.792	0.400	16.69	56.0	S	N	5	4
modo	mood	modo	mud	0.500	0.825	0.500	497.18	52.0	S	N	4	4
modo	mode	modo	m5d	0.750	0.800	0.500	497.18	19.0	S	N	4	4
secondo	second	sekondo	sEk@nd	0.857	0.851	0.571	386.6	258.0	P	NUM	7	6
regime	regime	re¥ime	r1Zim	1.000	0.867	0.500	50.74	24.0	S	N	6	6
storico	historic	storiko	hIstQrIk	0.625	0.725	0.375	106.7	14.0	G	A	7	8
ufficio	office	uffi£io	QfIs	0.571	0.629	0.143	165.42	281.0	S	N	7	6
offrire	offer	offrire	Qf@R	0.571	0.641	0.143	210.49	205.0	V	V	7	5
preciso	precise	pre£iSo	prIs2s	0.857	0.814	0.286	84.79	24.0	G	A	7	7
servire	serve	servire	s3v	0.714	0.682	0.286	233.69	149.0	V	V	7	5
poesia	poem	poesia	p5Im	0.500	0.679	0.167	32.88	25.0	S	N	6	4
poesia	poetry	poesia	p5ItrI	0.500	0.683	0.167	32.88	21.0	S	N	6	6
compiere	complete	kompiere	k@mplit	0.750	0.757	0.375	120.71	87.0	V	A	8	8
rete	net	rete	nEt	0.500	0.775	0.250	89.46	21.0	S	N	4	3
veicolo	vehicle	veikolo	v7kP	0.571	0.729	0.286	19.82	42.0	S	N	7	7
applauso	applause	applauSo	@pl$z	0.875	0.713	0.250	27.41	12.0	S	N	8	8
fiamma	flame	fiamma	fl1m	0.500	0.617	0.333	33.89	26.0	S	N	6	5
falso	FALSE	falSo	f$ls	0.800	0.823	0.400	48.19	44.0	G	A	5	5
minimo	minimum	minimo	mInIm@m	0.714	0.837	0.429	56.37	22.0	G	A	6	7
minimo	minimal	minimo	mInImP	0.714	0.767	0.500	56.37	11.0	G	A	6	7
blocco	block	blo«o	blQk	0.667	0.700	0.400	43.63	54.0	S	N	6	5
stretto	strictly	stretto	strIktlI	0.500	0.835	0.500	73.08	23.0	G	ADV	7	8
stretto	strict	stretto	strIkt	0.571	0.857	0.571	73.08	23.0	G	A	7	6
comando	command	komando	k@m#nd	0.714	0.866	0.571	34.26	52.0	S	N	7	7
fianco	flank	fianko	fl{Nk	0.500	0.650	0.333	33.25	10.0	S	N	6	5
ovvio	obvious	ovvio	Qbv7s	0.571	0.593	0.200	18.29	96.0	G	A	5	7
collegio	college	kolle¥io	kQlI_	0.750	0.712	0.250	29.2	103.0	S	N	8	7
assenza	absence	assenJa	{bs@ns	0.571	0.766	0.286	39.07	41.0	S	N	7	7
concreto	concrete	konkreto	kQNkrit	0.875	0.800	0.500	42.65	25.0	G	N	8	8
copia	copy	kopia	kQpI	0.600	0.760	0.400	35.43	51.0	S	N	5	4
oceano	ocean	o£iano	5SH	0.833	0.667	0.000	12.66	29.0	S	N	6	5
assente	absent	assente	{bs@nt	0.714	0.794	0.429	16.39	13.0	G	A	7	6
data	date	data	d1t	0.750	0.725	0.500	52.57	63.0	S	N	4	4
coppia	couple	koppia	kVpP	0.500	0.645	0.333	97.6	128.0	S	N	6	6
dottore	doctor	dottore	dQkt@R	0.714	0.766	0.286	82.45	184.0	S	N	7	6
supporre	suppose	Supporre	s@p5z	0.750	0.685	0.125	16.62	227.0	V	V	8	7
ispirare	inspire	ispirare	Insp2@R	0.625	0.685	0.125	46.27	24.0	V	V	8	7
futuro	future	futuro	fjuJ@R	0.833	0.731	0.167	133.52	138.0	S	N	6	6
supporto	support	Supporto	s@p$t	0.875	0.723	0.250	11.05	134.0	S	N	8	7
bestia	beast	bestia	bist	0.500	0.800	0.500	14.76	27.0	S	N	6	5
orribile	horrible	orribile	hQr@bP	0.750	0.623	0.250	11.88	24.0	G	A	8	8
orribile	terribly	orribile	tEr@blI	0.500	0.710	0.375	11.88	30.0	G	ADV	8	8
fortuna	fortune	fortuna	f$Jun	0.857	0.814	0.429	97.54	38.0	S	N	7	7
alcol	alcohol	alkol	{lk@hQl	0.714	0.794	0.429	12.76	19.0	S	N	5	7
lampada	lamp	lampada	l{mp	0.571	0.757	0.429	11.71	35.0	S	N	7	4
esatto	exact	esatto	Igz{kt	0.500	0.717	0.000	28.17	30.0	G	A	6	5
tirare	fire	tirare	f2@R	0.500	0.623	0.000	119.35	162.0	V	N	6	4
nucleare	nuclear	nukleare	njukl7R	0.875	0.762	0.375	16.09	154.0	G	A	8	7
rito	ritual	rito	rIJ9l	0.500	0.780	0.200	34.67	26.0	S	N	4	6
iniziale	initial	iniJiale	InISP	0.750	0.738	0.125	21.78	30.0	G	A	8	7
finanza	finance	finanJa	f2n{ns	0.714	0.829	0.429	49.43	24.0	S	V	7	7
riso	rice	riSo	r2s	0.500	0.775	0.250	18.52	27.0	S	N	4	4
conto	count	konto	k6nt	0.600	0.840	0.600	269.85	63.0	S	V	5	5
ultimo	ultimate	ultimo	VltIm@t	0.625	0.794	0.429	661.51	28.0	G	A	6	8
padre	parent	padre	p8r@nt	0.500	0.643	0.167	308.13	317.0	S	N	5	6
visita	visit	visita	vIzIt	0.833	0.850	0.333	78.16	110.0	S	V	6	5
iniziare	initiate	iniJiare	InISI1t	0.750	0.750	0.125	136.94	15.0	V	V	8	8
estraneo	strange	estraneo	str1n_	0.625	0.685	0.500	16.64	106.0	G	A	8	7
giardino	garden	¥iardino	g#dH	0.625	0.662	0.125	63.58	140.0	S	N	8	6
mano	hand	mano	h{nd	0.500	0.507	0.250	391.84	724.0	S	N	4	4
metallo	metal	metallo	mEtP	0.714	0.729	0.286	13.26	53.0	S	N	7	5
forzare	force	forJare	f$s	0.571	0.657	0.143	10.38	191.0	V	N	7	5
pacco	parcel	pa«o	p#sP	0.500	0.625	0.250	11.08	12.0	S	N	5	6
pacco	pack	pa«o	p{k	0.600	0.700	0.250	11.08	38.0	S	V	5	4
totale	total	totale	t5tP	0.833	0.767	0.333	51.34	111.0	G	A	6	5
stabile	steadily	stabile	stEdIlI	0.625	0.857	0.429	16.69	27.0	G	ADV	7	8
stabile	stable	stabile	st1bP	0.857	0.757	0.429	16.69	17.0	G	A	7	6
scala	scale	skala	sk1l	0.800	0.780	0.600	50.86	82.0	S	N	5	5
tenda	tent	tenda	tEnt	0.600	0.840	0.400	17.7	44.0	S	N	5	4
mentale	mentally	mentale	mEnt@lI	0.750	0.869	0.571	20.07	17.0	G	ADV	7	8
mentale	mental	mentale	mEntP	0.857	0.800	0.429	20.07	55.0	G	A	7	6
paziente	patient	paJiente	p1SHt	0.750	0.712	0.250	34.97	68.0	S	N	8	7
capitale	capital	kapitale	k{pItP	0.875	0.812	0.375	121.06	98.0	S	N	8	7
potere	power	potere	p6@R	0.667	0.726	0.167	2878.67	343.0	V	N	6	5
pazienza	patience	paJienJa	p1SHs	0.625	0.688	0.125	27.4	18.0	S	N	8	8
collo	collar	kollo	kQl@R	0.667	0.652	0.400	39.97	22.0	S	N	5	6
idea	idea	idea	2d7	1.000	0.725	0.250	268.52	398.0	S	N	4	4
fatto	fact	fatto	f{kt	0.600	0.800	0.400	308.19	571.0	S	N	5	4
capitano	captain	kapitano	k{ptIn	0.625	0.775	0.500	39.65	70.0	S	N	8	7
voto	vote	voto	v5t	0.750	0.800	0.500	105.92	57.0	S	V	4	4
voce	voice	vo£i	v4s	0.800	0.725	0.250	245.01	269.0	S	N	4	5
rivolta	revolt	rivolta	rIv5lt	0.714	0.857	0.571	20.62	12.0	S	N	7	6
ricco	rich	ri«o	rIJ	0.600	0.775	0.250	113.34	113.0	G	A	5	4
lancio	launch	lan£io	l$nJ	0.500	0.770	0.333	17.76	39.0	S	V	6	6
tappeto	carpet	tappeto	k#pIt	0.571	0.757	0.286	24.18	30.0	S	N	7	6
evidente	evident	evidente	EvId@nt	0.875	0.845	0.500	50.9	22.0	G	A	8	7
costoso	costly	kostoSo	kQstlI	0.571	0.759	0.429	16.74	12.0	G	A	7	6
franco	frankly	franko	fr{NklI	0.571	0.797	0.429	58.96	16.0	E	ADV	6	7
franco	frank	franko	fr{Nk	0.667	0.817	0.500	58.96	10.0	E	A	6	5
evidenza	evidence	evidenJa	EvId@ns	0.750	0.820	0.375	15.74	151.0	S	N	8	8
virus	virus	virus	v2@r@s	1.000	0.797	0.500	10.89	12.0	S	N	5	5
naturale	natural	naturale	n{Jr@l	0.875	0.785	0.375	105.44	157.0	G	A	8	7
regione	region	re¥ione	ri_@n	0.857	0.780	0.286	91.94	57.0	S	N	7	6
semplice	simply	sempli£i	sImplI	0.500	0.825	0.500	159.31	232.0	G	ADV	8	6
semplice	simple	sempli£i	sImpP	0.625	0.775	0.375	159.31	173.0	G	A	8	6
scena	scene	Sena	sin	0.800	0.800	0.250	133.03	111.0	S	N	5	5
rock	rock	rokk	rQk	1.000	0.750	0.500	11.96	116.0	S	N	4	4
spargere	spread	spar¥ere	sprEd	0.500	0.750	0.375	16.28	88.0	V	V	8	6
spargere	scatter	spar¥ere	sk{t@R	0.500	0.720	0.125	16.28	17.0	V	V	8	7
indurre	induce	indurre	Indjus	0.714	0.729	0.286	29.71	16.0	V	V	7	6
consenso	consent	konsenSo	k@nsEnt	0.750	0.818	0.500	34.76	11.0	S	N	8	7
ricerca	research	ri£irka	rIs3J	0.500	0.698	0.143	152.17	123.0	S	N	7	8
sospetto	suspect	Sospetto	s@spEkt	0.625	0.820	0.375	43.34	63.0	S	V	8	7
credito	credit	kredito	krEdIt	0.857	0.857	0.571	25.76	42.0	S	N	7	6
villa	villa	villa	vIl@	1.000	0.777	0.400	51.58	11.0	S	N	5	5
abuso	abuse	abuSo	@bjus	0.800	0.697	0.200	15.32	17.0	S	N	5	5
visitare	visit	visitare	vIzIt	0.625	0.762	0.250	39.8	110.0	V	V	8	5
stimare	estimate	stimare	EstIm1t	0.750	0.714	0.286	11.47	34.0	V	V	7	8
funzione	function	funJione	fVNkSH	0.625	0.623	0.125	67.37	81.0	S	N	8	8
lettera	letter	lettera	lEt@R	0.857	0.766	0.286	160.25	206.0	S	N	7	6
castello	castle	kastello	k#sP	0.625	0.712	0.250	31.18	27.0	S	N	8	6
pubblico	public	pubbliko	pVblIk	0.750	0.788	0.500	292.27	256.0	G	A	8	6
vena	vein	vena	v1n	0.500	0.825	0.500	12.5	15.0	S	N	4	4
faccia	face	fa«ia	f1s	0.500	0.620	0.200	98.5	460.0	S	N	6	4
maestro	master	maestro	m#st@R	0.571	0.743	0.429	61.33	56.0	S	N	7	6
ideale	ideal	ideale	2d7l	0.833	0.733	0.333	42.9	31.0	G	N	6	5
costa	coast	kosta	k5st	0.600	0.840	0.600	25.18	50.0	S	N	5	5
separare	separate	separare	sEpr@t	0.875	0.760	0.375	42.66	60.0	V	A	8	8
separato	separate	separato	sEpr@t	0.875	0.785	0.500	17.37	60.0	G	A	8	8
separato	apart	separato	@p#t	0.500	0.695	0.250	17.37	109.0	G	ADV	8	5
osare	dare	osare	d8R	0.600	0.620	0.000	23.52	48.0	V	V	5	4
valore	value	valore	v{lju	0.667	0.762	0.333	155.22	173.0	S	N	6	5
elezione	election	eleJione	IlEkSH	0.625	0.662	0.125	92.3	90.0	S	N	8	8
creatura	creature	kreatura	kriJ@R	0.875	0.773	0.250	20.53	71.0	S	N	8	8
naso	nose	naSo	n5z	0.500	0.697	0.250	28.96	81.0	S	N	4	4
offerta	offer	offerta	Qf@R	0.714	0.666	0.143	40.04	205.0	S	V	7	5
offerta	offering	offerta	Qf@rIN	0.625	0.621	0.286	40.04	24.0	S	N	7	8
punire	punish	punire	pVnIS	0.667	0.763	0.333	18.89	23.0	V	V	6	6
coperto	cover	koperto	kVv@R	0.571	0.707	0.143	25.66	182.0	G	V	7	5
vino	wine	vino	w2n	0.500	0.744	0.250	63.49	79.0	S	N	4	4
regno	regime	reµo	r1Zim	0.500	0.740	0.200	22.48	24.0	S	N	5	6
estrarre	extract	estrarre	Ikstr{kt	0.500	0.755	0.250	22.94	17.0	V	V	8	7
formula	formula	formula	f$mjUl@	1.000	0.741	0.286	35.31	29.0	S	N	7	7
corpo	corps	korpo	k$R	0.800	0.740	0.200	212.84	19.0	S	N	5	5
corso	course	korSo	k$s	0.667	0.740	0.200	121.11	729.0	S	N	5	6
corte	court	korte	k$t	0.600	0.760	0.400	65.64	147.0	S	N	5	5
vivo	vivid	vivo	vIvId	0.600	0.795	0.400	76.16	15.0	G	A	4	5
corda	cord	korda	k$d	0.800	0.760	0.400	24.93	11.0	S	N	5	4
testo	text	testo	tEkst	0.600	0.740	0.400	78.56	38.0	S	N	5	4
premio	premium	premio	primj@m	0.714	0.723	0.429	87.04	10.0	S	N	6	7
spiegare	spread	spiegare	sprEd	0.500	0.705	0.250	408.27	88.0	V	V	8	6
capace	capable	kapa£i	k1p@bP	0.714	0.597	0.333	100.44	54.0	G	A	6	7
stagione	season	sta¥ione	sizH	0.500	0.638	0.250	121.7	59.0	S	N	8	6
balcone	balcony	balkone	b{lk@nI	0.857	0.908	0.571	13.04	13.0	S	N	7	7
piano	plane	piano	pl1n	0.600	0.640	0.400	243.41	63.0	S	N	5	5
piano	plan	piano	pl{n	0.600	0.660	0.400	243.41	168.0	S	V	5	4
occupare	occupy	o«upare	QkjUp2	0.625	0.597	0.000	153.11	51.0	V	V	8	6
natura	nature	natura	n1J@R	0.833	0.714	0.167	119.9	189.0	S	N	6	6
dollaro	dollar	dollaro	dQl@R	0.857	0.712	0.286	82.38	68.0	S	N	7	6
studio	studio	studio	stjudI5	1.000	0.857	0.571	182.75	28.0	S	N	6	6
studio	study	studio	stVdI	0.667	0.800	0.500	182.75	165.0	S	N	6	5
universo	universe	univerSo	junIv3s	0.875	0.747	0.250	32.02	34.0	S	N	8	8
ruolo	roll	r°lo	r5l	0.600	0.625	0.500	161.16	72.0	S	V	5	4
impatto	impact	impatto	Imp{kt	0.714	0.829	0.429	13.39	42.0	S	N	7	6
cosa	case	kosa	k1s	0.500	0.775	0.500	613.35	495.0	S	N	4	4
coro	chorus	koro	k$r@s	0.500	0.812	0.400	20.45	10.0	S	N	4	6
istante	instant	istante	Inst@nt	0.714	0.769	0.429	37.67	16.0	S	N	7	7
panico	panic	paniko	p{nIk	0.833	0.850	0.500	15.6	26.0	S	N	6	5
stomaco	stomach	stomako	stVm@k	0.857	0.826	0.571	15.99	43.0	S	N	7	7
nutrire	nurse	nutrire	n3s	0.571	0.627	0.143	30.82	49.0	V	N	7	5
speciale	special	spe£iale	spESP	0.875	0.750	0.250	104.52	187.0	G	A	8	7
fermo	firm	fermo	f3m	0.600	0.755	0.400	57.55	54.0	G	N	5	4
fermo	firmly	fermo	f3mlI	0.500	0.701	0.200	57.55	45.0	G	ADV	5	6
delegato	delegate	delegato	dElIg@t	0.875	0.823	0.500	11.96	16.0	G	N	8	8
crimine	crime	krimine	kr2m	0.714	0.743	0.429	14.58	65.0	S	N	7	5
sezione	section	seJione	sEkSH	0.571	0.643	0.143	37.8	120.0	S	N	7	7
club	club	klub	klVb	1.000	0.875	0.750	30.2	122.0	S	N	4	4
chimico	chemical	kimiko	kEmIkP	0.625	0.717	0.500	19.56	37.0	G	A	7	8
pilota	pilot	pilota	p2l@t	0.833	0.826	0.500	38.84	21.0	S	N	6	5
errore	error	errore	Er@R	0.833	0.726	0.167	96.86	31.0	S	N	6	5
rifugio	refuge	rifu¥io	rEfju_	0.571	0.700	0.286	24.21	14.0	S	N	7	6
invadere	invade	invadere	Inv1d	0.750	0.738	0.375	21.24	15.0	V	V	8	6
rivale	rival	rivale	r2vP	0.833	0.767	0.333	24.5	13.0	S	N	6	5
evento	event	evento	IvEnt	0.833	0.833	0.500	57.9	135.0	S	N	6	5
cellula	cell	£illula	sEl	0.571	0.614	0.143	15.37	68.0	S	N	7	4
reale	real	reale	r7l	0.800	0.740	0.400	91.57	298.0	G	A	5	4
giornale	journal	¥iornale	_3nP	0.500	0.697	0.125	144.55	24.0	S	N	8	7
frazione	fraction	fraJione	fr{kSH	0.625	0.700	0.250	10.21	15.0	S	N	8	8
indicare	indicate	indikare	IndIk1t	0.875	0.788	0.375	122.28	75.0	V	V	8	8
abile	able	abile	1bP	0.800	0.660	0.200	11.91	328.0	G	A	5	4
contatto	contact	kontatto	kQnt{kt	0.750	0.812	0.500	61.52	82.0	S	N	8	7
costare	cost	kostare	kQst	0.571	0.714	0.429	85.53	181.0	V	N	7	4
vacanza	vacation	vakanJa	v@k1SH	0.500	0.710	0.286	78.28	15.0	S	N	7	8
scuro	obscure	skuro	@bskj9R	0.571	0.657	0.286	39.76	14.0	G	A	5	7
scusa	excuse	skusa	Ikskjus	0.500	0.714	0.429	25.44	28.0	S	N	5	6
circuito	circuit	£irk¯to	s3kIt	0.875	0.627	0.286	22.79	18.0	S	N	8	7
netto	net	netto	nEt	0.600	0.740	0.400	29.81	21.0	G	N	5	3
relativo	relative	relativo	rEl@tIv	0.875	0.823	0.500	57.3	37.0	G	N	8	8
deserto	desert	deserto	dEz@t	0.857	0.780	0.286	21.59	41.0	S	N	7	6
vittoria	victory	vittoria	vIkt@rI	0.625	0.820	0.375	78.09	48.0	S	N	8	7
difetto	defect	difetto	difEkt	0.571	0.843	0.571	31.96	11.0	S	N	7	6
cultura	culture	kultura	kVlJ@R	0.857	0.769	0.286	116.03	81.0	S	N	7	7
produrre	produce	produrre	pr@djus	0.750	0.757	0.375	126.9	245.0	V	V	8	7
produrre	provoke	produrre	pr@v5k	0.500	0.706	0.250	126.9	20.0	V	V	8	7
vago	vague	vago	v1g	0.600	0.725	0.500	13.06	25.0	G	A	4	5
finale	finally	finale	f2n@lI	0.714	0.847	0.500	55.32	164.0	G	ADV	6	7
finale	final	finale	f2nP	0.833	0.767	0.333	55.32	107.0	G	A	6	5
