# Supplementary material for: Cross-Language Distributions of High Frequency and Phonetically Similar Cognates
Source: PLoS One. 2013 May 10;8(5):e63006. doi: 10.1371/journal.pone.0063006 (PMC3651159; doi:10.1371/journal.pone.0063006)
Supplement: Dataset S1 — A collection of 15 separate plain text files that contain the automatically identified cognates corresponding to the third column of Table 2 . Measures of orthographic and phonetic similarity as well as frequency information are included. Textfile S1 contains the abbreviations used in the headers of the text files. (ZIP) [file pone.0063006.s004.zip › 4_13_translations.txt]

French	German	p1	p2	o_distance	p_distance	raw_p_distance	l1_frequency	l2_frequency	l1_syntax	l2_syntax	l1_length	l2_length
effet	Effekt	efE	EfEkt	0.833	0.740	0.400	116.75	14.0	NOM	N	5	6
musicien	Musiker	myzisje	muzik@r	0.625	0.723	0.429	13.3	16.0	NOM	N	8	7
carte	Karte	kArt	k&rt@	0.800	0.860	0.600	144.96	48.0	NOM	N	5	5
élément	Element	elemA	elemEnt	0.714	0.817	0.571	24.03	114.0	NOM	N	7	7
presser	pressen	prEsA	prEs@n	0.857	0.864	0.667	52.28	13.0	VER	V	7	7
recette	Rezept	r@sEt	re=Ept	0.571	0.860	0.500	12.56	13.0	NOM	N	7	6
reste	Rest	rEst	rEst	0.800	1.000	1.000	214.54	61.0	NOM	N	5	4
paradis	Paradies	pArAdi	p&r&dis	0.875	0.871	0.571	33.23	12.0	NOM	N	7	8
distance	Abstand	distAs	&pSt&nt	0.500	0.657	0.143	31.56	47.0	NOM	N	8	7
distance	Distanz	distAs	dIst&n=	0.750	0.857	0.429	31.56	13.0	NOM	N	8	7
social	sozial	sosjAl	zo=ial	0.833	0.767	0.333	34.4	131.0	ADJ	A	6	6
personne	Person	pErsOn	pErzon	0.750	0.950	0.667	577.6	151.0	PRO	N	8	6
moteur	Motor	mot9r	motOr	0.667	0.935	0.800	33.63	94.0	NOM	N	6	5
auteur	Autor	ot9r	Btor	0.667	0.825	0.500	23.52	61.0	NOM	N	6	5
armée	Armee	Arme	&rme	0.800	0.950	0.750	101.07	68.0	NOM	N	5	5
légende	Legende	leZAd	legEnd@	0.857	0.753	0.429	20.41	15.0	NOM	N	7	7
bombe	Bombe	bob	bOmb@	1.000	0.740	0.400	64.39	30.0	NOM	N	5	5
gris	grau	gri	grB	0.500	0.867	0.667	19.64	29.0	ADJ	A	4	4
angoisse	Angst	AgwAs	&Nst	0.500	0.680	0.000	17.82	102.0	NOM	N	8	5
avril	April	Avril	&prIl	0.800	0.838	0.400	11.23	240.0	NOM	N	5	5
débat	Debatte	debA	deb&t@	0.571	0.800	0.500	10.7	53.0	NOM	N	5	7
balcon	Balkon	bAlko	b&lkON	0.833	0.833	0.500	10.53	15.0	NOM	N	6	6
ton	Ton	to	ton	1.000	0.833	0.667	53.24	59.0	NOM	N	3	3
radio	Radio	rAdjo	radio	1.000	0.740	0.600	78.23	62.0	NOM	N	5	5
série	Serie	seri	zeri@	0.800	0.900	0.600	36.53	31.0	NOM	N	5	5
candidat	Kandidat	kAdidA	k&ndidat	0.875	0.812	0.500	17.7	73.0	NOM	N	8	8
vin	Wein	ve	vWn	0.500	0.700	0.333	86.86	38.0	NOM	N	3	4
action	Aktie	Aksjo	&k=i@	0.500	0.692	0.200	69.27	84.0	NOM	N	6	5
action	Aktion	Aksjo	&k=ion	0.833	0.700	0.333	69.27	84.0	NOM	N	6	6
étape	Etappe	etAp	et&p@	0.667	0.860	0.600	15.77	30.0	NOM	N	5	6
citer	zitieren	sitA	=itir@n	0.500	0.726	0.286	17.51	34.0	VER	V	5	8
étage	Etage	etAZ	etaZ@	0.800	0.840	0.600	46.45	15.0	NOM	N	5	5
place	Platz	plAs	pl&=	0.600	0.925	0.500	301.3	260.0	NOM	N	5	5
chrétien	Christ	kretje	krIst	0.500	0.717	0.333	12.33	27.0	ADJ	N	8	6
fixer	fixieren	fiksA	fIksir@n	0.625	0.748	0.375	32.73	12.0	VER	V	5	8
absurde	absurd	Apsyrd	&pzUrt	0.857	0.913	0.333	23.59	13.0	ADJ	A	7	6
agence	Agentur	AZAs	&gEntur	0.571	0.624	0.000	23.15	17.0	NOM	N	6	7
blond	blond	blo	blOnt	1.000	0.740	0.400	22.65	22.0	NOM	A	5	5
modèle	Modell	modEl	modEl	0.667	1.000	1.000	25.06	57.0	NOM	N	6	6
zoo	Zoo	zoo	#NAME?	1.000	0.800	0.333	12.17	15.0	NOM	N	3	3
civil	zivil	sivil	#NAME?	0.800	0.980	0.800	20.46	12.0	ADJ	A	5	5
canal	Kanal	kAnAl	k&nal	0.800	0.900	0.600	17.11	17.0	NOM	N	5	5
état	Status	etA	StatUs	0.500	0.600	0.167	145.72	19.0	NOM	N	4	6
clinique	Klinik	klinik	klinIk	0.500	0.967	0.833	18.79	19.0	NOM	N	8	6
mur	Mauer	myr	mB@r	0.600	0.775	0.500	88.93	54.0	NOM	N	3	5
mot	Wort	mo	vOrt	0.500	0.596	0.000	279.55	269.0	NOM	N	3	4
mon	mein	mo	mWn	0.500	0.672	0.333	3848.99	582.0	ADJ	PRON	3	4
mer	Meer	mEr	mer	0.750	0.900	0.667	106.61	70.0	NOM	N	3	4
machin	Sache	mASe	z&x@	0.500	0.734	0.000	14.6	262.0	NOM	N	6	5
mai	Mai	mE	mW	1.000	0.850	0.500	24.34	347.0	NOM	N	3	3
régime	Regime	reZim	reZim	0.833	1.000	1.000	19.43	30.0	NOM	N	6	6
région	Region	reZjo	region	0.833	0.675	0.500	28.16	16.0	NOM	N	6	6
groupe	Gruppe	grup	grUp@	0.667	0.860	0.600	104.38	201.0	NOM	N	6	6
arabe	arabisch	ArAb	&rabIS	0.500	0.750	0.333	13.62	62.0	NOM	A	5	8
arabe	Araber	ArAb	ar&b@r	0.833	0.750	0.333	13.62	15.0	NOM	N	5	6
tragique	tragisch	trAZik	tragIS	0.625	0.768	0.333	12.13	25.0	ADJ	A	8	8
non	nein	no	nWn	0.500	0.672	0.333	4040.18	296.0	ADV	ADV	3	4
nom	Name	no	nam@	0.500	0.690	0.250	570.67	278.0	NOM	N	3	4
soldat	Soldat	sOldA	zOldat	1.000	0.867	0.500	107.92	117.0	NOM	N	6	6
étude	Studie	etyd	Studi@	0.667	0.643	0.333	44.22	14.0	NOM	N	5	6
haut	laut	o	lBt	0.750	0.533	0.000	77.86	58.0	NOM	A	4	4
plus	plus	ply	plUs	1.000	0.794	0.500	4062.45	15.0	ADV	PREPOS	4	4
local	Lokal	lokAl	lokal	0.800	0.940	0.800	18.11	17.0	ADJ	N	5	5
expert	Experte	EkspEr	EkspErt@	0.857	0.875	0.750	20.14	28.0	NOM	N	6	7
roman	Roman	romA	roman	1.000	0.840	0.600	23.73	59.0	NOM	N	5	5
paquet	packen	pAkE	p&k@n	0.500	0.832	0.400	44.96	32.0	NOM	V	6	6
paquet	Paket	pAkE	p&ket	0.667	0.800	0.400	44.96	13.0	NOM	N	6	5
plan	Planung	plA	planUN	0.571	0.700	0.333	147.54	63.0	NOM	N	4	7
plan	Plan	plA	plan	1.000	0.800	0.500	147.54	205.0	NOM	N	4	4
plat	glatt	plA	gl&t	0.600	0.675	0.250	30.24	31.0	NOM	A	4	5
plat	Platte	plA	pl&t@	0.667	0.760	0.400	30.24	18.0	NOM	N	4	6
par	per	pAr	pEr	0.667	0.906	0.667	1753.02	52.0	PRE	PREPOS	3	3
régner	regieren	rEN	regir@n	0.500	0.651	0.143	22.75	29.0	VER	V	6	8
symptôme	Symptom	septom	zYmptom	0.750	0.900	0.571	11.64	22.0	NOM	N	8	7
ski	Ski	ski	Si	1.000	0.800	0.333	16.57	13.0	NOM	N	3	3
son	Ton	so	ton	0.667	0.700	0.333	1740.43	59.0	ADJ	N	3	3
son	sein	so	zWn	0.500	0.672	0.000	1740.43	17489.0	ADJ	V	3	4
sel	Salz	sEl	z&l=	0.500	0.825	0.250	21.83	11.0	NOM	N	3	4
pipe	Pfeife	pip	+Wf@	0.500	0.697	0.000	16.38	11.0	NOM	N	4	6
sac	Sack	sAk	z&k	0.750	0.933	0.333	124.6	17.0	NOM	N	3	4
métal	Metall	metAl	met&l	0.667	0.960	0.800	14.36	57.0	NOM	N	5	6
riz	Reis	ri	rWs	0.500	0.767	0.333	18.49	48.0	NOM	N	3	4
fêter	feiern	fEtA	fW@rn	0.500	0.652	0.200	36.97	66.0	VER	V	5	6
critique	kritisch	kritik	kritIS	0.500	0.892	0.667	13.93	66.0	NOM	A	8	8
critique	Kritiker	kritik	kritik@r	0.500	0.875	0.750	13.93	16.0	NOM	N	8	8
critique	Kritik	kritik	kritik	0.500	1.000	1.000	13.93	85.0	NOM	N	8	6
résultat	Resultat	rezyltA	rezUltat	0.875	0.860	0.625	59.47	23.0	NOM	N	8	8
cri	Schrei	kri	SrW	0.500	0.784	0.333	45.58	17.0	NOM	N	3	6
musée	Museum	myze	muzeUm	0.500	0.800	0.500	20.7	39.0	NOM	N	5	6
public	Publikum	pyblik	pUblikUm	0.625	0.835	0.625	46.97	50.0	NOM	N	6	8
général	General	ZenerAl	gen@ral	0.714	0.859	0.571	124.83	126.0	NOM	N	7	7
fin	fein	fe	fWn	0.750	0.700	0.333	213.37	36.0	NOM	A	3	4
central	Zentrale	sAtrAl	=Entral@	0.750	0.790	0.375	18.14	15.0	ADJ	N	7	8
central	zentral	sAtrAl	#NAME?	0.857	0.831	0.429	18.14	65.0	ADJ	A	7	7
gaz	Gas	gAz	gas	0.667	0.900	0.333	36.33	32.0	NOM	N	3	3
officier	Offizier	ofisje	Ofi=ir	0.875	0.733	0.333	55.35	48.0	NOM	N	8	8
toilette	Toilette	twAlEt	to&lEt@	1.000	0.757	0.571	62.84	10.0	NOM	N	8	8
organe	Organ	OrgAn	Organ	0.833	0.940	0.800	13.69	55.0	NOM	N	6	5
feu	Feuer	f2	fX@r	0.600	0.700	0.250	233.96	54.0	NOM	N	3	5
chance	Chance	SAs	Sqs@	1.000	0.775	0.500	360.6	118.0	NOM	N	6	6
étudiant	Student	etydjA	StudEnt	0.625	0.574	0.286	38.07	121.0	NOM	N	8	7
famille	Familie	fAmij	f&mili@	0.857	0.783	0.429	384.92	120.0	NOM	N	7	7
long	lang	lo	l&N	0.750	0.651	0.333	164.02	455.0	ADJ	A	4	4
parfait	perfekt	pArfE	pErfEkt	0.571	0.817	0.571	58.77	20.0	ADJ	A	7	7
parfait	perfekt	pArfE	pErfEkt	0.571	0.817	0.571	58.77	20.0	ADJ	A	7	7
scandale	Skandal	skAdAl	sk&ndal	0.750	0.857	0.571	20.92	10.0	NOM	N	8	7
type	Typ	tip	typ	0.750	1.000	0.667	334.85	54.0	NOM	N	4	3
type	Typus	tip	typUs	0.600	0.800	0.400	334.85	11.0	NOM	N	4	5
aspect	Aspekt	AspE	&spEkt	0.833	0.800	0.500	12.78	36.0	NOM	N	6	6
adresse	Adresse	AdrEs	&drEs@	1.000	0.883	0.667	73.92	30.0	NOM	N	7	7
légitime	legitim	leZitim	legitim	0.750	0.936	0.857	14.08	15.0	ADJ	A	8	7
accent	Akzent	AksA	&k=Ent	0.667	0.736	0.167	14.56	11.0	NOM	N	6	6
batterie	Batterie	bAtri	b&t@ri	1.000	0.883	0.667	14.24	10.0	NOM	N	8	8
alcool	Alkohol	AlkOl	&lkohol	0.714	0.786	0.429	41.3	13.0	NOM	N	6	7
solide	solid	solid	zolit	0.833	1.000	0.600	21.71	12.0	ADJ	A	6	5
solide	solide	solid	zolid@	1.000	0.917	0.667	21.71	11.0	ADJ	A	6	6
prix	Preis	pri	prWs	0.600	0.825	0.500	126.55	266.0	NOM	N	4	5
uniforme	Uniform	ynifOrm	unifOrm	0.875	0.971	0.857	31.01	22.0	NOM	N	8	7
kilo	Kilo	kilo	kilo	1.000	1.000	1.000	22.54	14.0	NOM	N	4	4
énergie	Energie	enErZi	enErgi	0.857	0.925	0.833	43.06	53.0	NOM	N	7	7
opéra	Oper	operA	op@r	0.600	0.852	0.600	19.61	45.0	NOM	N	5	4
motif	Motiv	motif	motif	0.800	1.000	1.000	16.56	45.0	NOM	N	5	5
ministre	Minister	ministr	minIst@r	0.750	0.912	0.750	41.41	179.0	NOM	N	8	8
liste	Liste	list	lIst@	1.000	0.860	0.600	71.56	28.0	NOM	N	5	5
palais	Palast	pAlE	p&l&st	0.667	0.767	0.333	29.55	13.0	NOM	N	6	6
fait	Faktum	fE	f&ktUm	0.500	0.633	0.167	412.07	12.0	NOM	N	4	6
fait	Tat	fE	tat	0.500	0.584	0.000	412.07	123.0	NOM	N	4	3
fait	Akt	fE	&kt	0.500	0.433	0.000	412.07	50.0	NOM	N	4	3
niveau	Niveau	nivo	nivo	1.000	1.000	1.000	50.7	33.0	NOM	N	6	6
pause	Pause	poz	pBz@	1.000	0.775	0.500	28.24	43.0	NOM	N	5	5
couronne	Krone	kurOn	kron@	0.500	0.740	0.400	23.15	27.0	NOM	N	8	5
moderne	modern	modErn	modErn	0.857	1.000	1.000	21.3	225.0	ADJ	A	7	6
litre	Liter	litr	lit@r	0.600	0.900	0.800	10.19	32.0	NOM	N	5	5
thème	Thema	tEm	tema	0.600	0.800	0.500	17.32	135.0	NOM	N	5	5
thèse	These	tEz	tez@	0.800	0.800	0.500	10.67	36.0	NOM	N	5	5
forme	Form	fOrm	fOrm	0.800	1.000	1.000	94.19	228.0	NOM	N	5	4
bus	Bus	bys	bUs	1.000	0.892	0.667	50.63	11.0	NOM	N	3	3
plante	Pflanze	plAt	+l&n=@	0.714	0.767	0.167	21.86	17.0	NOM	N	6	7
bar	bar	bAr	bar	1.000	0.900	0.667	67.57	18.0	NOM	A	3	3
bal	Ball	bAl	b&l	0.750	0.933	0.667	30.25	61.0	NOM	N	3	4
goûter	Kosten	gutA	kOst@n	0.500	0.697	0.167	42.27	99.0	VER	N	6	6
messe	Messe	mEs	mEs@	1.000	0.875	0.750	18.36	36.0	NOM	N	5	5
plaque	Platte	plAk	pl&t@	0.667	0.800	0.400	20.48	18.0	NOM	N	6	6
direct	direkt	dirEkt	dirEkt	0.833	1.000	1.000	21.89	119.0	ADJ	A	6	6
système	System	sistEm	zYstem	0.714	0.917	0.500	76.92	129.0	NOM	N	7	6
concert	Konzert	kosEr	kOn=Ert	0.714	0.800	0.429	31.65	37.0	NOM	N	7	7
ancien	antik	Asje	&ntik	0.500	0.634	0.000	73.16	25.0	ADJ	A	6	5
tour	Turm	tur	tUrm	0.500	0.825	0.500	193.82	18.0	NOM	N	4	4
tour	Tour	tur	tur	1.000	1.000	1.000	193.82	11.0	NOM	N	4	4
projet	Projekt	proZE	projEkt	0.857	0.825	0.571	69.59	49.0	NOM	N	6	7
flotter	flattern	flotA	fl&t@rn	0.750	0.734	0.429	12.79	10.0	VER	V	7	8
carrière	Karriere	kArjEr	k&rier@	0.750	0.714	0.429	36.54	17.0	NOM	N	8	8
flot	Flut	flo	flut	0.750	0.825	0.500	10.28	14.0	NOM	N	4	4
bébé	Baby	bebe	bebi	0.500	0.950	0.750	191.63	13.0	NOM	N	4	4
station	Station	stAsjo	St&=ion	1.000	0.729	0.286	29.71	34.0	NOM	N	7	7
magique	magisch	mAZik	magIS	0.571	0.721	0.200	26.93	12.0	ADJ	A	7	7
moral	Moral	morAl	moral	1.000	0.940	0.800	16.39	21.0	ADJ	N	5	5
somme	Summe	sOm	zUm@	0.800	0.800	0.250	35.25	41.0	NOM	N	5	5
absolu	absolut	Apsoly	&pzolut	0.857	0.871	0.429	17.25	71.0	ADJ	A	6	7
maman	Mama	mAmA	m&ma	0.800	0.875	0.500	540.21	82.0	NOM	N	5	4
cabinet	Kabinett	kAbinE	k&binEt	0.750	0.900	0.714	21.97	64.0	NOM	N	7	8
matériel	Material	mAterjEl	m&terial	0.750	0.812	0.625	25.26	63.0	NOM	N	8	8
auto	Auto	oto	Bto	1.000	0.867	0.667	18.66	116.0	NOM	N	4	4
film	Film	film	fIlm	1.000	0.950	0.750	252.66	135.0	NOM	N	4	4
humour	Humor	ymur	humor	0.833	0.820	0.400	17.22	12.0	NOM	N	6	5
former	formen	fOrmA	fOrm@n	0.833	0.864	0.667	39.69	14.0	VER	V	6	6
élégant	elegant	elegA	elegq	0.714	0.920	0.800	10.13	20.0	ADJ	A	7	7
jeune	jung	Z9n	jUN	0.600	0.759	0.000	297.01	376.0	ADJ	A	5	4
terrasse	Terrasse	tErAs	tEr&s@	1.000	0.883	0.667	10.57	14.0	NOM	N	8	8
principe	Prinzip	presip	prIn=ip	0.750	0.886	0.571	26.36	98.0	NOM	N	8	7
test	Test	tEst	tEst	1.000	1.000	1.000	55.38	11.0	NOM	N	4	4
parc	Park	pArk	p&rk	0.750	0.950	0.750	32.85	35.0	NOM	N	4	4
papa	Papa	pApA	p&pa	1.000	0.875	0.500	259.01	14.0	NOM	N	4	4
planète	Planet	plAnEt	pl&net	0.714	0.917	0.667	61.11	18.0	NOM	N	7	6
errer	irren	ErA	Ir@n	0.600	0.721	0.250	10.44	17.0	VER	V	5	5
médaille	Medaille	medAj	med&lj@	0.875	0.829	0.571	16.32	12.0	NOM	N	8	8
entrée	Eintritt	Atre	WntrIt	0.500	0.750	0.333	48.08	27.0	NOM	N	6	8
parti	Partei	pArti	p&rtW	0.833	0.920	0.600	46.59	451.0	NOM	N	5	6
alliance	Allianz	AljAs	&li&n=	0.750	0.667	0.167	18.85	18.0	NOM	N	8	7
symbole	Symbol	sebOl	zYmbol	0.857	0.833	0.333	14.95	20.0	NOM	N	7	6
académie	Akademie	AkAdemi	&k&demi	0.750	0.943	0.714	10.03	36.0	NOM	N	8	8
tennis	Tennis	tenis	tEnIs	1.000	0.900	0.600	11.37	16.0	NOM	N	6	6
ange	Engel	AZ	EN@l	0.600	0.589	0.000	69.27	32.0	NOM	N	4	5
geste	Geste	ZEst	gEst@	1.000	0.811	0.600	40.78	16.0	NOM	N	5	5
poste	Postamt	pOst	pOst&mt	0.571	0.786	0.571	82.87	10.0	NOM	N	5	7
poste	Post	pOst	pOst	0.800	1.000	1.000	82.87	77.0	NOM	N	5	4
poste	Posten	pOst	pOst@n	0.833	0.833	0.667	82.87	26.0	NOM	N	5	6
papier	Papier	pApje	p&pir	1.000	0.720	0.400	120.51	75.0	NOM	N	6	6
numéro	Nummer	nymero	nUm@r	0.500	0.822	0.500	173.48	46.0	NOM	N	6	6
taxi	Taxi	tAksi	t&ksi	1.000	0.960	0.800	63.77	19.0	NOM	N	4	4
union	Union	ynjo	Union	1.000	0.635	0.400	19.14	73.0	NOM	N	5	5
masse	Masse	mAs	m&s@	1.000	0.825	0.500	16.73	69.0	NOM	N	5	5
moment	Moment	momA	momEnt	1.000	0.786	0.500	433.59	39.0	NOM	N	6	6
pension	Pension	pAsjo	pqzion	1.000	0.683	0.333	17.75	20.0	NOM	N	7	7
poésie	Poesie	poezi	poezi	0.833	1.000	1.000	19.07	12.0	NOM	N	6	6
ballon	Ball	bAlo	b&l	0.667	0.825	0.500	32.92	61.0	NOM	N	6	4
gang	Gang	gAg	g&N	1.000	0.886	0.333	17.48	78.0	NOM	N	4	4
conflit	Konflikt	kofli	kOnflIkt	0.750	0.750	0.375	13.79	46.0	NOM	N	7	8
théorie	Theorie	teori	teori	0.857	1.000	1.000	32.38	47.0	NOM	N	7	7
rouler	rollen	rulA	rOl@n	0.667	0.737	0.400	61.82	33.0	VER	V	6	6
national	national	nAsjonAl	n&=ional	1.000	0.800	0.500	34.61	118.0	ADJ	A	8	8
ligne	Linie	liN	lini@	0.600	0.720	0.400	89.83	111.0	NOM	N	5	5
police	Polizei	polis	poli=W	0.714	0.900	0.667	276.21	178.0	NOM	N	6	7
cabine	Kabine	kAbin	k&bin@	0.833	0.883	0.667	20.0	13.0	NOM	N	6	6
collègue	Kollegin	kolEg	kOlegIn	0.500	0.771	0.429	38.93	16.0	NOM	N	8	8
collègue	Kollege	kolEg	kOleg@	0.625	0.817	0.500	38.93	158.0	NOM	N	8	7
classe	Klasse	klAs	kl&s@	0.833	0.860	0.600	78.99	118.0	NOM	N	6	6
illégal	illegal	ilegAl	Ilegal	0.857	0.917	0.667	19.88	16.0	ADJ	A	7	7
facteur	Faktor	fAkt9r	f&ktOr	0.571	0.913	0.667	12.26	38.0	NOM	N	7	6
problème	Problem	problEm	problem	0.750	0.957	0.857	520.07	322.0	NOM	N	8	7
risque	Risiko	risk	riziko	0.500	0.833	0.500	69.33	25.0	NOM	N	6	6
méthode	Methode	metOd	metod@	0.857	0.867	0.667	24.87	87.0	NOM	N	7	7
anonyme	anonym	Anonim	&nonym	0.857	0.967	0.667	11.65	10.0	ADJ	A	7	6
acte	Akt	Akt	&kt	0.500	0.933	0.667	56.81	50.0	NOM	N	4	3
livrer	liefern	livrA	lif@rn	0.571	0.750	0.500	56.53	98.0	VER	V	6	7
machine	Maschine	mASin	m&Sin@	0.875	0.883	0.667	67.72	145.0	NOM	N	7	8
stade	Stadion	stAd	StadiOn	0.571	0.729	0.286	15.14	17.0	NOM	N	5	7
stade	Stadium	stAd	StadiUm	0.571	0.729	0.286	15.14	18.0	NOM	N	5	7
stade	Stufe	stAd	Stuf@	0.600	0.651	0.200	15.14	52.0	NOM	N	5	5
gangster	Gangster	gAgstEr	gENst@r	1.000	0.919	0.571	10.43	16.0	NOM	N	8	8
actuel	aktuell	Akt¬El	&ktuEl	0.714	0.800	0.667	14.86	57.0	ADJ	A	6	7
soûl	voll	su	fOl	0.500	0.600	0.000	12.96	282.0	ADJ	A	4	4
salle	Halle	sAl	h&l@	0.800	0.675	0.250	116.91	37.0	NOM	N	5	5
salle	Saal	sAl	zal	0.600	0.900	0.333	116.91	41.0	NOM	N	5	4
crise	Krise	kriz	kriz@	0.800	0.900	0.800	50.15	63.0	NOM	N	5	5
crier	schreien	krijA	SrW@n	0.500	0.607	0.200	116.94	72.0	VER	V	5	8
figure	Figur	figyr	figur	0.833	0.960	0.800	25.18	43.0	NOM	N	6	5
poche	Tasche	pOS	t&S@	0.500	0.729	0.250	49.65	36.0	NOM	N	5	6
caisse	Kasse	kEs	k&s@	0.667	0.825	0.500	38.03	52.0	NOM	N	6	5
caisse	Kiste	kEs	kIst@	0.500	0.740	0.400	38.03	22.0	NOM	N	6	5
spécial	speziell	spesjAl	Spe=iEl	0.500	0.788	0.429	83.73	41.0	ADJ	A	7	8
chaud	scharf	So	S&rf	0.500	0.613	0.250	84.16	108.0	ADJ	A	5	6
brun	braun	br^	brBn	0.800	0.750	0.500	13.16	26.0	ADJ	A	4	5
anglais	englisch	AglE	ENlIS	0.500	0.755	0.200	51.01	113.0	NOM	A	7	8
anglais	englisch	AglE	ENlIS	0.500	0.755	0.200	51.01	113.0	NOM	A	7	8
sens	Sinn	sAs	zIn	0.500	0.720	0.000	117.57	286.0	NOM	N	4	4
docteur	Doktor	dOkt9r	dOktOr	0.571	0.946	0.833	233.86	87.0	NOM	N	7	6
dialogue	Dialog	djAlOg	di&lok	0.750	0.750	0.333	16.71	16.0	NOM	N	8	6
terreur	Terror	tEr9r	tErOr	0.714	0.935	0.800	15.18	18.0	NOM	N	7	6
droit	direkt	drwA	dirEkt	0.500	0.620	0.333	207.62	119.0	NOM	A	5	6
dollar	Dollar	dolAr	dOl&r	1.000	0.900	0.600	134.1	122.0	NOM	N	6	6
jardin	Garten	ZArde	gart@n	0.500	0.752	0.167	60.21	54.0	NOM	N	6	6
total	total	totAl	total	1.000	0.940	0.800	24.59	59.0	ADJ	A	5	5
marché	Markt	mArSe	m&rkt	0.500	0.678	0.400	74.36	104.0	NOM	N	6	5
chaos	Chaos	kAo	kaOs	1.000	0.725	0.250	11.3	10.0	NOM	N	5	5
note	Notiz	nOt	noti=	0.600	0.740	0.400	62.82	14.0	NOM	N	4	5
note	Note	nOt	not@	1.000	0.800	0.500	62.82	46.0	NOM	N	4	4
justice	Justiz	Zystis	jUsti=	0.714	0.892	0.500	50.96	15.0	NOM	N	7	6
médecine	Medizin	mEdsin	medi=in	0.500	0.871	0.571	23.51	45.0	NOM	N	8	7
temple	Tempel	tApl	tEmp@l	0.667	0.786	0.500	15.69	11.0	NOM	N	6	6
école	Schule	ekOl	Sul@	0.500	0.513	0.000	206.88	184.0	NOM	N	5	6
exact	exakt	EgzAkt	Eks&kt	0.800	0.967	0.500	86.8	29.0	ADJ	A	5	5
tonne	Tonne	tOn	tOn@	1.000	0.875	0.750	16.29	75.0	NOM	N	5	5
balle	Ball	bAl	b&l	0.800	0.933	0.667	122.07	61.0	NOM	N	5	4
écrit	Schrift	ekri	SrIft	0.571	0.571	0.000	10.67	38.0	NOM	N	5	7
clair	klar	klEr	klar	0.600	0.925	0.750	122.69	254.0	ADJ	A	5	4
ensemble	Ensemble	AsAbl	qsqb@l	1.000	0.783	0.500	253.47	21.0	ADV	N	8	8
période	Periode	perjOd	period@	0.857	0.743	0.571	25.65	19.0	NOM	N	7	7
appareil	Apparat	ApArEj	&p&rat	0.625	0.778	0.333	51.53	31.0	NOM	N	8	7
signe	Signal	siN	zIgnal	0.667	0.693	0.000	82.73	21.0	NOM	N	5	6
brigade	Brigade	brigAd	brigad@	1.000	0.886	0.714	16.65	44.0	NOM	N	7	7
camarade	Kamerad	kAmArAd	k&m@rat	0.625	0.883	0.429	77.81	21.0	NOM	N	8	7
record	Rekord	r@kOr	rekOrt	0.833	0.876	0.667	13.34	32.0	NOM	N	6	6
centre	Zentrum	sAtr	#NAME?	0.571	0.731	0.286	57.0	51.0	NOM	N	6	7
respect	Respekt	rEspE	respEkt	0.857	0.814	0.571	54.78	15.0	NOM	N	7	7
galerie	Galerie	gAlri	g&l@ri	1.000	0.883	0.667	15.69	16.0	NOM	N	7	7
comité	Komitee	komite	komite	0.571	1.000	1.000	18.72	33.0	NOM	N	6	7
nerf	Nerv	nEr	nErf	0.750	0.875	0.750	30.12	27.0	NOM	N	4	4
neuf	neun	n9f	nXn	0.750	0.772	0.333	59.45	75.0	ADJ	NUM	4	4
neuf	neu	n9f	nX	0.750	0.725	0.333	59.45	1368.0	ADJ	A	4	3
neuf	neun	n9f	nXn	0.750	0.772	0.333	59.45	75.0	ADJ	NUM	4	4
style	Stil	stil	Stil	0.600	0.975	0.750	32.34	47.0	NOM	N	5	4
division	Division	divizjo	divizion	1.000	0.812	0.750	13.07	10.0	NOM	N	8	8
troupe	Gruppe	trup	grUp@	0.500	0.800	0.400	30.93	201.0	NOM	N	6	6
troupe	Truppe	trup	trUp@	0.667	0.860	0.600	30.93	72.0	NOM	N	6	6
morale	Moral	morAl	moral	0.833	0.940	0.800	13.13	21.0	NOM	N	6	5
réserve	Reserve	rezErv	rezErv@	0.857	0.929	0.857	21.11	29.0	NOM	N	7	7
garage	Garage	gArAZ	g&raZ@	1.000	0.833	0.500	25.25	28.0	NOM	N	6	6
contrat	Kontrakt	kotrA	kOntr&kt	0.750	0.750	0.375	53.23	19.0	NOM	N	7	8
sport	Sport	spOr	SpOrt	1.000	0.880	0.600	30.04	78.0	NOM	N	5	5
prophète	Prophet	profEt	profet	0.750	0.950	0.833	12.36	10.0	NOM	N	8	7
passer	passen	pAsA	p&s@n	0.833	0.797	0.400	1495.49	54.0	VER	V	6	6
énorme	enorm	enOrm	enOrm	0.667	1.000	1.000	49.27	17.0	ADJ	A	6	5
bière	Bier	bjEr	bir	0.600	0.750	0.500	81.67	46.0	NOM	N	5	4
zone	Zone	zon	=on@	1.000	0.850	0.500	53.94	81.0	NOM	N	4	4
stable	stabil	stAbl	St&bil	0.667	0.867	0.500	10.09	17.0	ADJ	A	6	6
bain	Bad	be	bat	0.500	0.700	0.333	74.48	156.0	NOM	N	4	3
original	Original	oriZinAl	original	1.000	0.907	0.750	14.45	12.0	ADJ	N	8	8
original	Original	oriZinAl	original	1.000	0.907	0.750	14.45	12.0	ADJ	N	8	8
durer	dauern	dyrA	dB@rn	0.500	0.620	0.400	74.39	78.0	VER	V	5	6
banc	Bank	bA	b&Nk	0.750	0.700	0.250	10.76	139.0	NOM	N	4	4
base	Basis	bAz	bazIs	0.600	0.740	0.400	59.22	55.0	NOM	N	4	5
patient	Patient	pAsjA	p&=iEnt	1.000	0.631	0.143	61.69	63.0	NOM	N	7	7
campagne	Kampagne	kApAN	k&mp&nj@	0.875	0.712	0.250	51.12	15.0	NOM	N	8	8
crédit	Kredit	kredi	kredit	0.667	0.917	0.833	28.21	33.0	NOM	N	6	6
minute	Minute	minyt	minut@	1.000	0.883	0.667	342.28	240.0	NOM	N	6	6
flotte	flott	flOt	flOt	0.833	1.000	1.000	16.36	11.0	NOM	A	6	5
flotte	Flotte	flOt	flOt@	1.000	0.900	0.800	16.36	10.0	NOM	N	6	6
rose	Rose	roz	roz@	1.000	0.875	0.750	24.67	15.0	NOM	N	4	4
rond	rund	ro	rUnt	0.750	0.700	0.250	16.84	252.0	NOM	A	4	4
rond	Ring	ro	rIN	0.500	0.725	0.333	16.84	46.0	NOM	N	4	4
idéal	ideal	ideAl	ideal	0.800	0.940	0.800	21.85	30.0	ADJ	A	5	5
idéal	ideal	ideAl	ideal	0.800	0.940	0.800	21.85	30.0	ADJ	A	5	5
interne	intern	etErn	IntErn	0.857	0.883	0.667	13.15	13.0	ADJ	A	7	6
tendance	Tendenz	tAdAs	tEndEn=	0.625	0.762	0.286	12.98	187.0	NOM	N	8	7
caméra	Kamera	kAmerA	k&m@ra	0.667	0.876	0.500	56.18	24.0	NOM	N	6	6
document	Dokument	dokymA	dokumEnt	0.875	0.815	0.500	24.86	52.0	NOM	N	8	8
actif	aktiv	Aktif	&ktif	0.600	0.960	0.800	10.15	83.0	ADJ	A	5	5
actif	aktiv	Aktif	&ktif	0.600	0.960	0.800	10.15	83.0	ADJ	A	5	5
hôtel	Hotel	otEl	hotEl	0.800	0.900	0.800	114.67	118.0	NOM	N	5	5
maigre	mager	mEgr	mag@r	0.500	0.840	0.600	12.73	14.0	ADJ	A	6	5
province	Provinz	proves	provIn=	0.750	0.886	0.571	12.01	30.0	NOM	N	8	7
amateur	Amateur	AmAt9r	&m&t|r	1.000	0.883	0.500	11.66	10.0	NOM	N	7	7
chimique	chemisch	Simik	xemIS	0.500	0.791	0.200	10.51	61.0	ADJ	A	8	8
religion	Religion	r@liZjo	religion	1.000	0.726	0.500	24.68	20.0	NOM	N	8	8
océan	Ozean	oseA	o=ean	0.600	0.820	0.400	24.89	13.0	NOM	N	5	5
flamme	Flamme	flAm	fl&m@	1.000	0.860	0.600	26.93	18.0	NOM	N	6	6
talent	Talent	tAlA	t&lEnt	1.000	0.753	0.333	44.17	18.0	NOM	N	6	6
sujet	Subjekt	syZE	zUpjEkt	0.714	0.708	0.143	120.42	12.0	NOM	N	5	7
bande	Band	bAd	b&nt	0.800	0.825	0.250	78.36	27.0	NOM	N	5	4
privé	privat	prive	privat	0.667	0.850	0.667	36.44	100.0	ADJ	A	5	6
notre	unsere	nOtr	Unz@r@	0.500	0.656	0.333	1022.94	839.0	ADJ	PRON	5	6
bleu	blau	bl2	blB	0.750	0.892	0.667	70.61	45.0	ADJ	A	4	4
épargner	sparen	epArNA	Spar@n	0.500	0.564	0.333	26.39	36.0	VER	V	8	6
contact	Kontakt	kotAkt	kOnt&kt	0.714	0.857	0.571	69.85	68.0	NOM	N	7	7
noter	notieren	notA	notir@n	0.625	0.741	0.429	31.24	30.0	VER	V	5	8
juif	Jude	Z¬if	jud@	0.500	0.563	0.000	45.32	21.0	NOM	N	4	4
juin	Juni	Z¬e	juni	0.500	0.609	0.000	13.4	264.0	NOM	N	4	4
coûter	Kosten	kutA	kOst@n	0.500	0.697	0.333	83.15	99.0	VER	N	6	6
penser	denken	pAsA	dENk@n	0.500	0.600	0.000	1485.47	357.0	VER	V	6	6
touriste	Tourist	turist	turIst	0.875	0.967	0.833	14.36	15.0	NOM	N	8	7
planche	Platte	plAS	pl&t@	0.571	0.778	0.400	13.37	18.0	NOM	N	7	6
indien	indisch	edje	IndIS	0.571	0.674	0.200	12.99	40.0	NOM	A	6	7
mesurer	messen	m@zyrA	mEs@n	0.571	0.807	0.167	19.65	49.0	VER	V	7	6
frais	frisch	frE	frIS	0.500	0.800	0.500	46.43	52.0	ADJ	A	5	6
section	Sektion	seksjo	zEktion	0.857	0.686	0.286	20.34	11.0	NOM	N	7	7
génial	genial	ZenjAl	Zenial	0.833	0.783	0.667	134.47	10.0	ADJ	A	6	6
race	Rasse	rAs	r&s@	0.600	0.825	0.500	30.56	12.0	NOM	N	4	5
article	Artikel	Artikl	&rtik@l	0.571	0.900	0.714	44.45	89.0	NOM	N	7	7
position	Position	pozisjo	pozi=ion	1.000	0.800	0.625	61.74	97.0	NOM	N	8	8
table	Tabelle	tAbl	t&bEl@	0.714	0.800	0.500	118.37	11.0	NOM	N	5	7
extrême	extrem	EkstrEm	Ekstrem	0.714	0.957	0.857	12.08	18.0	ADJ	A	7	6
ruine	Ruine	r¬in	ruin@	1.000	0.700	0.600	17.93	15.0	NOM	N	5	5
octobre	Oktober	OktObr	Oktob@r	0.571	0.886	0.714	11.78	215.0	NOM	N	7	7
cracher	brechen	krASA	brEx@n	0.571	0.683	0.167	27.93	61.0	VER	V	7	7
secteur	Sektor	sekt9r	zEktOr	0.571	0.896	0.500	26.5	35.0	NOM	N	7	6
rang	Rang	rA	r&N	1.000	0.767	0.333	28.21	55.0	NOM	N	4	4
appel	Appell	ApEl	&pEl	0.833	0.950	0.750	100.18	34.0	NOM	N	5	6
mode	Mode	mOd	mod@	1.000	0.800	0.500	31.67	20.0	NOM	N	4	4
prince	Prinz	pres	prIn=	0.667	0.840	0.400	98.9	65.0	NOM	N	6	5
seconde	Sekunde	s@god	zekUnd@	0.714	0.794	0.143	124.54	52.0	NOM	N	7	7
mort	tot	mOr	tot	0.500	0.728	0.000	460.05	79.0	NOM	A	4	3
moto	Motorrad	moto	motOrrat	0.500	0.712	0.375	25.23	14.0	NOM	N	4	8
sénateur	Senator	senAt9r	zenatOr	0.625	0.911	0.571	19.77	26.0	NOM	N	8	7
phase	Phase	fAz	faz@	1.000	0.800	0.500	13.22	38.0	NOM	N	5	5
louer	loben	lwA	lob@n	0.600	0.617	0.200	48.08	21.0	VER	V	5	5
rôle	Rolle	rol	rOl@	0.600	0.800	0.500	69.38	170.0	NOM	N	4	5
revanche	Rache	r@vAS	r&x@	0.625	0.674	0.200	13.81	11.0	NOM	N	8	5
agent	Agent	AZA	&gEnt	1.000	0.614	0.000	117.9	18.0	NOM	N	5	5
allée	Allee	Ale	&le	0.800	0.933	0.667	12.17	20.0	NOM	N	5	5
pilule	Pille	pilyl	pIl@	0.833	0.777	0.400	22.64	12.0	NOM	N	6	5
positif	positiv	pozitif	pozitif	0.857	1.000	1.000	17.27	62.0	ADJ	A	7	7
positif	positiv	pozitif	pozitif	0.857	1.000	1.000	17.27	62.0	ADJ	A	7	7
dame	Dame	dAm	dam@	1.000	0.800	0.500	111.2	137.0	NOM	N	4	4
illusion	Illusion	ilyzjo	Iluzion	1.000	0.729	0.429	19.14	20.0	NOM	N	8	8
cigare	Zigarre	sigAr	=ig&r@	0.714	0.867	0.500	17.15	16.0	NOM	N	6	7
date	Datum	dAt	datUm	0.600	0.740	0.400	31.41	34.0	NOM	N	4	5
pratique	Praxis	prAtik	pr&ksIs	0.500	0.757	0.286	13.18	71.0	ADJ	N	8	6
million	Million	miljo	mIlion	1.000	0.717	0.500	124.7	393.0	NOM	N	7	7
photo	Foto	foto	foto	0.600	1.000	1.000	209.1	156.0	NOM	N	5	4
ordonner	ordnen	OrdonA	Ordn@n	0.625	0.793	0.500	36.73	24.0	VER	V	8	6
langue	Zunge	lAg	=UN@	0.500	0.611	0.000	69.11	16.0	NOM	N	6	5
mari	Mann	mAri	m&n	0.500	0.800	0.250	264.15	746.0	NOM	N	4	4
mark	Mark	mArk	m&rk	1.000	0.950	0.750	13.24	173.0	NOM	N	4	4
réaction	Reaktion	reAksjo	re&k=ion	0.750	0.775	0.500	26.41	56.0	NOM	N	8	8
réel	real	reEl	real	0.500	0.925	0.750	38.7	38.0	ADJ	A	4	4
ordre	Orden	Ordr	Ord@n	0.600	0.880	0.600	217.25	15.0	NOM	N	5	5
chapitre	Kapitel	SApitr	k&pit@l	0.500	0.763	0.429	13.0	24.0	NOM	N	8	7
physique	Physik	fizik	fyzik	0.625	1.000	0.800	19.42	48.0	ADJ	N	8	6
physique	physisch	fizik	fyzIS	0.625	0.871	0.400	19.42	17.0	ADJ	A	8	8
mille	Meile	mil	mWl@	0.600	0.825	0.500	55.43	14.0	ADJ	N	5	5
paire	paar	pEr	par	0.600	0.900	0.667	21.59	72.0	NOM	A	5	4
riche	reich	riS	rWx	0.600	0.867	0.333	73.85	73.0	ADJ	A	5	5
danser	tanzen	dAsA	t&n=@n	0.500	0.731	0.000	137.36	32.0	VER	V	6	6
douche	Dusche	duS	dUS@	0.667	0.825	0.500	36.06	11.0	NOM	N	6	6
matière	Materie	mAtjEr	m&teri@	0.571	0.714	0.286	16.99	21.0	NOM	N	7	7
mandat	Mandat	mAdA	m&ndat	1.000	0.750	0.333	25.25	15.0	NOM	N	6	6
rock	Rock	rOk	rOk	1.000	1.000	1.000	22.11	10.0	NOM	N	4	4
revolver	Revolver	revOlvEr	revOlvEr	1.000	1.000	1.000	30.74	14.0	NOM	N	8	8
saison	Saison	sEzo	zEz~	1.000	0.925	0.500	31.95	31.0	NOM	N	6	6
villa	Villa	villA	vIla	1.000	0.800	0.400	16.61	20.0	NOM	N	5	5
fonction	Funktion	foksjo	fUNk=ion	0.750	0.722	0.375	21.95	60.0	NOM	N	8	8
idée	Idee	ide	ide	0.750	1.000	1.000	389.77	110.0	NOM	N	4	4
manteau	Mantel	mAto	m&nt@l	0.714	0.760	0.333	39.97	26.0	NOM	N	7	6
partie	Party	pArti	parti	0.667	0.940	0.800	191.19	14.0	NOM	N	6	5
manque	Mangel	mAk	m&N@l	0.500	0.732	0.200	24.77	42.0	NOM	N	6	6
erreur	Irrtum	Er9r	Irtum	0.500	0.717	0.200	124.15	37.0	NOM	N	6	6
branche	Branche	brAS	brqS@	1.000	0.820	0.600	18.07	31.0	NOM	N	7	7
cours	Kurs	kur	kUrs	0.600	0.825	0.500	143.05	88.0	NOM	N	5	4
tasse	Tasse	tAs	t&s@	1.000	0.825	0.500	21.89	10.0	NOM	N	5	5
vers	Vers	vEr	fErs	1.000	0.875	0.500	227.77	28.0	PRE	N	4	4
hiver	Winter	ivEr	vInt@r	0.500	0.716	0.167	38.96	48.0	NOM	N	5	6
logique	Logik	loZik	logIk	0.571	0.871	0.600	14.4	10.0	ADJ	N	7	5
logique	logisch	loZik	logIS	0.571	0.781	0.400	14.4	17.0	ADJ	A	7	7
scène	Szene	sEn	s=en@	0.600	0.740	0.400	107.96	41.0	NOM	N	5	5
génie	Genie	Zeni	Zeni	0.800	1.000	1.000	38.01	12.0	NOM	N	5	5
ciné	Kino	sine	kino	0.500	0.825	0.500	10.35	25.0	NOM	N	4	4
drame	Drama	drAm	drama	0.800	0.840	0.600	14.87	27.0	NOM	N	5	5
signal	Signal	siNAl	zIgnal	1.000	0.810	0.167	39.61	21.0	NOM	N	6	6
nation	Nation	nAsjo	n&tion	1.000	0.650	0.333	24.8	111.0	NOM	N	6	6
nazi	Nazi	nAzi	na=i	1.000	0.900	0.500	14.76	17.0	NOM	N	4	4
correct	korrekt	korEkt	kOrEkt	0.714	0.950	0.833	19.24	12.0	ADJ	A	7	7
normal	normal	nOrmAl	nOrmal	1.000	0.950	0.833	127.15	71.0	ADJ	A	6	6
produit	Produkt	prod¬i	prodUkt	0.857	0.739	0.571	28.8	47.0	NOM	N	7	7
russe	russisch	rys	rUsIS	0.500	0.740	0.400	35.44	59.0	NOM	A	5	8
russe	russisch	rys	rUsIS	0.500	0.740	0.400	35.44	59.0	NOM	A	5	8
départ	Start	depAr	St&rt	0.500	0.618	0.000	68.49	51.0	NOM	N	6	5
pistolet	Pistole	pistolE	pIstol@	0.875	0.951	0.714	34.92	14.0	NOM	N	8	7
pasteur	Pastor	pAst9r	p&stOr	0.714	0.913	0.667	17.74	12.0	NOM	N	7	6
fruit	Frucht	fr¬i	fruxt	0.667	0.660	0.400	39.45	24.0	NOM	N	5	6
terme	Termin	tErm	tErmin	0.667	0.833	0.667	37.67	40.0	NOM	N	5	6
titre	Titel	titr	tit@l	0.600	0.798	0.600	41.35	85.0	NOM	N	5	5
terre	Erde	tEr	erd@	0.600	0.590	0.000	294.45	191.0	NOM	N	5	4
chef	Chef	SEf	SEf	1.000	1.000	1.000	205.26	56.0	NOM	N	4	4
bible	Bibel	bibl	bib@l	0.600	0.900	0.800	17.79	11.0	NOM	N	5	5
wagon	Wagen	vAgo	vag@n	0.800	0.792	0.400	10.24	144.0	NOM	N	5	5
formule	Formel	fOrmyl	fOrm@l	0.714	0.931	0.833	12.53	24.0	NOM	N	7	6
chic	Geschick	Sik	g@SIk	0.500	0.760	0.400	19.57	11.0	ADJ	N	4	8
ciel	Himmel	sjEl	hIm@l	0.500	0.610	0.200	142.32	81.0	NOM	N	4	6
banque	Bank	bAk	b&Nk	0.500	0.825	0.500	79.35	139.0	NOM	N	6	4
tante	Tante	tAt	t&nt@	1.000	0.760	0.400	76.62	33.0	NOM	N	5	5
nature	Natur	nAtyr	n&tur	0.833	0.920	0.600	60.2	119.0	NOM	N	6	5
fenêtre	Fenster	f@nEtr	fEnst@r	0.571	0.794	0.571	90.55	90.0	NOM	N	7	7
studio	Studio	stydjo	Studio	1.000	0.783	0.500	27.77	15.0	NOM	N	6	6
club	Club	kl9b	klUb	1.000	0.975	0.750	67.51	12.0	NOM	N	4	4
club	Klub	kl9b	klUp	0.750	0.975	0.500	67.51	16.0	NOM	N	4	4
pilote	Pilot	pilOt	pilot	0.833	0.940	0.800	37.69	27.0	NOM	N	6	5
urgent	dringend	yrZA	drIN@nt	0.500	0.551	0.143	31.56	42.0	ADJ	A	6	8
musique	Musik	myzik	muzik	0.571	0.960	0.800	169.8	120.0	NOM	N	7	5
front	Front	fro	frOnt	1.000	0.740	0.400	41.03	85.0	NOM	N	5	5
cellule	Zelle	selyl	=El@	0.571	0.737	0.200	42.98	26.0	NOM	N	7	5
destin	Dasein	deste	dasWn	0.667	0.700	0.400	53.03	66.0	NOM	N	6	6
texte	Text	tEkst	tEkst	0.800	1.000	1.000	20.42	32.0	NOM	N	5	4
presse	Presse	prEs	prEs@	1.000	0.900	0.800	45.77	93.0	NOM	N	6	6
négatif	negativ	negAtif	neg&tif	0.714	0.971	0.857	16.02	34.0	ADJ	A	7	7
négatif	negativ	negAtif	neg&tif	0.714	0.971	0.857	16.02	34.0	ADJ	A	7	7
objectif	objektiv	ObZEktif	OpjEktif	0.750	0.972	0.750	18.91	45.0	NOM	A	8	8
objectif	objektiv	ObZEktif	OpjEktif	0.750	0.972	0.750	18.91	45.0	NOM	A	8	8
lampe	Lampe	lAp	l&mp@	1.000	0.760	0.400	25.86	10.0	NOM	N	5	5
objet	Objekt	ObZE	OpjEkt	0.833	0.796	0.333	45.94	43.0	NOM	N	5	6
culture	Kultur	kyltyr	kUltur	0.714	0.913	0.667	22.65	77.0	NOM	N	7	6
analyse	Analyse	AnAliz	&n&lyz@	1.000	0.871	0.429	23.26	25.0	NOM	N	7	7
