# Supplementary material for: Cross-Language Distributions of High Frequency and Phonetically Similar Cognates
Source: PLoS One. 2013 May 10;8(5):e63006. doi: 10.1371/journal.pone.0063006 (PMC3651159; doi:10.1371/journal.pone.0063006)
Supplement: Dataset S1 — A collection of 15 separate plain text files that contain the automatically identified cognates corresponding to the third column of Table 2 . Measures of orthographic and phonetic similarity as well as frequency information are included. Textfile S1 contains the abbreviations used in the headers of the text files. (ZIP) [file pone.0063006.s004.zip › 4_14_translations.txt]

French	English	p1	p2	o_distance	p_distance	raw_p_distance	l1_frequency	l2_frequency	l1_syntax	l2_syntax	l1_length	l2_length
univers	universe	ynivEr	junIv3s	0.875	0.814	0.286	34.21	34.0	NOM	N	7	8
rocher	rock	roSe	rQk	0.500	0.638	0.250	16.97	116.0	NOM	N	6	4
géant	giant	ZeA	_2@nt	0.800	0.637	0.000	13.91	44.0	ADJ	N	5	5
lion	lion	ljo	l2@n	1.000	0.565	0.250	20.86	25.0	NOM	N	4	4
effet	effect	efE	IfEkt	0.833	0.760	0.400	116.75	210.0	NOM	N	5	6
casse	case	kAs	k1s	0.800	0.818	0.667	13.62	495.0	NOM	N	5	4
musicien	musician	myzisje	mjuzISH	0.875	0.694	0.143	13.3	15.0	NOM	N	8	8
musicien	musical	myzisje	mjuzIkP	0.625	0.669	0.143	13.3	23.0	NOM	A	8	7
carte	card	kArt	k#d	0.600	0.850	0.250	144.96	70.0	NOM	N	5	4
obliger	oblige	obliZ	@bl2_	0.857	0.852	0.400	91.63	27.0	VER	V	7	6
élément	element	elemA	ElIm@nt	0.714	0.741	0.286	24.03	82.0	NOM	N	7	7
presser	press	prEsA	prEs	0.714	0.900	0.800	52.28	100.0	VER	N	7	5
prévenir	prevent	prevnE	prIvEnt	0.625	0.757	0.571	129.28	93.0	VER	V	8	7
démon	demon	demo	dim@n	0.800	0.812	0.400	61.0	14.0	NOM	N	5	5
peuple	people	p2pl	pipP	0.833	0.900	0.500	111.36	1480.0	NOM	N	6	6
affaire	affair	AfEr	@f8R	0.857	0.871	0.250	393.83	94.0	NOM	N	7	6
récent	recent	resA	risHt	0.833	0.660	0.400	12.42	101.0	ADJ	A	6	6
conduite	conduct	kod¬it	k@ndVkt	0.750	0.697	0.429	19.2	38.0	NOM	V	8	7
obstacle	obstacle	OpstAkl	Qbst@kP	1.000	0.912	0.429	10.65	16.0	NOM	N	8	8
recette	recipe	r@sEt	rEsIpI	0.571	0.793	0.333	12.56	15.0	NOM	N	7	6
délai	delay	delE	dIl1	0.600	0.875	0.500	11.04	26.0	NOM	V	5	5
reste	rest	rEst	rEst	0.800	1.000	1.000	214.54	205.0	NOM	N	5	4
surface	surface	syrfAs	s3fIs	1.000	0.758	0.500	22.7	105.0	NOM	N	7	7
adopter	adopt	AdOptA	@dQpt	0.714	0.831	0.500	15.18	58.0	VER	V	7	5
observer	observe	opsErvA	@bz3v	0.875	0.794	0.143	42.66	69.0	VER	V	8	7
paradis	paradise	pArAdi	p{r@d2s	0.875	0.809	0.429	33.23	14.0	NOM	N	7	8
balancer	balance	bAlAs	b{l@ns	0.875	0.827	0.500	40.12	79.0	VER	N	8	7
distance	distance	distAs	dIst@ns	1.000	0.855	0.571	31.56	103.0	NOM	N	8	8
social	social	sosjAl	s5SP	1.000	0.750	0.167	34.4	401.0	ADJ	A	6	6
social	socially	sosjAl	s5S@lI	0.750	0.714	0.167	34.4	19.0	ADJ	ADV	6	8
classer	class	klAsA	kl#s	0.714	0.880	0.600	12.11	274.0	VER	N	7	5
conduire	conduct	kod¬irA	k@ndVkt	0.625	0.608	0.143	169.64	38.0	VER	V	8	7
délivrer	deliver	delivrA	dIlIv@R	0.750	0.786	0.429	14.45	46.0	VER	V	8	7
personne	person	pErsOn	p3sH	0.750	0.783	0.333	577.6	262.0	PRO	N	8	6
tableau	table	tAblo	t1bP	0.714	0.771	0.400	50.11	235.0	NOM	N	7	5
accord	accord	AkOr	@k$d	1.000	0.846	0.250	766.2	112.0	NOM	V	6	6
moteur	motor	mot9r	m5t@R	0.667	0.880	0.400	33.63	26.0	NOM	A	6	5
curieux	curious	kyrj2z	kj9r7s	0.714	0.746	0.167	34.36	51.0	ADJ	A	7	7
régiment	regiment	reZimA	rE_Im@nt	0.875	0.748	0.250	12.3	12.0	NOM	N	8	8
vilain	plain	vile	pl1n	0.667	0.597	0.000	20.67	29.0	ADJ	A	6	5
auteur	author	ot9r	$T@R	0.667	0.772	0.000	23.52	43.0	NOM	N	6	6
envers	reverse	AvEr	rIv3s	0.571	0.712	0.200	35.46	25.0	PRE	V	6	7
armée	army	Arme	#mI	0.600	0.800	0.250	101.07	119.0	NOM	N	5	4
user	use	yzA	juz	0.750	0.600	0.000	13.58	798.0	VER	V	4	3
colonne	column	kolOn	kQl@m	0.571	0.812	0.400	11.95	39.0	NOM	N	7	6
nerveux	nervous	nErv2z	n3v@s	0.714	0.829	0.333	50.4	48.0	ADJ	A	7	7
exclure	exclude	Ekskly	Iksklud	0.857	0.857	0.571	11.32	23.0	VER	V	7	7
complot	plot	koplo	plQt	0.571	0.600	0.200	10.45	24.0	NOM	N	7	4
complet	complete	koplE	k@mplit	0.875	0.751	0.429	29.19	87.0	ADJ	A	7	8
golf	golf	gOlf	gQlf	1.000	0.950	0.750	14.14	30.0	NOM	N	4	4
colonel	colonel	kolonEl	k3nP	1.000	0.739	0.286	103.7	92.0	NOM	N	7	7
admettre	admit	AdmE	@dmIt	0.500	0.777	0.400	50.05	97.0	VER	V	8	5
résoudre	resolve	rezoly	rIzQlv	0.500	0.717	0.500	40.95	25.0	VER	V	8	7
finir	finish	fini	fInIS	0.667	0.820	0.400	557.61	125.0	VER	V	5	6
final	terminal	finAl	t3mInP	0.500	0.647	0.000	18.2	14.0	ADJ	N	5	8
tomate	tomato	tomAt	t@m#t5	0.833	0.860	0.500	20.77	14.0	NOM	N	6	6
déguiser	disguise	degizA	dIsg2z	0.625	0.750	0.333	14.89	18.0	VER	V	8	8
légende	legend	leZAd	lE_@nd	0.714	0.781	0.333	20.41	17.0	NOM	N	7	6
tremper	temper	trApA	tEmp@R	0.857	0.650	0.333	15.88	17.0	VER	N	7	6
suggérer	suggest	sygZEr	s@_Est	0.500	0.697	0.167	29.0	229.0	VER	V	8	7
comparer	compare	kopArA	k@mp8R	0.875	0.713	0.167	25.84	84.0	VER	V	8	7
cause	cause	koz	k$z	1.000	0.933	0.667	218.6	171.0	NOM	V	5	5
bombe	bomb	bob	bQm	0.800	0.800	0.333	64.39	41.0	NOM	N	5	4
intact	intact	etAkt	Int{kt	1.000	0.846	0.500	11.89	12.0	ADJ	A	6	6
armer	arm	ArmA	#m	0.600	0.725	0.250	29.77	210.0	VER	N	5	3
lien	link	lje	lINk	0.500	0.575	0.250	35.89	41.0	NOM	V	4	4
lier	tie	ljA	t2	0.500	0.523	0.000	37.17	61.0	VER	V	4	3
gris	grey	gri	gr1	0.500	0.900	0.667	19.64	72.0	ADJ	A	4	4
peinture	paint	petyr	p1nt	0.500	0.800	0.200	29.53	72.0	NOM	V	8	5
peinture	picture	petyr	pIkJ@R	0.750	0.781	0.167	29.53	174.0	NOM	N	8	7
peinture	painting	petyr	p1ntIN	0.500	0.781	0.333	29.53	77.0	NOM	N	8	8
tragédie	tragedy	trAZedi	tr{_@dI	0.625	0.876	0.429	15.59	21.0	NOM	N	8	7
prouver	prove	pruvA	pruv	0.714	0.900	0.800	88.83	149.0	VER	V	7	5
labo	lab	lAbo	l{b	0.750	0.819	0.500	29.95	10.0	NOM	N	4	3
débat	debate	debA	dIb1t	0.667	0.751	0.400	10.7	45.0	NOM	N	5	6
balcon	balcony	bAlko	b{lk@nI	0.857	0.791	0.429	10.53	13.0	NOM	N	6	7
lame	blade	lAm	bl1d	0.600	0.659	0.250	14.22	22.0	NOM	N	4	5
oxygène	oxygen	OksiZEn	QksI_@n	0.714	0.894	0.429	14.03	23.0	NOM	N	7	6
ton	tone	to	t5n	0.750	0.733	0.333	53.24	53.0	NOM	N	3	4
paniquer	panic	pAnikA	p{nIk	0.500	0.846	0.500	19.76	26.0	VER	N	8	5
aéroport	airport	AeropOr	8p$t	0.750	0.700	0.143	33.13	60.0	NOM	N	8	7
phrase	phrase	frAz	fr1z	1.000	0.863	0.750	22.01	45.0	NOM	N	6	6
stress	stress	strEs	strEs	1.000	1.000	1.000	10.85	31.0	NOM	N	6	6
décider	decide	desidA	dIs2d	0.714	0.833	0.500	207.76	250.0	VER	V	7	6
radio	radio	rAdjo	r1dI5	1.000	0.631	0.400	78.23	88.0	NOM	N	5	5
série	string	seri	strIN	0.500	0.668	0.400	36.53	31.0	NOM	N	5	6
série	series	seri	s7riz	0.667	0.840	0.600	36.53	93.0	NOM	N	5	6
une	one	yn	wVn	0.667	0.651	0.333	7907.85	2073.0	ART	N	3	3
uni	united	yni	jun2tId	0.500	0.657	0.143	10.08	187.0	ADJ	A	3	6
réserver	reserve	rezErvA	rIz3v	0.750	0.800	0.429	34.31	39.0	VER	N	8	7
salaire	salary	sAlEr	s{l@rI	0.714	0.856	0.500	26.43	28.0	NOM	N	7	6
engager	engage	AgAZ	Ing1_	0.857	0.643	0.200	68.22	44.0	VER	V	7	6
engager	enter	AgAZ	Ent@R	0.571	0.655	0.000	68.22	129.0	VER	V	7	5
attraper	trap	AtrApA	tr{p	0.500	0.796	0.500	112.52	25.0	VER	V	8	4
doubler	double	dublA	dVbP	0.857	0.780	0.400	15.29	36.0	VER	A	7	6
vie	life	vi	l2f	0.500	0.628	0.000	1021.22	833.0	NOM	N	3	4
vin	wine	ve	w2n	0.500	0.659	0.000	86.86	79.0	NOM	N	3	4
vue	view	vy	vju	0.500	0.767	0.333	87.84	259.0	NOM	N	3	4
champion	champion	SApjo	J{mpj@n	1.000	0.776	0.286	35.02	16.0	NOM	N	8	8
mission	mission	misjo	mISH	1.000	0.712	0.200	85.24	33.0	NOM	N	7	7
message	message	mesAZ	mEsI_	1.000	0.792	0.400	117.11	89.0	NOM	N	7	7
vêtement	garment	vEtmA	g#m@nt	0.500	0.604	0.000	61.48	22.0	NOM	N	8	7
missile	missile	misil	mIs2l	1.000	0.900	0.600	16.7	52.0	NOM	N	7	7
examiner	examine	EgzAminA	Igz{mIn	0.875	0.847	0.500	36.36	77.0	VER	V	8	7
flatter	flatter	flAtA	fl{t@R	1.000	0.827	0.500	12.36	13.0	VER	V	7	7
issue	issue	isy	ISu	1.000	0.833	0.000	16.52	144.0	NOM	N	5	5
sûr	sure	syr	S$R	0.500	0.784	0.000	943.56	263.0	ADJ	A	3	4
action	action	Aksjo	{kSH	1.000	0.708	0.200	69.27	231.0	NOM	N	6	6
action	act	Aksjo	{kt	0.500	0.675	0.200	69.27	154.0	NOM	N	6	3
étape	stage	etAp	st1_	0.600	0.523	0.250	15.77	163.0	NOM	N	5	5
trace	trace	trAs	tr1s	1.000	0.863	0.750	60.18	31.0	NOM	N	5	5
trace	track	trAs	tr{k	0.800	0.819	0.500	60.18	55.0	NOM	N	5	5
citer	cite	sitA	s2t	0.800	0.800	0.500	17.51	11.0	VER	V	5	4
mâle	male	mAl	m1l	0.750	0.818	0.667	11.72	72.0	NOM	A	4	4
naturel	nature	nAtyrEl	n1J@R	0.857	0.691	0.143	39.78	189.0	ADJ	N	7	6
naturel	natural	nAtyrEl	n{Jr@l	0.857	0.862	0.429	39.78	157.0	ADJ	A	7	7
place	place	plAs	pl1s	1.000	0.863	0.750	301.3	641.0	NOM	N	5	5
fixer	fix	fiksA	fIks	0.600	0.860	0.600	32.73	40.0	VER	V	5	3
trait	draft	trE	dr#ft	0.600	0.723	0.200	15.86	12.0	NOM	N	5	5
train	train	tre	tr1n	1.000	0.825	0.500	255.28	81.0	NOM	N	5	5
accuser	accuse	AkyzA	@kjuz	0.857	0.697	0.200	52.72	36.0	VER	V	7	6
épisode	episode	epizOd	EpIs5d	0.857	0.863	0.333	17.32	18.0	NOM	N	7	7
botte	boot	bOt	but	0.600	0.833	0.667	32.19	39.0	NOM	N	5	4
absurde	absurd	Apsyrd	@bs3d	0.857	0.795	0.333	23.59	25.0	ADJ	A	7	6
agence	agency	AZAs	1_@nsI	0.833	0.656	0.167	23.15	46.0	NOM	N	6	6
blond	blond	blo	blQnd	1.000	0.700	0.400	22.65	13.0	NOM	A	5	5
modèle	mould	modEl	m5ld	0.500	0.640	0.200	25.06	11.0	NOM	N	6	5
modèle	model	modEl	mQdP	0.667	0.780	0.400	25.06	81.0	NOM	N	6	5
zoo	zoo	zoo	zu	1.000	0.767	0.333	12.17	10.0	NOM	N	3	3
stupide	stupid	stypid	stjupId	0.857	0.871	0.571	71.75	38.0	ADJ	A	7	6
criminel	criminal	kriminEl	krImInP	0.875	0.875	0.500	35.62	25.0	NOM	N	8	8
langage	language	lAgAZ	l{NgwI_	0.875	0.720	0.286	16.68	155.0	NOM	N	7	8
circuit	circuit	sirk¬i	s3kIt	1.000	0.648	0.333	10.23	18.0	NOM	N	7	7
affecter	affect	AfEktA	@fEkt	0.750	0.864	0.667	16.08	74.0	VER	V	8	6
civil	civilian	sivil	sIvIlj@n	0.625	0.762	0.375	20.46	10.0	ADJ	A	5	8
civil	civil	sivil	sIvP	1.000	0.840	0.400	20.46	67.0	ADJ	A	5	5
revue	review	r@vy	rIvju	0.667	0.815	0.400	10.1	21.0	NOM	V	5	6
bagage	luggage	bAgAZ	lVgI_	0.571	0.667	0.200	29.69	11.0	NOM	N	6	7
canal	channel	kAnAl	J{nP	0.571	0.755	0.200	17.11	33.0	NOM	N	5	7
canal	canal	kAnAl	k@n{l	1.000	0.892	0.600	17.11	17.0	NOM	N	5	5
filmer	film	filmA	fIlm	0.667	0.860	0.600	40.08	116.0	VER	N	6	4
fédéral	federal	federAl	fEd@r@l	0.714	0.877	0.571	13.92	29.0	ADJ	A	7	7
calme	calmly	kAlm	k#mlI	0.667	0.780	0.400	105.2	13.0	NOM	ADV	5	6
calme	calm	kAlm	k#m	0.800	0.850	0.500	105.2	25.0	NOM	A	5	4
examen	exam	EgzAme	Igz{m	0.667	0.829	0.500	47.77	17.0	NOM	N	6	4
violent	violent	vjolA	v2@l@nt	1.000	0.635	0.286	24.99	39.0	ADJ	A	7	7
acteur	actress	Akt9r	{ktrIs	0.571	0.806	0.333	74.77	20.0	NOM	N	6	7
acteur	actor	Akt9r	{kt@R	0.667	0.895	0.400	74.77	84.0	NOM	N	6	5
état	status	etA	st1t@s	0.500	0.664	0.167	145.72	73.0	NOM	N	4	6
état	state	etA	st1t	0.600	0.575	0.250	145.72	323.0	NOM	N	4	5
clinique	clinic	klinik	klInIk	0.625	0.933	0.667	18.79	20.0	NOM	N	8	6
haïr	hate	E	h1t	0.500	0.567	0.000	55.42	92.0	VER	V	4	4
simple	simply	sepl	sImplI	0.833	0.800	0.500	137.69	232.0	ADJ	ADV	6	6
simple	sole	sepl	s5l	0.500	0.800	0.500	137.69	14.0	ADJ	A	6	4
simple	single	sepl	sINgP	0.667	0.720	0.200	137.69	140.0	ADJ	A	6	6
simple	simple	sepl	sImpP	1.000	0.840	0.400	137.69	173.0	ADJ	A	6	6
estimer	estimate	EstimA	EstIm1t	0.625	0.822	0.571	21.41	34.0	VER	V	7	8
régime	regime	reZim	r1Zim	0.833	0.960	0.800	19.43	24.0	NOM	N	6	6
pote	mate	pOt	m1t	0.500	0.839	0.333	84.92	23.0	NOM	N	4	4
pose	pose	poz	p5z	1.000	0.900	0.667	16.11	28.0	NOM	V	4	4
pose	posture	poz	pQsJ@R	0.571	0.667	0.167	16.11	20.0	NOM	N	4	7
port	port	pOr	p$t	1.000	0.900	0.333	31.68	32.0	NOM	N	4	4
région	region	reZjo	ri_@n	0.833	0.672	0.200	28.16	57.0	NOM	N	6	6
cirque	circus	sirk	s3k@s	0.667	0.645	0.200	23.25	15.0	NOM	N	6	6
pour	for	pur	f$R	0.500	0.696	0.000	7078.55	7939.0	PRE	PREPOS	4	3
exemple	example	EgzApl	Igz#mpP	0.857	0.857	0.429	93.2	278.0	NOM	N	7	7
lot	lot	lo	lQt	1.000	0.667	0.333	13.28	356.0	NOM	N	3	3
empire	empire	Apir	Emp2@R	1.000	0.720	0.167	19.47	15.0	NOM	N	6	6
incident	incident	esidA	InsId@nt	1.000	0.723	0.250	20.35	36.0	NOM	N	8	8
lac	lake	lAk	l1k	0.500	0.818	0.667	31.16	50.0	NOM	N	3	4
client	client	klijA	kl2@nt	1.000	0.647	0.333	112.12	25.0	NOM	N	6	6
plaquer	plate	plAkA	pl1t	0.571	0.731	0.400	12.46	55.0	VER	N	7	5
groupe	grouping	grup	grupIN	0.625	0.833	0.667	104.38	10.0	NOM	N	6	8
groupe	group	grup	grup	0.833	1.000	1.000	104.38	472.0	NOM	N	6	5
humanité	humanity	ymAnite	hjum{n@tI	0.875	0.773	0.333	23.31	19.0	NOM	N	8	8
avancer	advance	AvAs	@dv#ns	0.714	0.764	0.333	95.62	53.0	VER	N	7	7
oncle	uncle	okl	VNkP	0.800	0.775	0.250	126.71	66.0	NOM	N	5	5
désordre	disorder	dezOrdr	dIs$d@R	0.625	0.800	0.143	13.64	13.0	NOM	N	8	8
poule	pool	pul	pul	0.600	1.000	1.000	36.7	41.0	NOM	N	5	4
pouls	pulse	pu	pVls	0.600	0.625	0.250	15.64	12.0	NOM	N	5	5
tragique	tragic	trAZik	tr{_Ik	0.625	0.896	0.500	12.13	14.0	ADJ	A	8	6
tragique	tragedy	trAZik	tr{_@dI	0.500	0.766	0.286	12.13	21.0	ADJ	N	8	7
non	not	no	nQt	0.667	0.667	0.333	4040.18	5099.0	ADV	ADV	3	3
nom	name	no	n1m	0.500	0.700	0.333	570.67	335.0	NOM	N	3	4
faible	faintly	fEbl	f1ntlI	0.571	0.733	0.333	38.78	14.0	ADJ	ADV	6	7
faible	faint	fEbl	f1nt	0.500	0.669	0.250	38.78	30.0	ADJ	A	6	5
masque	mask	mAsk	m#sk	0.500	0.975	0.750	29.18	20.0	NOM	N	6	4
soldat	soldier	sOldA	s5l_@R	0.571	0.793	0.333	107.92	83.0	NOM	N	6	7
étude	study	etyd	stVdI	0.600	0.598	0.400	44.22	165.0	NOM	N	5	5
régler	rule	rEgl	rul	0.500	0.738	0.500	85.81	124.0	VER	N	6	4
arranger	arrange	ArAZ	@r1n_	0.875	0.687	0.200	116.14	88.0	VER	V	8	7
net	net	nEt	nEt	1.000	1.000	1.000	19.95	21.0	ADJ	N	3	3
mental	mentally	mAtAl	mEnt@lI	0.750	0.772	0.429	18.15	17.0	ADJ	ADV	6	8
mental	mental	mAtAl	mEntP	1.000	0.723	0.200	18.15	55.0	ADJ	A	6	6
bâtard	bastard	bAtAr	b#st@d	0.714	0.814	0.333	13.66	27.0	NOM	N	6	7
défendre	defend	defA	dIfEnd	0.625	0.753	0.333	78.55	47.0	VER	V	8	6
ramasser	raise	rAmAsA	r1z	0.500	0.659	0.167	43.76	175.0	VER	V	8	5
plus	plus	ply	plVs	1.000	0.738	0.500	4062.45	42.0	ADV	PREPOS	4	4
corriger	correct	koriZ	k@rEkt	0.500	0.724	0.333	12.24	43.0	VER	A	8	7
vertu	virtue	vErty	v3tju	0.667	0.754	0.200	17.75	37.0	NOM	N	5	6
comédie	comedy	komedi	kQm@dI	0.571	0.843	0.500	22.11	15.0	NOM	N	7	6
local	locally	lokAl	l5k@lI	0.714	0.814	0.500	18.11	11.0	ADJ	ADV	5	7
local	local	lokAl	l5kP	1.000	0.820	0.400	18.11	248.0	ADJ	A	5	5
artiste	artistic	Artist	#tIstIk	0.750	0.743	0.286	40.78	16.0	NOM	A	7	8
artiste	artist	Artist	#tIst	0.857	0.867	0.500	40.78	74.0	NOM	N	7	6
expert	expert	EkspEr	Eksp3t	1.000	0.933	0.667	20.14	50.0	NOM	N	6	6
immense	immense	imAs	ImEns	1.000	0.803	0.400	21.56	27.0	ADJ	A	7	7
paquet	parcel	pAkE	p#sP	0.500	0.610	0.250	44.96	12.0	NOM	N	6	6
annoncer	announce	Anos	@n6ns	0.750	0.777	0.400	55.67	74.0	VER	V	8	8
pur	purely	pyr	pj9lI	0.500	0.613	0.200	58.46	32.0	ADJ	ADV	3	6
pur	pure	pyr	pj9R	0.750	0.744	0.250	58.46	48.0	ADJ	A	3	4
majorité	majority	mAZorite	m@_Qr@tI	0.875	0.796	0.375	11.43	76.0	NOM	N	8	8
mariage	marriage	mArjAZ	m{rI_	0.875	0.756	0.333	167.39	105.0	NOM	N	7	8
pub	pub	p9b	pVb	1.000	0.892	0.667	25.65	30.0	NOM	N	3	3
quantité	quantity	kAtite	kwQnt@tI	0.875	0.798	0.375	10.3	42.0	NOM	N	8	8
cinéma	cinema	sinemA	sIn@m@	0.833	0.874	0.500	63.49	22.0	NOM	N	6	6
pot	pot	po	pQt	1.000	0.667	0.333	29.89	36.0	NOM	N	3	3
gloire	glory	glwAr	gl$rI	0.667	0.740	0.400	35.27	24.0	NOM	N	6	5
plan	plane	plA	pl1n	0.800	0.738	0.500	147.54	63.0	NOM	N	4	5
plan	plan	plA	pl{n	1.000	0.819	0.500	147.54	168.0	NOM	V	4	4
plat	flat	plA	fl{t	0.750	0.716	0.250	30.24	79.0	NOM	N	4	4
détacher	gather	detASA	g{D@R	0.500	0.625	0.000	19.69	76.0	VER	V	8	6
informer	inform	efOrmA	Inf$m	0.750	0.700	0.167	37.42	37.0	VER	V	8	6
pas	pace	pA	p1s	0.500	0.651	0.333	18188.15	37.0	ADV	N	3	4
monstre	monster	mostr	mQnst@R	0.714	0.771	0.429	62.56	21.0	NOM	N	7	7
régner	rage	rEN	r1_	0.500	0.729	0.333	22.75	30.0	VER	N	6	4
chasse	chase	SAs	J1s	0.833	0.784	0.333	47.99	20.0	NOM	V	6	5
raison	ratio	rEzo	r1SI5	0.500	0.760	0.200	467.94	19.0	NOM	N	6	5
raison	reason	rEzo	rizH	0.667	0.665	0.500	467.94	327.0	NOM	N	6	6
symptôme	symptom	septom	sImpt@m	0.750	0.866	0.571	11.64	24.0	NOM	N	8	7
attacher	attach	AtASA	@t{J	0.750	0.772	0.200	46.37	49.0	VER	V	8	6
son	sound	so	s6nd	0.600	0.675	0.250	1740.43	152.0	ADJ	N	3	5
sol	soil	sOl	s4l	0.750	0.967	0.667	47.17	46.0	NOM	N	3	4
sel	salt	sEl	s$lt	0.500	0.800	0.500	21.83	37.0	NOM	N	3	4
amuser	amuse	AmyzA	@mjuz	0.833	0.697	0.200	141.41	26.0	VER	V	6	5
six	six	sis	sIks	1.000	0.825	0.500	117.37	211.0	ADJ	NUM	3	3
pipe	pipe	pip	p2p	1.000	0.900	0.667	16.38	31.0	NOM	N	4	4
pile	pile	pil	p2l	1.000	0.900	0.667	21.3	30.0	NOM	N	4	4
charme	charm	SArm	J#m	0.833	0.825	0.250	22.92	22.0	NOM	N	6	5
charge	charge	SArZ	J#_	1.000	0.775	0.000	32.86	95.0	NOM	N	6	6
adapter	adapt	AdAptA	@d{pt	0.714	0.827	0.500	13.44	26.0	VER	V	7	5
métal	metal	metAl	mEtP	0.800	0.820	0.400	14.36	53.0	NOM	N	5	5
riz	rice	ri	r2s	0.500	0.733	0.333	18.49	27.0	NOM	N	3	4
rat	rat	rA	r{t	1.000	0.759	0.333	45.6	24.0	NOM	N	3	3
douzaine	dozen	duzEn	dVzH	0.500	0.780	0.400	12.89	49.0	NOM	NUM	8	5
loger	lodge	lOZ	lQ_	0.600	0.867	0.333	18.36	15.0	VER	N	5	5
duc	duke	dyk	djuk	0.500	0.825	0.500	12.4	41.0	NOM	N	3	4
envier	envy	AvjA	EnvI	0.500	0.593	0.000	17.79	14.0	VER	N	6	4
histoire	history	istwAr	hIst@rI	0.750	0.712	0.286	359.92	190.0	NOM	N	8	7
histoire	story	istwAr	st$rI	0.500	0.700	0.333	359.92	228.0	NOM	N	8	5
produire	produce	prod¬irA	pr@djus	0.750	0.845	0.375	49.81	245.0	VER	V	8	7
produire	provoke	prod¬irA	pr@v5k	0.500	0.691	0.250	49.81	20.0	VER	V	8	7
solution	solution	solysjo	s@luSH	1.000	0.760	0.286	61.96	74.0	NOM	N	8	8
blanc	blank	blA	bl{Nk	0.800	0.755	0.400	118.74	15.0	ADJ	A	5	5
critique	critical	kritik	krItIkP	0.625	0.871	0.571	13.93	44.0	NOM	A	8	8
critique	critic	kritik	krItIk	0.625	0.933	0.667	13.93	35.0	NOM	N	8	6
résultat	result	rezyltA	rIzVlt	0.625	0.822	0.571	59.47	221.0	NOM	N	8	6
évident	evident	evidA	EvId@nt	0.857	0.741	0.286	32.59	22.0	ADJ	A	7	7
cri	cry	kri	kr2	0.667	0.900	0.667	45.58	120.0	NOM	V	3	3
désir	desire	dezir	dIz2@R	0.667	0.817	0.333	45.35	67.0	NOM	N	5	6
musée	museum	myze	mjuz7m	0.500	0.750	0.333	20.7	36.0	NOM	N	5	6
bouton	button	buto	bVtH	0.667	0.665	0.500	32.44	26.0	NOM	N	6	6
public	public	pyblik	pVblIk	1.000	0.875	0.667	46.97	256.0	NOM	A	6	6
général	general	ZenerAl	_En@r@l	0.714	0.849	0.429	124.83	258.0	NOM	A	7	7
exister	exist	EgzistA	IgzIst	0.714	0.857	0.571	136.24	132.0	VER	V	7	5
fin	thin	fe	TIn	0.500	0.733	0.000	213.37	74.0	NOM	A	3	4
fin	fine	fe	f2n	0.750	0.733	0.333	213.37	128.0	NOM	A	3	4
assister	assist	AsistA	@sIst	0.750	0.831	0.500	30.57	20.0	VER	V	8	6
héritage	heritage	eritAZ	hErItI_	0.875	0.752	0.286	12.37	10.0	NOM	N	8	8
fou	fool	fOl	ful	0.500	0.833	0.667	321.31	42.0	ADJ	N	3	4
angle	angle	Agl	{NgP	1.000	0.794	0.250	13.29	32.0	NOM	N	5	5
instinct	instinct	este	InstINkt	1.000	0.700	0.250	16.95	29.0	NOM	N	8	8
luxe	luxury	lyks	lVkS@rI	0.500	0.693	0.286	15.62	25.0	NOM	N	4	6
gai	gay	gE	g1	0.667	0.850	0.500	20.0	11.0	ADJ	A	3	3
central	central	sAtrAl	sEntr@l	1.000	0.843	0.571	18.14	125.0	ADJ	A	7	7
gaz	gas	gAz	g{s	0.667	0.925	0.333	36.33	77.0	NOM	N	3	3
séparer	separate	sepArA	sEpr@t	0.500	0.731	0.333	66.22	60.0	VER	A	7	8
pantalon	pants	pAtAlo	p{nts	0.500	0.660	0.167	37.55	16.0	NOM	N	8	5
officiel	official	ofisjEl	@fISP	0.875	0.766	0.143	21.36	74.0	ADJ	N	8	8
avance	advance	AvAs	@dv#ns	0.857	0.764	0.333	69.25	53.0	NOM	N	6	7
officier	officer	ofisje	QfIs@R	0.875	0.676	0.333	55.35	140.0	NOM	N	8	7
leader	leader	lid9r	lid@R	1.000	0.940	0.600	12.72	143.0	NOM	N	6	6
organe	organ	OrgAn	$g@n	0.833	0.817	0.400	13.69	25.0	NOM	N	6	5
véhicule	vehicle	veikyl	v7kP	0.750	0.767	0.333	22.08	42.0	NOM	N	8	7
excuser	excuse	EkskyzA	Ikskjus	0.857	0.786	0.429	399.19	28.0	VER	N	7	6
est	east	est	ist	0.750	0.933	0.667	81.74	32.0	NOM	N	3	4
maître	master	mEtr	m#st@R	0.500	0.753	0.333	128.55	56.0	NOM	N	6	6
maître	mistress	mEtr	mIstrIs	0.500	0.743	0.429	128.55	18.0	NOM	N	6	8
bourse	purse	burs	p3s	0.667	0.772	0.250	19.66	10.0	NOM	N	6	5
punir	punish	pyni	pVnIS	0.667	0.751	0.400	41.7	23.0	VER	V	5	6
silence	silence	silAs	s2l@ns	1.000	0.814	0.500	106.43	90.0	NOM	N	7	7
fan	fan	fAn	f{n	1.000	0.925	0.667	21.43	17.0	NOM	N	3	3
change	exchange	SAZ	IksJ1n_	0.750	0.593	0.000	14.45	49.0	NOM	N	6	8
chance	chance	SAs	J#ns	1.000	0.825	0.250	360.6	172.0	NOM	N	6	6
horreur	horror	or9r	hQr@R	0.714	0.740	0.200	46.19	38.0	NOM	N	7	6
loge	lodge	lOZ	lQ_	0.800	0.867	0.333	13.69	15.0	NOM	N	4	5
sérieux	serious	serj2z	s7r7s	0.571	0.850	0.333	110.48	136.0	ADJ	A	7	7
adulte	adult	Adylt	{dVlt	0.833	0.846	0.600	23.34	93.0	NOM	N	6	5
étudiant	student	etydjA	stjudHt	0.625	0.530	0.286	38.07	304.0	NOM	N	8	7
famille	family	fAmij	f{m@lI	0.714	0.757	0.333	384.92	420.0	NOM	N	7	6
route	course	rut	k$s	0.500	0.613	0.000	166.72	729.0	NOM	N	5	6
vague	vague	vAg	v1g	1.000	0.818	0.667	21.59	25.0	NOM	A	5	5
vague	vaguely	vAg	v1glI	0.714	0.691	0.400	21.59	20.0	NOM	ADV	5	7
maximum	maximum	mAksimA	m{ksIm@m	1.000	0.845	0.500	14.79	24.0	NOM	A	7	7
retenir	restrain	r@tnE	rIstr1n	0.500	0.768	0.286	71.58	13.0	VER	V	7	8
retenir	remember	r@tnE	rImEmb@R	0.500	0.698	0.125	71.58	364.0	VER	V	7	8
retenir	retain	r@tnE	rIt1n	0.571	0.755	0.400	71.58	39.0	VER	V	7	6
long	long	lo	lQN	1.000	0.667	0.333	164.02	522.0	ADJ	A	4	4
look	look	luk	lUk	1.000	0.933	0.667	10.93	1347.0	NOM	V	4	4
éternel	eternal	etErnEl	It3nP	0.714	0.786	0.286	30.53	20.0	ADJ	A	7	7
parfait	perfect	pArfE	p3fIkt	0.571	0.646	0.167	58.77	63.0	ADJ	A	7	7
scandale	scandal	skAdAl	sk{ndP	0.875	0.779	0.333	20.92	14.0	NOM	N	8	7
dose	dose	doz	d5s	1.000	0.900	0.333	18.44	11.0	NOM	N	4	4
type	type	tip	t2p	1.000	0.900	0.667	334.85	138.0	NOM	N	4	4
peintre	painter	petr	p1nt@R	0.571	0.783	0.333	17.02	30.0	NOM	N	7	7
aspect	aspect	AspE	{spEkt	1.000	0.796	0.500	12.78	85.0	NOM	N	6	6
victoire	victory	viktwAr	vIkt@rI	0.750	0.783	0.429	34.96	48.0	NOM	N	8	7
adresse	address	AdrEs	@drEs	0.714	0.937	0.800	73.92	49.0	NOM	N	7	7
accent	accent	AksA	{ksEnt	1.000	0.749	0.333	14.56	30.0	NOM	N	6	6
foire	fair	fwAr	f8R	0.600	0.754	0.250	11.83	78.0	NOM	A	5	4
guide	guide	gid	g2d	1.000	0.900	0.667	17.52	34.0	NOM	N	5	5
batterie	battery	bAtri	b{t@rI	0.750	0.846	0.500	14.24	27.0	NOM	N	8	7
tigre	tiger	tigr	t2g@R	0.600	0.820	0.400	15.19	12.0	NOM	N	5	5
alcool	alcohol	AlkOl	{lk@hQl	0.857	0.805	0.429	41.3	19.0	NOM	N	6	7
féminin	feminine	femine	fEmInIn	0.750	0.829	0.429	16.88	15.0	ADJ	A	7	8
désert	desert	dezEr	dEz@t	0.833	0.872	0.400	27.66	41.0	NOM	N	6	6
limite	limit	limit	lImIt	0.833	0.920	0.600	32.77	49.0	NOM	N	6	5
veine	vein	vEn	v1n	0.800	0.900	0.667	19.74	15.0	NOM	N	5	4
solide	sound	solid	s6nd	0.500	0.718	0.400	21.71	152.0	ADJ	N	6	5
solide	solid	solid	sQlId	0.833	0.860	0.600	21.71	44.0	ADJ	A	6	5
prix	price	pri	pr2s	0.600	0.800	0.500	126.55	160.0	NOM	N	4	5
prix	prize	pri	pr2z	0.600	0.800	0.500	126.55	26.0	NOM	N	4	5
intime	intimate	etim	IntIm@t	0.750	0.729	0.286	15.78	16.0	ADJ	A	6	8
uniforme	uniform	ynifOrm	junIf$m	0.875	0.786	0.286	31.01	30.0	NOM	N	8	7
royal	royal	rwAjAl	r4@l	1.000	0.731	0.333	22.65	76.0	ADJ	A	5	5
chaise	chair	SEz	J8R	0.667	0.833	0.000	40.02	136.0	NOM	N	6	5
posséder	possess	posEd	p@zEs	0.500	0.872	0.400	42.76	47.0	VER	V	8	7
jet	jet	dZEt	_Et	1.000	0.850	0.500	10.49	19.0	NOM	N	3	3
souffrir	suffer	sufEr	sVf@R	0.625	0.852	0.400	113.83	120.0	VER	V	8	6
disputer	dispute	dispytA	dIspjut	0.875	0.800	0.429	39.31	29.0	VER	N	8	7
montagne	mountain	motAN	m6ntIn	0.625	0.710	0.333	62.01	84.0	NOM	N	8	8
énergie	energy	enErZi	En@_I	0.571	0.776	0.167	43.06	207.0	NOM	N	7	6
dommage	damage	domAZ	d{mI_	0.714	0.760	0.400	65.59	44.0	NOM	N	7	6
exercer	exercise	EgzErs	Eks@s2z	0.625	0.880	0.143	14.53	100.0	VER	N	7	8
pression	tension	prEsjo	tEnSH	0.625	0.656	0.167	37.28	45.0	NOM	N	8	7
pression	pressure	prEsjo	prES@R	0.625	0.776	0.500	37.28	136.0	NOM	N	8	8
truc	trick	tryk	trIk	0.600	0.950	0.750	381.34	29.0	NOM	N	4	5
inventer	invent	evAtA	InvEnt	0.750	0.670	0.167	53.96	33.0	VER	V	8	6
forcer	force	fOrs	f$s	0.833	0.850	0.500	64.64	191.0	VER	N	6	5
forcer	enforce	fOrs	Inf$s	0.571	0.680	0.200	64.64	16.0	VER	V	6	7
opéra	opera	operA	Qp@r@	0.800	0.788	0.400	19.61	25.0	NOM	N	5	5
trop	too	tro	tu	0.500	0.767	0.333	859.54	1042.0	ADV	ADV	4	3
humeur	humour	ym9r	hjum@R	0.833	0.750	0.167	31.26	24.0	NOM	N	6	6
forêt	forest	forE	fQrIst	0.667	0.700	0.333	34.94	95.0	NOM	N	5	6
motif	motive	motif	m5tIv	0.667	0.900	0.400	16.56	31.0	NOM	N	5	6
ministre	minister	ministr	mInIst@R	0.750	0.875	0.500	41.41	129.0	NOM	N	8	8
plaire	like	plErA	l2k	0.500	0.668	0.200	607.21	1778.0	VER	PREPOS	6	4
plaire	please	plErA	pliz	0.500	0.760	0.400	607.21	116.0	VER	INTERJ	6	6
liste	list	list	lIst	0.800	0.950	0.750	71.56	83.0	NOM	N	5	4
saint	saint	se	s1nt	1.000	0.700	0.250	39.85	18.0	NOM	N	5	5
palais	palace	pAlE	p{lIs	0.667	0.795	0.400	29.55	48.0	NOM	N	6	6
modeste	modest	modEst	mQdIst	0.857	0.867	0.667	10.64	29.0	ADJ	A	7	6
fait	fact	fE	f{kt	0.750	0.725	0.250	412.07	571.0	NOM	N	4	4
fait	act	fE	{kt	0.500	0.467	0.000	412.07	154.0	NOM	N	4	3
hésiter	hesitate	ezitA	hEzIt1t	0.500	0.708	0.286	30.06	30.0	VER	V	7	8
tube	tube	tyb	tjub	1.000	0.825	0.500	17.4	24.0	NOM	N	4	4
tuer	murder	t¬A	m3d@R	0.500	0.537	0.000	928.06	51.0	VER	N	4	6
face	face	fAs	f1s	1.000	0.818	0.667	125.32	460.0	NOM	N	4	4
dominer	dominate	dominA	dQmIn1t	0.625	0.750	0.429	15.66	42.0	VER	V	7	8
pause	pause	poz	p$z	1.000	0.933	0.667	28.24	41.0	NOM	V	5	5
panneau	panel	pAno	p{nP	0.571	0.694	0.500	12.67	25.0	NOM	N	7	5
divorcer	divorce	divOrs	dIv$s	0.875	0.867	0.500	27.5	21.0	VER	N	8	7
désirer	desire	dezirA	dIz2@R	0.714	0.733	0.333	65.63	67.0	VER	N	7	6
couronne	crown	kurOn	kr6n	0.500	0.823	0.600	23.15	24.0	NOM	N	8	5
moderne	modern	modErn	mQd@n	0.857	0.810	0.500	21.3	167.0	ADJ	A	7	6
attitude	attitude	Atityd	{tItjud	1.000	0.839	0.429	23.03	125.0	NOM	N	8	8
litre	litre	litr	lit@R	1.000	0.880	0.600	10.19	11.0	NOM	N	5	5
thème	theme	tEm	Tim	0.800	0.696	0.333	17.32	37.0	NOM	N	5	5
thèse	thesis	tEz	TisIs	0.500	0.660	0.000	10.67	19.0	NOM	N	5	6
profond	profound	profo	pr@f6nd	0.875	0.780	0.429	42.41	20.0	ADJ	A	7	8
délicat	delicate	delikA	dElIk@t	0.750	0.812	0.429	22.52	31.0	ADJ	A	7	8
média	media	medjA	midj@	0.800	0.897	0.600	10.23	40.0	NOM	N	5	5
demander	demand	d@mAdA	dIm#nd	0.750	0.779	0.333	909.77	120.0	VER	N	8	6
étrange	strange	etrAZ	str1n_	0.857	0.632	0.333	85.61	106.0	ADJ	A	7	7
forme	form	fOrm	f$m	0.800	0.850	0.500	94.19	313.0	NOM	N	5	4
foot	football	fut	fUtb$l	0.500	0.717	0.333	24.18	33.0	NOM	N	4	8
point	point	pwe	p4nt	1.000	0.550	0.250	225.32	434.0	NOM	N	5	5
fort	firm	fOr	f3m	0.500	0.828	0.333	171.91	54.0	ADV	N	4	4
fort	most	fOr	m5st	0.500	0.665	0.000	171.91	285.0	ADV	PRON	4	4
art	art	Ar	#t	1.000	0.850	0.000	72.79	168.0	NOM	N	3	3
fameux	famous	fAm2z	f1m@s	0.667	0.826	0.400	18.67	78.0	ADJ	A	6	6
âge	age	AZ	1_	0.667	0.626	0.000	152.59	290.0	NOM	N	3	3
excitant	exciting	EksitA	Iks2tIN	0.750	0.766	0.429	16.14	34.0	ADJ	A	8	8
réduire	reduce	red¬irA	rIdjus	0.571	0.829	0.286	27.88	119.0	VER	V	7	6
marcher	march	mArSA	m#J	0.714	0.760	0.200	364.37	30.0	VER	V	7	5
air	air	Er	8R	1.000	0.900	0.000	485.18	251.0	NOM	N	3	3
bye	bye	bAj	b2	1.000	0.733	0.333	23.11	11.0	ONO	INTERJ	3	3
bus	bus	bys	bVs	1.000	0.818	0.667	50.63	79.0	NOM	N	3	3
cap	cape	kAp	k1p	0.750	0.818	0.667	19.49	16.0	NOM	N	3	4
cas	case	kA	k1s	0.750	0.651	0.333	280.59	495.0	NOM	N	3	4
plante	plant	plAt	pl#nt	0.833	0.880	0.600	21.86	121.0	NOM	N	6	5
humain	humane	yme	hjum1n	0.667	0.683	0.167	107.1	13.0	ADJ	A	6	6
humain	human	yme	hjum@n	0.833	0.676	0.167	107.1	285.0	ADJ	A	6	5
humain	man	yme	m{n	0.500	0.533	0.000	107.1	1629.0	ADJ	N	6	3
salade	salad	sAlAd	s{l@d	0.833	0.892	0.600	21.8	20.0	NOM	N	6	5
force	forces	fOrs	f$sIz	0.833	0.840	0.200	151.96	44.0	NOM	N	5	6
force	force	fOrs	f$s	1.000	0.850	0.500	151.96	191.0	NOM	N	5	5
bar	bar	bAr	b#R	1.000	0.933	0.333	67.57	92.0	NOM	N	3	3
bal	ball	bAl	b$l	0.750	0.900	0.667	30.25	111.0	NOM	N	3	4
drogue	drug	drOg	drVg	0.500	1.000	0.750	58.76	47.0	NOM	N	6	4
messe	mass	mEs	m{s	0.600	0.967	0.667	18.36	110.0	NOM	N	5	4
explorer	explore	EksplorA	Ikspl$R	0.875	0.862	0.500	10.0	27.0	VER	V	8	7
plaque	plate	plAk	pl1t	0.667	0.788	0.500	20.48	55.0	NOM	N	6	5
avis	advice	Avi	@dv2s	0.500	0.677	0.200	139.22	73.0	NOM	N	4	6
humble	humble	^bl	hVmbP	1.000	0.700	0.200	12.43	13.0	ADJ	A	6	6
direct	direct	dirEkt	dIrEkt	1.000	0.967	0.833	21.89	82.0	ADJ	A	6	6
direct	directly	dirEkt	dIrEktlI	0.750	0.850	0.625	21.89	71.0	ADJ	ADV	6	8
système	system	sistEm	sIst@m	0.714	0.943	0.667	76.92	373.0	NOM	N	7	6
règle	rule	rEgl	rul	0.600	0.738	0.500	79.51	124.0	NOM	N	5	4
concert	concert	kosEr	kQns@t	1.000	0.776	0.333	31.65	21.0	NOM	N	7	7
ancien	ancient	Asje	1nS@nt	0.857	0.615	0.000	73.16	82.0	ADJ	A	6	7
exploser	explode	EksplozA	Ikspl5d	0.750	0.812	0.500	53.79	22.0	VER	V	8	7
tour	turn	tur	t3n	0.500	0.829	0.333	193.82	578.0	NOM	V	4	4
tour	tower	tur	t6@R	0.600	0.775	0.250	193.82	56.0	NOM	N	4	5
tour	tour	tur	t9R	1.000	0.867	0.333	193.82	43.0	NOM	N	4	4
payer	pay	pE	p1	0.600	0.850	0.500	416.68	349.0	VER	V	5	3
projet	project	proZE	prQ_Ekt	0.857	0.757	0.429	69.59	69.0	NOM	N	6	7
flotter	flutter	flotA	flVt@R	0.857	0.814	0.500	12.79	13.0	VER	V	7	7
flotter	float	flotA	fl5t	0.571	0.840	0.600	12.79	33.0	VER	V	7	5
carrière	career	kArjEr	k@r7R	0.500	0.793	0.333	36.54	66.0	NOM	N	8	6
flot	flood	flo	flVd	0.600	0.800	0.500	10.28	18.0	NOM	N	4	5
sacré	sacred	sAkre	s1krId	0.667	0.792	0.500	56.88	22.0	ADJ	A	5	6
pénétrer	enter	penEtr	Ent@R	0.500	0.683	0.167	19.0	129.0	VER	V	8	5
bébé	baby	bebe	b1bI	0.500	0.900	0.500	191.63	258.0	NOM	N	4	4
station	station	stAsjo	st1SH	1.000	0.702	0.333	29.71	117.0	NOM	N	7	7
magique	magic	mAZik	m{_Ik	0.571	0.875	0.400	26.93	21.0	ADJ	N	7	5
magique	magical	mAZik	m{_IkP	0.571	0.813	0.333	26.93	13.0	ADJ	A	7	7
moral	morale	morAl	mQr#l	0.833	0.880	0.600	16.39	10.0	ADJ	N	5	6
moral	moral	morAl	mQr@l	1.000	0.837	0.600	16.39	58.0	ADJ	A	5	5
procéder	proceed	prosEd	pr@sid	0.625	0.876	0.667	12.91	40.0	VER	V	8	7
peur	fear	p2r	f7R	0.500	0.796	0.000	557.21	146.0	NOM	N	4	4
monter	cover	motA	kVv@R	0.500	0.566	0.000	277.32	182.0	VER	V	6	5
monter	mate	motA	m1t	0.500	0.775	0.500	277.32	23.0	VER	N	6	4
monter	mount	motA	m6nt	0.500	0.675	0.250	277.32	41.0	VER	V	6	5
option	option	Opsjo	QpSH	1.000	0.712	0.200	12.31	32.0	NOM	N	6	6
pompe	pump	pop	pVmp	0.600	0.800	0.500	22.92	19.0	NOM	N	5	4
ticket	ticket	tikE	tIkIt	1.000	0.800	0.400	24.25	36.0	NOM	N	6	6
choix	choice	SwA	J4s	0.667	0.533	0.000	113.35	116.0	NOM	N	5	6
hanter	haunt	AtA	h$nt	0.500	0.550	0.000	11.37	14.0	VER	V	6	5
peau	peel	po	pil	0.500	0.739	0.333	87.47	10.0	NOM	V	4	4
absolu	absolute	Apsoly	{bs@lut	0.750	0.834	0.286	17.25	42.0	ADJ	A	6	8
économie	economy	ekonomi	IkQn@mI	0.625	0.837	0.429	16.97	90.0	NOM	N	8	7
chose	case	Soz	k1s	0.600	0.718	0.000	1773.62	495.0	NOM	N	5	4
cabinet	cabinet	kAbinE	k{bInIt	1.000	0.825	0.429	21.97	47.0	NOM	N	7	7
science	science	sjAs	s2@ns	1.000	0.640	0.400	32.97	108.0	NOM	N	7	7
linge	linen	leZ	lInIn	0.600	0.697	0.200	17.04	17.0	NOM	N	5	5
matériel	matter	mAterjEl	m{t@R	0.500	0.742	0.250	25.26	279.0	NOM	N	8	6
matériel	material	mAterjEl	m@t7r7l	0.750	0.820	0.500	25.26	146.0	NOM	N	8	8
indiquer	indicate	edikA	IndIk1t	0.500	0.722	0.286	36.49	75.0	VER	V	8	8
entrer	enter	Agrese	Ent@R	0.833	0.693	0.000	450.11	129.0	VER	V	6	5
accident	accident	AksidA	{ksId@nt	1.000	0.783	0.375	108.21	70.0	NOM	N	8	8
attaquer	attack	AtAkA	@t{k	0.500	0.792	0.400	99.63	111.0	VER	N	8	6
trésor	treasury	trezOr	trEZ@rI	0.500	0.851	0.429	49.92	13.0	NOM	N	6	8
trésor	treasure	trezOr	trEZ@R	0.500	0.893	0.333	49.92	14.0	NOM	N	6	8
film	film	film	fIlm	1.000	0.950	0.750	252.66	116.0	NOM	N	4	4
fini	finished	fini	fInISt	0.500	0.767	0.333	27.8	11.0	ADJ	A	4	8
humour	humour	ymur	hjum@R	1.000	0.714	0.167	17.22	24.0	NOM	N	6	6
file	line	fil	l2n	0.500	0.592	0.000	22.88	287.0	NOM	N	4	4
file	file	fil	f2l	1.000	0.900	0.667	22.88	38.0	NOM	N	4	4
joindre	join	ZwANE	_4n	0.571	0.620	0.000	46.37	145.0	VER	V	7	4
grain	grain	gre	gr1n	1.000	0.825	0.500	14.32	34.0	NOM	N	5	5
cocktail	cocktail	kOktEl	kQkt1l	1.000	0.917	0.667	10.27	10.0	NOM	N	8	8
queue	queue	k2	kju	1.000	0.692	0.333	41.59	14.0	NOM	N	5	5
armé	armed	Arme	#md	0.600	0.692	0.250	26.53	33.0	ADJ	A	4	5
lettre	letter	lEtr	lEt@R	0.667	0.880	0.600	156.77	206.0	NOM	N	6	6
audience	audience	odjAs	$dj@ns	1.000	0.831	0.500	14.02	76.0	NOM	N	8	8
arme	arm	Arm	#m	0.750	0.800	0.333	220.22	210.0	NOM	N	4	3
capable	capable	kApAbl	k1p@bP	1.000	0.839	0.500	76.85	54.0	ADJ	A	7	7
former	form	fOrmA	f$m	0.667	0.780	0.400	39.69	313.0	VER	N	6	4
fournir	furnish	furni	f3nIS	0.571	0.678	0.200	25.67	18.0	VER	V	7	7
père	parent	pEr	p8r@nt	0.500	0.733	0.333	895.55	317.0	NOM	N	4	6
grave	grave	grAv	gr1v	1.000	0.863	0.750	142.48	21.0	ADJ	N	5	5
fixe	fixed	fiks	fIkst	0.800	0.860	0.600	11.12	41.0	ADJ	A	4	5
opinion	opinion	opinjo	@pInj@n	1.000	0.831	0.429	33.89	94.0	NOM	N	7	7
venger	revenge	vAZ	rIvEn_	0.571	0.670	0.167	37.73	11.0	VER	N	6	7
élégant	elegant	elegA	ElIg@nt	0.714	0.741	0.286	10.13	25.0	ADJ	A	7	7
défense	defence	defAs	dIfEns	0.714	0.836	0.500	50.94	119.0	NOM	N	7	7
terrasse	terrace	tErAs	tEr@s	0.750	0.937	0.800	10.57	25.0	NOM	N	8	7
placer	place	plAs	pl1s	0.833	0.863	0.750	52.94	641.0	VER	N	6	5
avocat	advocate	AvokA	{dv@k1t	0.750	0.713	0.286	112.69	14.0	NOM	V	6	8
leçon	lesson	l@so	lEsH	0.667	0.754	0.500	41.48	57.0	NOM	N	5	6
soudain	sudden	sude	sVdH	0.571	0.625	0.500	21.16	52.0	ADV	A	7	6
insecte	insect	esEkt	InsEkt	0.857	0.883	0.667	13.79	24.0	NOM	N	7	6
chèque	cheque	SEk	JEk	0.833	0.967	0.667	32.03	40.0	NOM	N	6	6
secret	secrecy	s@krE	sikr@sI	0.714	0.777	0.429	103.49	12.0	NOM	N	6	7
secret	secretly	s@krE	sikrItlI	0.750	0.723	0.375	103.49	17.0	NOM	ADV	6	8
secret	secret	s@krE	sikrIt	1.000	0.797	0.500	103.49	57.0	NOM	A	6	6
page	page	pAZ	p1_	1.000	0.751	0.333	39.41	98.0	NOM	N	4	4
test	test	tEst	tEst	1.000	1.000	1.000	55.38	96.0	NOM	N	4	4
effort	effort	efOr	Ef@t	1.000	0.840	0.250	42.7	137.0	NOM	N	6	6
part	part	pAr	p#t	1.000	0.900	0.333	305.89	571.0	NOM	N	4	4
parc	park	pArk	p#k	0.750	0.850	0.500	32.85	71.0	NOM	N	4	4
planète	planet	plAnEt	pl{nIt	0.714	0.913	0.667	61.11	35.0	NOM	N	7	6
héros	hero	ero	h7r5	0.600	0.725	0.250	76.58	41.0	NOM	N	5	4
passe	pass	pAs	p#s	0.800	0.967	0.667	47.58	261.0	NOM	V	5	4
pâle	pale	pAl	p1l	0.750	0.818	0.667	16.5	59.0	ADJ	A	4	4
passé	past	pAse	p#st	0.600	0.735	0.500	115.89	104.0	ADJ	N	5	4
panique	panic	pAnik	p{nIk	0.571	0.915	0.600	16.23	26.0	NOM	N	7	5
magie	magic	mAZi	m{_Ik	0.800	0.775	0.200	25.66	21.0	NOM	N	5	5
exciter	excite	EksitA	Iks2t	0.857	0.817	0.500	28.01	12.0	VER	V	7	6
sorte	sort	sOrt	s$t	0.800	0.850	0.500	114.73	338.0	NOM	N	5	4
paysan	peasant	peizA	pEzHt	0.571	0.540	0.200	23.29	35.0	NOM	N	6	7
médaille	medal	medAj	mEdP	0.500	0.757	0.400	16.32	11.0	NOM	N	8	5
paye	wage	pEj	w1_	0.500	0.572	0.000	10.01	24.0	NOM	N	4	4
entrée	entry	Atre	EntrI	0.667	0.803	0.400	48.08	35.0	NOM	N	6	5
entrée	entrance	Atre	Entr@ns	0.625	0.711	0.286	48.08	50.0	NOM	N	6	8
propre	property	prOpr	prQp@tI	0.625	0.800	0.429	163.24	85.0	ADJ	N	6	8
propre	proper	prOpr	prQp@R	0.667	0.867	0.500	163.24	62.0	ADJ	A	6	6
propre	properly	prOpr	prQp@lI	0.625	0.756	0.429	163.24	51.0	ADJ	ADV	6	8
parti	party	pArti	p#tI	0.800	0.840	0.400	46.59	450.0	NOM	N	5	5
alliance	alliance	AljAs	@l2@ns	1.000	0.647	0.333	18.85	27.0	NOM	N	8	8
cabane	cage	kAbAn	k1_	0.500	0.651	0.200	15.36	16.0	NOM	N	6	4
cabane	can	kAbAn	k{n	0.500	0.755	0.400	15.36	3954.0	NOM	V	6	3
symbole	symbol	sebOl	sImbP	0.857	0.740	0.200	14.95	36.0	NOM	N	7	6
quart	quarter	kAr	kw$t@R	0.714	0.683	0.167	23.02	61.0	NOM	N	5	7
académie	academy	AkAdemi	@k{d@mI	0.625	0.860	0.429	10.03	11.0	NOM	N	8	7
tennis	tennis	tenis	tEnIs	1.000	0.900	0.600	11.37	22.0	NOM	N	6	6
second	second	s@go	sEk@nd	1.000	0.770	0.333	52.5	258.0	ADJ	NUM	6	6
rarement	rarely	rArmA	r8lI	0.500	0.621	0.200	14.05	41.0	ADV	ADV	8	6
ange	angel	AZ	1n_@l	0.800	0.565	0.000	69.27	22.0	NOM	N	4	5
geste	gesture	ZEst	_EsJ@R	0.714	0.783	0.333	40.78	59.0	NOM	N	5	7
poste	post	pOst	p5st	0.800	0.919	0.750	82.87	86.0	NOM	N	5	4
diviser	divide	divizA	dIv2d	0.714	0.767	0.333	10.14	64.0	VER	V	7	6
poser	pose	pozA	p5z	0.800	0.800	0.500	217.2	28.0	VER	V	5	4
papier	paper	pApje	p1p@R	0.833	0.642	0.400	120.51	225.0	NOM	N	6	5
mystère	mystery	mistEr	mIst@rI	0.714	0.880	0.571	28.03	31.0	NOM	N	7	7
attentat	attempt	AtAtA	@tEmpt	0.625	0.650	0.167	14.58	110.0	NOM	N	8	7
muscle	muscle	myskl	mVsP	1.000	0.771	0.400	15.61	88.0	NOM	N	6	6
selle	saddle	sEl	s{dP	0.500	0.825	0.250	10.26	10.0	NOM	N	5	6
numéro	number	nymero	nVmb@R	0.500	0.685	0.333	173.48	405.0	NOM	N	6	6
mètre	metre	mEtr	mit@R	0.800	0.780	0.400	43.49	34.0	NOM	N	5	5
garer	garage	gArA	g{r#_	0.500	0.835	0.400	27.16	25.0	VER	N	5	6
match	match	mAJ	m{J	1.000	0.925	0.667	63.48	57.0	NOM	N	5	5
réaliser	realize	reAlizA	r7l2z	0.625	0.771	0.429	71.27	202.0	VER	V	8	7
battre	rattle	bA	r{tP	0.667	0.604	0.000	200.35	15.0	VER	V	6	6
battre	batter	bA	b{t@R	0.667	0.655	0.200	200.35	17.0	VER	V	6	6
garde	care	gArd	k8R	0.600	0.754	0.000	104.47	121.0	NOM	V	5	4
garde	charge	gArd	J#_	0.500	0.725	0.000	104.47	95.0	NOM	N	5	6
garde	guard	gArd	g#d	0.600	0.850	0.500	104.47	52.0	NOM	N	5	5
usage	use	yzAZ	juz	0.600	0.604	0.000	14.45	798.0	NOM	V	5	3
taxi	taxi	tAksi	t{ksI	1.000	0.915	0.600	63.77	34.0	NOM	N	4	4
défaut	fault	defo	f$lt	0.500	0.533	0.000	18.36	45.0	NOM	N	6	5
défaut	defect	defo	difEkt	0.500	0.736	0.333	18.36	11.0	NOM	N	6	6
semer	seed	s@mA	sid	0.600	0.692	0.250	19.8	48.0	VER	N	5	4
revoir	review	r@vwAr	rIvju	0.500	0.679	0.333	262.05	21.0	NOM	V	6	6
insulter	insult	esyltA	InsVlt	0.750	0.709	0.333	26.93	14.0	VER	N	8	6
échec	check	eSEk	JEk	0.600	0.850	0.500	24.31	83.0	NOM	V	5	5
désastre	disaster	dezAstr	dIz#st@R	0.625	0.888	0.500	12.82	42.0	NOM	N	8	8
union	unity	ynjo	jun@tI	0.600	0.641	0.167	19.14	22.0	NOM	N	5	5
union	union	ynjo	junj@n	1.000	0.760	0.333	19.14	283.0	NOM	N	5	5
zéro	zero	zero	z7r5	0.750	0.850	0.500	32.85	17.0	NOM	N	4	4
unité	unit	ynite	junIt	0.800	0.720	0.200	43.46	114.0	NOM	N	5	4
unité	unity	ynite	jun@tI	0.800	0.781	0.333	43.46	22.0	NOM	N	5	5
torture	torture	tOrtyr	t$J@R	1.000	0.797	0.167	12.94	12.0	NOM	N	7	7
fragile	frail	frAZil	fr1l	0.714	0.783	0.500	15.89	10.0	ADJ	A	7	5
fragile	fragile	frAZil	fr{_2l	1.000	0.879	0.500	15.89	12.0	ADJ	A	7	7
masse	masses	mAs	m{sIz	0.833	0.755	0.400	16.73	19.0	NOM	N	5	6
moment	moment	momA	m5m@nt	1.000	0.731	0.333	433.59	333.0	NOM	N	6	6
honorer	honour	onorA	Qn@R	0.714	0.732	0.200	22.65	33.0	VER	N	7	6
aise	ease	Ez	iz	0.500	0.750	0.500	32.73	23.0	NOM	V	4	4
marin	marine	mAre	m@rin	0.833	0.797	0.400	13.96	18.0	NOM	N	5	6
marié	married	mArje	m{rId	0.571	0.715	0.400	37.11	55.0	NOM	A	5	7
voter	vote	votA	v5t	0.800	0.800	0.500	29.61	57.0	VER	V	5	4
assaut	assault	Aso	@s$lt	0.857	0.697	0.200	12.12	20.0	NOM	N	6	7
marge	margin	mArZ	m#_In	0.667	0.757	0.200	14.4	15.0	NOM	N	5	6
durant	during	dyrA	dj9rIN	0.667	0.673	0.333	34.15	380.0	PRE	PREPOS	6	6
combat	combat	kobA	kQmb{t	1.000	0.713	0.333	64.83	12.0	NOM	V	6	6
ballon	ball	bAlo	b$l	0.667	0.800	0.500	32.92	111.0	NOM	N	6	4
ficher	file	fiSA	f2l	0.500	0.710	0.250	97.84	38.0	VER	N	6	4
cancer	cancer	kAsEr	k{ns@R	1.000	0.839	0.333	23.15	84.0	NOM	N	6	6
composer	compose	kopozA	k@mp5z	0.875	0.743	0.333	14.07	26.0	VER	V	8	7
composer	comprise	kopozA	k@mpr2z	0.625	0.691	0.286	14.07	11.0	VER	V	8	8
aide	aid	Ed	1d	0.750	0.850	0.500	175.59	60.0	NOM	N	4	3
aile	sail	El	s1l	0.500	0.733	0.333	33.45	20.0	NOM	V	4	4
grossier	gross	grosje	gr5s	0.625	0.783	0.500	11.64	22.0	ADJ	A	8	5
thérapie	therapy	terApi	TEr@pI	0.625	0.795	0.333	13.63	12.0	NOM	N	8	7
gang	band	gAg	b{nd	0.500	0.594	0.000	17.48	45.0	NOM	N	4	4
gang	gang	gAg	g{N	1.000	0.878	0.333	17.48	24.0	NOM	N	4	4
changer	exchange	SAZ	IksJ1n_	0.625	0.593	0.000	411.99	49.0	VER	N	7	8
changer	change	SAZ	J1n_	0.857	0.663	0.000	411.99	459.0	VER	V	7	6
innocent	innocent	inosA	In@sHt	1.000	0.676	0.333	39.31	37.0	ADJ	A	8	8
cruel	cruel	kryEl	kr9l	1.000	0.835	0.600	28.98	28.0	ADJ	A	5	5
cruel	brutal	kryEl	brutP	0.500	0.620	0.200	28.98	13.0	ADJ	A	5	6
conflit	conflict	kofli	kQnflIkt	0.875	0.725	0.375	13.79	56.0	NOM	N	7	8
théorie	theory	teori	T7rI	0.571	0.718	0.200	32.38	140.0	NOM	N	7	6
unique	unique	ynik	junik	1.000	0.860	0.600	45.43	31.0	ADJ	A	6	6
rouler	roll	rulA	r5l	0.500	0.800	0.500	61.82	72.0	VER	V	6	4
national	national	nAsjonAl	n{S@nP	1.000	0.792	0.250	34.61	243.0	ADJ	A	8	8
recevoir	receive	r@svE	rIsiv	0.500	0.755	0.400	192.73	158.0	VER	V	8	7
sauce	sauce	sos	s$s	1.000	0.933	0.667	19.24	18.0	NOM	N	5	5
évidence	evidence	evidAs	EvId@ns	0.875	0.812	0.429	11.47	151.0	NOM	N	8	8
citoyen	citizen	sitwAje	sItIzH	0.714	0.640	0.286	29.6	48.0	NOM	N	7	7
importer	import	epOrtA	Imp$t	0.750	0.700	0.167	259.37	21.0	VER	V	8	6
importer	matter	epOrtA	m{t@R	0.500	0.643	0.000	259.37	279.0	VER	N	8	6
ligne	line	liN	l2n	0.800	0.767	0.333	89.83	287.0	NOM	N	5	4
avertir	alert	AvErti	@l3t	0.571	0.695	0.167	30.8	11.0	VER	A	7	5
résister	resist	rezistA	rIzIst	0.625	0.871	0.571	38.91	41.0	VER	V	8	6
police	police	polis	p@lis	1.000	0.952	0.800	276.21	206.0	NOM	N	6	6
police	policy	polis	pQl@sI	0.833	0.764	0.500	276.21	226.0	NOM	N	6	6
cabine	cabin	kAbin	k{bIn	0.833	0.915	0.600	20.0	30.0	NOM	N	6	5
classe	class	klAs	kl#s	0.833	0.975	0.750	78.99	274.0	NOM	N	6	5
patron	pattern	pAtro	p{t@n	0.571	0.735	0.400	141.53	118.0	NOM	N	6	7
illégal	illegal	ilegAl	IligP	0.857	0.833	0.333	19.88	23.0	ADJ	A	7	7
facteur	factor	fAkt9r	f{kt@R	0.714	0.913	0.500	12.26	92.0	NOM	N	7	6
biscuit	biscuit	bisk¬i	bIskIt	1.000	0.767	0.500	12.72	15.0	NOM	N	7	7
remarque	remark	r@mArk	rIm#k	0.625	0.863	0.500	11.24	39.0	NOM	N	8	6
problème	trouble	problEm	trVbP	0.500	0.757	0.286	520.07	156.0	NOM	N	8	7
problème	problem	problEm	prQbl@m	0.750	0.908	0.714	520.07	505.0	NOM	N	8	7
risque	risk	risk	rIsk	0.500	0.950	0.750	69.33	80.0	NOM	N	6	4
imposer	impose	epozA	Imp5z	0.857	0.700	0.200	23.62	44.0	VER	V	7	6
méthode	method	metOd	mET@d	0.714	0.829	0.400	24.87	144.0	NOM	N	7	6
danse	dance	dAs	d#ns	0.800	0.850	0.500	51.23	66.0	NOM	V	5	5
rivière	river	rivjEr	rIv@R	0.571	0.843	0.333	32.73	128.0	NOM	N	7	5
publier	publish	pyblijA	pVblIS	0.714	0.790	0.429	21.07	86.0	VER	V	7	7
regarder	regard	r@gArdA	rIg#d	0.750	0.811	0.429	1197.29	104.0	VER	V	8	6
charité	charity	SArite	J{r@tI	0.857	0.843	0.333	13.75	18.0	NOM	N	7	7
société	society	sosjete	s@s2@tI	0.714	0.760	0.429	75.46	338.0	NOM	N	7	7
mémoire	memory	memwAr	mEm@rI	0.571	0.731	0.333	60.87	88.0	NOM	N	7	6
domaine	domain	domEn	d5m1n	0.857	0.880	0.600	21.57	11.0	NOM	N	7	6
piloter	pilot	pilotA	p2l@t	0.714	0.826	0.500	13.18	21.0	VER	N	7	5
rythme	rhythm	ritm	rID@m	0.667	0.778	0.400	20.43	23.0	NOM	N	6	6
rythme	time	ritm	t2m	0.500	0.750	0.250	20.43	1971.0	NOM	N	6	4
acte	action	Akt	{kSH	0.500	0.769	0.250	56.81	231.0	NOM	N	4	6
acte	act	Akt	{kt	0.750	0.925	0.667	56.81	154.0	NOM	N	4	3
survivre	survive	syrvi	s@v2v	0.875	0.660	0.200	63.62	89.0	VER	V	8	7
livrer	deliver	livrA	dIlIv@R	0.571	0.671	0.286	56.53	46.0	VER	V	6	7
familier	familiar	fAmilje	f@mIlj@R	0.875	0.843	0.500	11.3	65.0	ADJ	A	8	8
profit	profit	profi	prQfIt	1.000	0.800	0.500	14.29	69.0	NOM	N	6	6
grâce	grace	grAs	gr1s	0.800	0.863	0.750	85.61	22.0	PRE	N	5	5
profil	profile	profil	pr5f2l	0.857	0.900	0.667	14.44	12.0	NOM	N	6	7
foirer	founder	fwArA	f6nd@R	0.571	0.631	0.167	14.76	11.0	VER	N	6	7
sommet	summit	somE	sVmIt	0.667	0.780	0.400	17.44	14.0	NOM	N	6	6
charger	charge	SArZ	J#_	0.857	0.775	0.000	93.02	95.0	VER	N	7	6
familial	family	fAmiljAl	f{m@lI	0.625	0.728	0.375	15.66	420.0	ADJ	N	8	6
machine	machine	mASin	m@Sin	1.000	0.937	0.800	67.72	123.0	NOM	N	7	7
stade	stage	stAd	st1_	0.800	0.838	0.500	15.14	163.0	NOM	N	5	5
suprême	supreme	syprEm	sUprim	0.857	0.863	0.667	15.26	23.0	ADJ	A	7	7
occasion	occasion	okAzjo	@k1ZH	1.000	0.662	0.167	61.89	105.0	NOM	N	8	8
croix	cross	krwA	krQs	0.600	0.750	0.500	29.1	75.0	NOM	V	5	5
visiter	visit	vizitA	vIzIt	0.714	0.850	0.500	34.92	110.0	VER	V	7	5
contrôle	control	kotrol	k@ntr5l	0.750	0.851	0.571	66.28	200.0	NOM	N	8	7
conseil	council	kosEj	k6nsP	0.571	0.657	0.200	87.14	120.0	NOM	N	7	7
conseil	counsel	kosEj	k6nsP	0.714	0.657	0.200	87.14	11.0	NOM	N	7	7
faveur	favour	fAv9r	f1v@R	0.833	0.831	0.400	36.65	59.0	NOM	N	6	6
dignité	dignity	diNite	dIgn@tI	0.857	0.792	0.286	14.61	25.0	NOM	N	7	7
doute	doubt	dut	d6t	0.600	0.900	0.667	108.18	153.0	NOM	N	5	5
câble	cable	kAbl	k1bP	0.800	0.838	0.500	17.04	16.0	NOM	N	5	5
exercice	exercise	EgzErsis	Eks@s2z	0.875	0.882	0.250	22.66	100.0	NOM	N	8	8
libérer	liberate	libEr	lIb@r1t	0.500	0.808	0.429	75.77	11.0	VER	V	7	8
actuel	actual	Akt¬El	{kJ9l	0.833	0.809	0.333	14.86	60.0	ADJ	A	6	6
liberté	liberty	libErte	lIb@tI	0.857	0.851	0.429	79.53	23.0	NOM	N	7	7
tester	test	tEstA	tEst	0.667	0.900	0.800	20.66	96.0	VER	N	6	4
salle	hall	sAl	h$l	0.600	0.700	0.333	116.91	133.0	NOM	N	5	4
crise	crisis	kriz	kr2sIs	0.667	0.800	0.333	50.15	66.0	NOM	N	5	6
théâtre	theatre	teAtr	T7t@R	0.714	0.638	0.000	41.49	90.0	NOM	N	7	7
steak	steak	stEk	st1k	1.000	0.925	0.750	10.76	12.0	NOM	N	5	5
crier	shriek	krijA	Srik	0.500	0.689	0.400	116.94	12.0	VER	V	5	6
figure	figure	figyr	fIg@R	1.000	0.857	0.400	25.18	191.0	NOM	N	6	6
crime	crime	krim	kr2m	1.000	0.925	0.750	104.07	65.0	NOM	N	5	5
pigeon	pigeon	piZo	pI_In	1.000	0.755	0.200	15.05	11.0	NOM	N	6	6
cristal	crystal	kristAl	krIstP	0.857	0.886	0.571	10.22	17.0	NOM	N	7	7
week-end	weekend	wikEnd	wikEnd	0.875	1.000	1.000	44.51	40.0	NOM	N	8	7
poche	pocket	pOS	pQkIt	0.667	0.678	0.200	49.65	75.0	NOM	N	5	6
ouest	west	wEst	wEst	0.600	1.000	1.000	27.79	35.0	NOM	N	5	4
mesure	metre	m@zyr	mit@R	0.667	0.734	0.200	32.15	34.0	NOM	N	6	5
mesure	measure	m@zyr	mEZ@R	0.857	0.848	0.200	32.15	73.0	NOM	N	6	7
possible	possibly	posibl	pQs@blI	0.875	0.798	0.571	201.41	92.0	ADJ	ADV	8	8
possible	possible	posibl	pQs@bP	1.000	0.831	0.500	201.41	336.0	ADJ	A	8	8
sensé	sensible	sAse	sEns@bP	0.500	0.711	0.286	10.5	37.0	ADJ	A	5	8
choisir	choose	SwAzi	Juz	0.571	0.640	0.200	170.48	179.0	VER	V	7	6
origine	origin	oriZin	QrI_In	0.857	0.817	0.333	28.07	43.0	NOM	N	7	6
disque	disc	disk	dIsk	0.500	0.950	0.750	33.61	11.0	NOM	N	6	4
version	version	vErsjo	v3SH	1.000	0.696	0.167	20.09	47.0	NOM	N	7	7
bref	brief	brEf	brif	0.800	0.875	0.750	22.26	44.0	ADV	A	4	5
bref	briefly	brEf	briflI	0.571	0.750	0.500	22.26	33.0	ADV	ADV	4	7
spécial	special	spesjAl	spESP	0.857	0.786	0.286	83.73	187.0	ADJ	A	7	7
intimité	intimacy	etimite	IntIm@sI	0.625	0.760	0.250	10.8	11.0	NOM	N	8	8
brun	brown	br^	br6n	0.600	0.750	0.500	13.16	75.0	ADJ	A	4	5
appeler	appeal	AplA	@pil	0.571	0.671	0.250	1165.48	53.0	VER	N	7	6
statue	statue	stAty	st{Ju	1.000	0.895	0.400	19.5	23.0	NOM	N	6	6
sens	sense	sAs	sEns	0.800	0.804	0.500	117.57	274.0	NOM	N	4	5
compte	count	kot	k6nt	0.500	0.800	0.500	160.95	63.0	NOM	V	6	5
futur	future	fytyr	fjuJ@R	0.833	0.781	0.167	26.33	138.0	NOM	N	5	6
capacité	capacity	kApAsite	k@p{s@tI	0.875	0.855	0.500	17.29	56.0	NOM	N	8	8
honnête	honestly	onEt	QnIstlI	0.500	0.671	0.286	53.89	18.0	ADJ	ADV	7	8
honnête	honest	onEt	QnIst	0.571	0.740	0.400	53.89	36.0	ADJ	A	7	6
docteur	doctor	dOkt9r	dQkt@R	0.714	0.917	0.500	233.86	184.0	NOM	N	7	6
dialogue	dialogue	djAlOg	d2@lQg	1.000	0.750	0.500	16.71	17.0	NOM	N	8	8
brique	brick	brik	brIk	0.500	0.950	0.750	13.56	43.0	NOM	N	6	5
dater	date	dAtA	d1t	0.800	0.738	0.500	16.69	63.0	VER	N	5	4
terreur	terror	tEr9r	tEr@R	0.714	0.940	0.600	15.18	31.0	NOM	N	7	6
droit	direct	drwA	dIrEkt	0.500	0.620	0.333	207.62	82.0	NOM	A	5	6
poison	poison	pwAzo	p4zH	1.000	0.672	0.400	19.76	17.0	NOM	V	6	6
sucer	suck	sys	sVk	0.600	0.651	0.333	23.45	36.0	VER	V	5	4
sauf	safe	sof	s1f	0.500	0.867	0.667	108.54	88.0	PRE	A	4	4
sauf	save	sof	s1v	0.500	0.867	0.333	108.54	122.0	PRE	V	4	4
dollar	dollar	dolAr	dQl@R	1.000	0.817	0.400	134.1	68.0	NOM	N	6	6
nombre	number	nobr	nVmb@R	0.500	0.767	0.333	40.16	405.0	NOM	N	6	6
jardin	yard	ZArde	j#d	0.500	0.735	0.200	60.21	87.0	NOM	N	6	4
jardin	garden	ZArde	g#dH	0.667	0.711	0.200	60.21	140.0	NOM	N	6	6
profiter	profit	profitA	prQfIt	0.750	0.829	0.571	67.2	69.0	VER	N	8	6
trafic	traffic	trAfik	tr{fIk	0.857	0.929	0.667	14.02	54.0	NOM	N	6	7
total	total	totAl	t5tP	1.000	0.820	0.400	24.59	111.0	ADJ	A	5	5
courage	courage	kurAZ	kVrI_	1.000	0.752	0.400	70.73	33.0	NOM	N	7	7
marché	market	mArSe	m#kIt	0.500	0.668	0.200	74.36	142.0	NOM	N	6	6
accepter	accept	AksEptA	@ksEpt	0.750	0.883	0.714	165.84	207.0	VER	V	8	6
courant	current	kurA	kVr@nt	0.571	0.697	0.333	111.58	69.0	NOM	A	7	7
marche	pace	mArS	p1s	0.500	0.688	0.000	53.17	37.0	NOM	N	6	4
marche	march	mArS	m#J	0.833	0.825	0.250	53.17	30.0	NOM	V	6	5
cheminée	chimney	S@mine	JImnI	0.500	0.829	0.333	11.39	10.0	NOM	N	8	7
garder	guard	gArdA	g#d	0.500	0.780	0.400	338.4	52.0	VER	N	6	5
limiter	limit	limitA	lImIt	0.714	0.850	0.500	11.19	49.0	VER	N	7	5
chaos	chaos	kAo	k1Qs	1.000	0.669	0.250	11.3	15.0	NOM	N	5	5
note	note	nOt	n5t	1.000	0.892	0.667	62.82	116.0	NOM	N	4	4
nord	north	nOr	n$T	0.600	0.892	0.333	50.38	45.0	NOM	ADV	4	5
justice	justice	Zystis	_VstIs	1.000	0.842	0.500	50.96	42.0	NOM	N	7	7
député	deputy	depyte	dEpjUtI	0.667	0.811	0.429	10.4	20.0	NOM	N	6	6
médecine	medicine	mEdsin	mEdsIn	0.750	0.967	0.833	23.51	37.0	NOM	N	8	8
causer	chatter	kozA	J{t@R	0.571	0.585	0.000	63.66	10.0	VER	V	6	7
causer	cause	kozA	k$z	0.833	0.825	0.500	63.66	171.0	VER	V	6	5
admirer	admire	AdmirA	@dm2@R	0.857	0.714	0.333	32.39	44.0	VER	V	7	6
dette	debt	dEt	dEt	0.600	1.000	1.000	26.13	33.0	NOM	N	5	4
descente	descent	desAt	dIsEnt	0.875	0.836	0.500	11.59	10.0	NOM	N	8	7
site	site	sit	s2t	1.000	0.900	0.667	17.17	79.0	NOM	N	4	4
temple	temple	tApl	tEmpP	1.000	0.823	0.400	15.69	29.0	NOM	N	6	6
caravane	caravan	kArAvAn	k{r@v{n	0.875	0.891	0.571	11.64	10.0	NOM	N	8	7
exact	exactly	EgzAkt	Igz{ktlI	0.714	0.810	0.500	86.8	141.0	ADJ	ADV	5	7
exact	exact	EgzAkt	Igz{kt	1.000	0.913	0.667	86.8	30.0	ADJ	A	5	5
balle	ball	bAl	b$l	0.800	0.900	0.667	122.07	111.0	NOM	N	5	4
balle	bullet	bAl	bUlIt	0.667	0.700	0.400	122.07	24.0	NOM	N	5	6
liquide	liquid	likid	lIkwId	0.857	0.850	0.500	18.41	19.0	NOM	N	7	6
empereur	emperor	Apr9r	Emp@r@R	0.750	0.774	0.286	25.55	17.0	NOM	N	8	7
clair	fair	klEr	f8R	0.600	0.746	0.000	122.69	78.0	ADJ	A	5	4
clair	clear	klEr	kl7R	0.600	0.894	0.500	122.69	231.0	ADJ	A	5	5
absence	absence	ApsAs	{bs@ns	1.000	0.827	0.333	22.86	41.0	NOM	N	7	7
période	period	perjOd	p7r7d	0.714	0.813	0.500	25.65	207.0	NOM	N	7	6
rejeter	reject	r@ZtA	rI_Ekt	0.571	0.679	0.167	23.16	60.0	VER	V	7	6
permis	permit	pErmi	p@mIt	0.833	0.732	0.200	26.95	43.0	NOM	V	6	6
sexe	sex	sEks	sEks	0.750	1.000	1.000	52.09	133.0	NOM	N	4	3
commun	commonly	kom^	kQm@nlI	0.625	0.666	0.286	25.08	19.0	ADJ	ADV	6	8
commun	common	kom^	kQm@n	0.833	0.732	0.400	25.08	188.0	ADJ	A	6	6
commun	communal	kom^	kQmjUnP	0.750	0.634	0.286	25.08	12.0	ADJ	A	6	8
bizarre	bizarre	bizAr	bIz#R	1.000	0.920	0.400	131.41	10.0	ADJ	A	7	7
écran	screen	ekrA	skrin	0.500	0.561	0.400	23.68	34.0	NOM	N	5	6
progrès	progress	progrE	pr5grEs	0.750	0.886	0.714	18.52	65.0	NOM	N	7	8
priorité	priority	prijorite	pr2Qr@tI	0.875	0.787	0.444	12.15	32.0	NOM	N	8	8
signe	sign	siN	s2n	0.800	0.767	0.333	82.73	139.0	NOM	N	5	4
aventure	venture	AvAtyr	vEnJ@R	0.875	0.683	0.000	29.66	13.0	NOM	V	8	7
envie	envy	Avi	EnvI	0.600	0.754	0.250	213.96	14.0	NOM	N	5	4
village	village	vilAZ	vIlI_	1.000	0.812	0.400	95.82	164.0	NOM	N	7	7
trône	throne	tron	Tr5n	0.667	0.822	0.500	14.32	11.0	NOM	N	5	6
brigade	brigade	brigAd	brIg1d	1.000	0.875	0.667	16.65	14.0	NOM	N	7	7
camarade	comrade	kAmArAd	kQmr1d	0.750	0.850	0.571	77.81	16.0	NOM	N	8	7
slip	slip	slip	slIp	1.000	0.950	0.750	11.35	61.0	NOM	V	4	4
habitude	habit	Abityd	h{bIt	0.625	0.679	0.167	98.22	63.0	NOM	N	8	5
budget	budget	bydZE	bV_It	1.000	0.611	0.200	11.21	39.0	NOM	N	6	6
record	record	r@kOr	rEk$d	1.000	0.912	0.400	13.34	93.0	NOM	N	6	6
centre	centre	sAtr	sEnt@R	1.000	0.770	0.333	57.0	205.0	NOM	N	6	6
respect	respect	rEspE	rIspEkt	1.000	0.814	0.571	54.78	73.0	NOM	N	7	7
assumer	assume	AsymA	@sjum	0.857	0.697	0.200	12.83	110.0	VER	V	7	6
sexuel	sexually	seks¬El	sEkS9lI	0.625	0.754	0.286	46.15	11.0	ADJ	ADV	6	8
sexuel	sexual	seks¬El	sEkS9l	0.833	0.825	0.429	46.15	80.0	ADJ	A	6	6
galerie	gallery	gAlri	g{l@rI	0.571	0.846	0.500	15.69	37.0	NOM	N	7	7
modifier	modify	modifjA	mQdIf2	0.625	0.786	0.429	10.9	18.0	VER	V	8	6
haine	hatred	En	h1trId	0.500	0.600	0.000	33.1	22.0	NOM	N	5	6
réalité	reality	reAlite	rI{l@tI	0.714	0.851	0.429	53.77	87.0	NOM	N	7	7
contenir	cover	kotnE	kVv@R	0.500	0.640	0.200	30.07	182.0	VER	V	8	5
contenir	contain	kotnE	k@nt1n	0.625	0.793	0.333	30.07	125.0	VER	V	8	7
nouveau	novel	nuvo	nQvP	0.571	0.575	0.500	229.97	40.0	NOM	N	7	5
vomir	vomit	vomi	vQmIt	0.800	0.760	0.400	26.12	12.0	VER	V	5	5
nerf	nerve	nEr	n3v	0.600	0.839	0.333	30.12	18.0	NOM	N	4	5
jalousie	jealousy	ZAluzi	_El@sI	0.625	0.817	0.167	13.67	14.0	NOM	N	8	8
neuf	new	n9f	nju	0.500	0.567	0.333	59.45	1068.0	ADJ	A	4	3
couleur	colour	kul9r	kVl@R	0.714	0.840	0.400	82.25	111.0	NOM	N	7	6
style	style	stil	st2l	1.000	0.925	0.750	32.34	105.0	NOM	N	5	5
division	division	divizjo	dIvIZH	1.000	0.766	0.286	13.07	77.0	NOM	N	8	8
poudre	powder	pudr	p6d@R	0.500	0.820	0.400	23.11	20.0	NOM	N	6	6
magazine	magazine	mAgAzin	m{g@zin	1.000	0.923	0.714	21.42	64.0	NOM	N	8	8
réponse	response	repos	rIspQns	0.750	0.757	0.429	97.06	83.0	NOM	N	7	8
arriver	arrive	ArivA	@r2v	0.857	0.777	0.400	1252.39	171.0	VER	V	7	6
arriver	arise	ArivA	@r2z	0.571	0.737	0.200	1252.39	61.0	VER	V	7	5
troupe	group	trup	grup	0.667	0.925	0.750	30.93	472.0	NOM	N	6	5
morale	moral	morAl	mQr@l	0.833	0.837	0.600	13.13	58.0	NOM	A	6	5
morale	morality	morAl	m@r{l@tI	0.625	0.754	0.375	13.13	16.0	NOM	N	6	8
tribu	tribe	triby	tr2b	0.800	0.840	0.600	11.57	39.0	NOM	N	5	5
essai	essay	esE	Es1	0.800	0.800	0.333	28.78	22.0	NOM	N	5	5
nommer	name	nomA	n1m	0.500	0.775	0.500	45.6	335.0	VER	N	6	4
suicide	suicide	s¬isid	sUIs2d	1.000	0.750	0.500	27.33	27.0	NOM	N	7	7
étranger	strange	etrAZe	str1n_	0.750	0.549	0.333	59.32	106.0	NOM	A	8	7
étranger	stranger	etrAZe	str1n_@R	0.875	0.631	0.250	59.32	43.0	NOM	N	8	8
noble	noble	nObl	n5bP	1.000	0.894	0.500	28.7	18.0	ADJ	A	5	5
réserve	reserve	rezErv	rIz3v	0.857	0.850	0.500	21.11	39.0	NOM	N	7	7
garage	garage	gArAZ	g{r#_	1.000	0.895	0.400	25.25	25.0	NOM	N	6	6
contrat	contract	kotrA	kQntr{kt	0.875	0.722	0.375	53.23	42.0	NOM	N	7	8
médical	medical	medikAl	mEdIkP	0.857	0.843	0.429	31.48	77.0	ADJ	A	7	7
valeur	value	vAl9r	v{lju	0.667	0.695	0.400	45.4	173.0	NOM	N	6	5
surprise	surprise	syrpriz	s@pr2z	1.000	0.826	0.571	82.94	60.0	NOM	N	8	8
sport	sports	spOr	sp$ts	0.833	0.840	0.400	30.04	25.0	NOM	N	5	6
sport	sport	spOr	sp$t	1.000	0.925	0.500	30.04	40.0	NOM	N	5	5
obtenir	obtain	Opt@nE	@bt1n	0.571	0.853	0.333	88.08	67.0	VER	V	7	6
alarme	alarm	AlArm	@l#m	0.833	0.817	0.400	19.29	22.0	NOM	N	6	5
pincer	pick	pes	pIk	0.500	0.767	0.333	10.84	189.0	VER	V	6	4
couvrir	cover	kuvEr	kVv@R	0.571	0.852	0.400	88.29	182.0	VER	V	7	5
fleur	flower	fl9r	fl6@R	0.500	0.860	0.400	99.75	93.0	NOM	N	5	6
prophète	prophet	profEt	prQfIt	0.750	0.867	0.667	12.36	16.0	NOM	N	8	7
esprit	spirit	Espri	spIrIt	0.667	0.717	0.333	155.82	76.0	NOM	N	6	6
habit	habit	Abi	h{bIt	1.000	0.715	0.200	27.64	63.0	NOM	N	5	5
pointe	point	pwet	p4nt	0.833	0.675	0.500	13.32	434.0	NOM	N	6	5
passer	pass	pAsA	p#s	0.667	0.850	0.500	1495.49	261.0	VER	V	6	4
échanger	exchange	eSAZ	IksJ1n_	0.625	0.636	0.000	27.38	49.0	VER	N	8	8
échanger	change	eSAZ	J1n_	0.750	0.571	0.000	27.38	459.0	VER	V	8	6
manière	manner	mAnjEr	m{n@R	0.571	0.839	0.333	72.31	77.0	NOM	N	7	6
préparer	prepare	prepArA	prIp8R	0.750	0.831	0.429	174.33	79.0	VER	V	8	7
énorme	enormous	enOrm	In$m@s	0.500	0.743	0.167	49.27	76.0	ADJ	A	6	8
tunnel	tunnel	tynEl	tVnP	1.000	0.771	0.400	19.24	17.0	NOM	N	6	6
insister	insist	esistA	InsIst	0.750	0.767	0.333	42.16	78.0	VER	V	8	6
juger	judge	ZyZ	_V_	0.600	0.684	0.000	56.12	59.0	VER	N	5	5
camp	camp	kA	k{mp	1.000	0.694	0.250	114.93	78.0	NOM	N	4	4
assurer	assure	AsyrA	@S$R	0.857	0.707	0.000	107.63	39.0	VER	V	7	6
danseur	dancer	dAs9r	d#ns@R	0.714	0.850	0.333	23.05	14.0	NOM	N	7	6
arrivée	arrival	Arive	@r2vP	0.714	0.677	0.400	42.66	40.0	NOM	N	7	7
misère	misery	mizEr	mIz@rI	0.667	0.860	0.500	18.77	22.0	NOM	N	6	6
misère	distress	mizEr	dIstrEs	0.500	0.755	0.143	18.77	12.0	NOM	N	6	8
planter	plant	plAtA	pl#nt	0.714	0.780	0.400	38.29	121.0	VER	N	7	5
entendre	intend	AtA	IntEnd	0.625	0.613	0.167	728.67	79.0	VER	V	8	6
zone	zone	zon	z5n	1.000	0.900	0.667	53.94	16.0	NOM	N	4	4
cage	cage	kAZ	k1_	1.000	0.751	0.333	18.3	16.0	NOM	N	4	4
identité	identity	idAtite	2dEnt@tI	0.875	0.788	0.375	34.78	39.0	NOM	N	8	8
essence	essence	esAs	EsHs	1.000	0.675	0.500	33.24	19.0	NOM	N	7	7
tombeau	tomb	tobo	tum	0.571	0.800	0.250	10.22	19.0	NOM	N	7	4
toast	toast	tost	t5st	1.000	0.925	0.750	16.3	15.0	NOM	N	5	5
conclure	conclude	kokly	k@nklud	0.875	0.794	0.429	27.26	43.0	VER	V	8	8
stable	steadily	stAbl	stEdIlI	0.500	0.774	0.429	10.09	27.0	ADJ	ADV	6	8
stable	stable	stAbl	st1bP	1.000	0.871	0.600	10.09	17.0	ADJ	A	6	6
bain	bath	be	b#T	0.500	0.684	0.333	74.48	47.0	NOM	N	4	4
diamant	diamond	djAmA	d2@m@nd	0.714	0.626	0.286	20.56	14.0	NOM	N	7	7
original	original	oriZinAl	@rI_@nP	1.000	0.793	0.250	14.45	85.0	ADJ	A	8	8
bureau	bureau	byro	bj9r5	1.000	0.755	0.400	167.13	19.0	NOM	N	6	6
durer	endure	dyrA	Indj9R	0.500	0.579	0.167	74.39	19.0	VER	V	5	6
amusant	amusing	AmyzA	@muzIN	0.714	0.741	0.333	29.36	12.0	ADJ	A	7	7
barrage	barrier	bArAZ	b{r7R	0.571	0.788	0.400	13.4	30.0	NOM	N	7	7
banc	bank	bA	b{Nk	0.750	0.694	0.250	10.76	172.0	NOM	N	4	4
banc	bench	bA	bEnJ	0.600	0.679	0.250	10.76	26.0	NOM	N	4	5
base	basis	bAz	b1sIs	0.600	0.692	0.200	59.22	84.0	NOM	N	4	5
base	base	bAz	b1s	1.000	0.818	0.333	59.22	80.0	NOM	N	4	4
patient	patient	pAsjA	p1SHt	1.000	0.544	0.200	61.69	68.0	NOM	N	7	7
campagne	campaign	kApAN	k{mp1n	0.750	0.722	0.333	51.12	96.0	NOM	N	8	8
crédit	credit	kredi	krEdIt	0.833	0.833	0.500	28.21	42.0	NOM	N	6	6
remède	remedy	r@mEd	rEm@dI	0.667	0.870	0.500	16.14	10.0	NOM	N	6	6
minute	minute	minyt	mInIt	1.000	0.920	0.600	342.28	283.0	NOM	N	6	6
tendre	tender	tA	tEnd@R	0.667	0.620	0.167	26.63	19.0	VER	A	6	6
tension	tension	tAsjo	tEnSH	1.000	0.670	0.200	21.28	45.0	NOM	N	7	7
adorer	adore	AdorA	@d$R	0.833	0.777	0.200	193.67	12.0	VER	V	6	5
plaisir	pleasure	plezir	plEZ@R	0.500	0.847	0.333	186.37	93.0	NOM	N	7	8
chameau	camel	SAmo	k{mP	0.571	0.582	0.250	10.99	25.0	NOM	N	7	5
fonder	found	fodA	f6nd	0.500	0.675	0.250	15.97	30.0	VER	V	6	5
flotte	fleet	flOt	flit	0.500	0.863	0.750	16.36	15.0	NOM	N	6	5
minuit	midnight	min¬i	mIdn2t	0.500	0.710	0.333	38.51	24.0	NOM	N	6	8
employer	employ	AplwA	Impl4	0.750	0.632	0.200	19.47	62.0	VER	V	8	6
portrait	portrait	pOrtrE	p$tr1t	1.000	0.767	0.333	25.73	29.0	NOM	N	8	8
passage	passage	pAsAZ	p{sI_	1.000	0.808	0.400	44.73	46.0	NOM	N	7	7
précieux	precious	presj2z	prES@s	0.625	0.825	0.286	24.66	23.0	ADJ	A	8	8
exposer	expose	EkspozA	Iksp5z	0.857	0.843	0.571	22.42	49.0	VER	V	7	6
gentil	gently	ZAti	_EntlI	0.667	0.720	0.167	192.64	49.0	ADJ	ADV	6	6
gentil	gentle	ZAti	_EntP	0.667	0.603	0.200	192.64	36.0	ADJ	A	6	6
rose	rose	roz	r5z	1.000	0.900	0.667	24.67	21.0	NOM	N	4	4
rond	ring	ro	rIN	0.500	0.725	0.333	16.84	91.0	NOM	V	4	4
rond	round	ro	r6nd	0.800	0.675	0.250	16.84	158.0	NOM	PREPOS	4	5
excuse	excuse	Ekskyz	Ikskjus	1.000	0.857	0.429	61.58	28.0	NOM	N	6	6
pitié	pity	pitje	pItI	0.600	0.820	0.400	76.38	29.0	NOM	N	5	4
songer	ponder	soZ	pQnd@R	0.667	0.606	0.000	24.59	10.0	VER	V	6	6
songer	consider	soZ	k@nsId@R	0.500	0.617	0.125	24.59	208.0	VER	V	6	8
idéal	ideal	ideAl	2d7l	0.800	0.780	0.400	21.85	31.0	ADJ	N	5	5
interne	internal	etErn	Int3nP	0.750	0.715	0.167	13.15	42.0	ADJ	A	7	8
interne	interior	etErn	Int7r7R	0.625	0.754	0.286	13.15	20.0	ADJ	N	7	8
interne	inner	etErn	In@R	0.571	0.792	0.000	13.15	46.0	ADJ	A	7	5
image	image	imAZ	ImI_	1.000	0.765	0.250	82.13	105.0	NOM	N	5	5
instant	instant	estA	Inst@nt	1.000	0.712	0.286	189.41	16.0	NOM	N	7	7
tendance	tendency	tAdAs	tEnd@nsI	0.750	0.738	0.375	12.98	46.0	NOM	N	8	8
absent	absent	ApsA	{bs@nt	1.000	0.743	0.167	14.91	13.0	ADJ	A	6	6
cacher	cover	kASA	kVv@R	0.500	0.737	0.200	204.13	182.0	VER	V	6	5
cachet	tablet	kASE	t{blIt	0.500	0.636	0.000	16.46	11.0	NOM	N	6	6
caméra	camera	kAmerA	k{m@r@	0.833	0.870	0.500	56.18	36.0	NOM	N	6	6
présence	presence	prezAs	prEzHs	0.875	0.783	0.667	45.03	82.0	NOM	N	8	8
premier	prime	pr@mje	pr2m	0.571	0.779	0.500	376.98	63.0	ADJ	A	7	5
furieux	furious	fyrj2z	fj9r7s	0.714	0.746	0.167	25.31	15.0	ADJ	A	7	7
vierge	virgin	vjErZ	v3_In	0.500	0.643	0.200	26.03	11.0	ADJ	N	6	6
document	document	dokymA	dQkjUm@nt	1.000	0.707	0.333	24.86	49.0	NOM	N	8	8
actif	actively	Aktif	{ktIvlI	0.500	0.797	0.286	10.15	10.0	ADJ	ADV	5	8
actif	active	Aktif	{ktIv	0.667	0.915	0.400	10.15	57.0	ADJ	A	5	6
perle	pearl	pErl	p3l	0.600	0.825	0.500	10.57	11.0	NOM	N	5	5
hôtel	hotel	otEl	h5tEl	0.800	0.840	0.600	114.67	143.0	NOM	N	5	5
croiser	cross	krwAzA	krQs	0.571	0.833	0.333	28.84	75.0	VER	V	7	5
tolérer	tolerate	tolEr	tQl@r1t	0.500	0.766	0.429	13.05	15.0	VER	V	7	8
rapport	report	rApOr	rIp$t	0.714	0.832	0.400	140.08	146.0	NOM	N	7	6
province	province	proves	prQvIns	1.000	0.829	0.571	12.01	11.0	NOM	N	8	8
super	superb	sypEr	sup3b	0.833	0.848	0.400	154.83	16.0	ADJ	A	5	6
divin	divine	dive	dIv2n	0.833	0.800	0.400	26.55	14.0	ADJ	A	5	6
amateur	amateur	AmAt9r	{m@t@R	1.000	0.860	0.333	11.66	11.0	NOM	A	7	7
business	business	biznEs	bIznIs	1.000	0.917	0.667	15.62	246.0	NOM	N	8	8
élection	election	elEksjo	IlEkSH	0.875	0.794	0.429	17.17	90.0	NOM	N	8	8
joie	joy	ZwA	_4	0.500	0.667	0.000	75.09	44.0	NOM	N	4	3
honneur	honour	on9r	Qn@R	0.714	0.800	0.250	130.69	33.0	NOM	N	7	6
chimique	chemical	Simik	kEmIkP	0.500	0.725	0.333	10.51	37.0	ADJ	A	8	8
religion	religion	r@liZjo	rIlI_@n	1.000	0.734	0.286	24.68	57.0	NOM	N	8	8
dénoncer	denounce	denos	dIn6ns	0.625	0.833	0.500	29.57	11.0	VER	V	8	8
content	content	kotA	kQntEnt	1.000	0.674	0.286	178.94	49.0	ADJ	N	7	7
offrir	offer	ofEr	Qf@R	0.667	0.815	0.250	177.8	205.0	VER	V	6	5
collier	collar	kolje	kQl@R	0.714	0.652	0.400	19.91	22.0	NOM	N	7	6
capturer	capture	kAptyrA	k{pJ@R	0.875	0.809	0.286	17.67	26.0	VER	V	8	7
degré	degree	d@gre	dIgri	0.667	0.915	0.600	21.3	142.0	NOM	N	5	6
succès	success	syksE	s@ksEs	0.714	0.847	0.667	39.58	110.0	NOM	N	6	7
suite	suite	s¬it	swit	1.000	0.850	0.750	275.9	12.0	NOM	N	5	5
océan	ocean	oseA	5SH	0.800	0.525	0.000	24.89	29.0	NOM	N	5	5
alerte	alarm	AlErt	@l#m	0.500	0.697	0.200	13.45	22.0	NOM	N	6	5
alerte	alert	AlErt	@l3t	0.833	0.797	0.400	13.45	11.0	NOM	A	6	5
estomac	stomach	EstomA	stVm@k	0.714	0.731	0.333	23.56	43.0	NOM	N	7	7
rumeur	rumour	rym9r	rum@R	0.833	0.900	0.400	22.11	24.0	NOM	N	6	6
passion	passion	pAsjo	p{SH	1.000	0.708	0.200	33.78	36.0	NOM	N	7	7
victime	victim	viktim	vIktIm	0.857	0.933	0.667	106.25	54.0	NOM	N	7	6
chaîne	chain	SEn	J1n	0.667	0.867	0.333	38.8	48.0	NOM	N	6	5
flamme	flame	flAm	fl1m	0.833	0.863	0.750	26.93	26.0	NOM	N	6	5
talent	talent	tAlA	t{l@nt	1.000	0.743	0.333	44.17	36.0	NOM	N	6	6
sujet	subject	syZE	sVb_Ikt	0.714	0.636	0.143	120.42	182.0	NOM	N	5	7
sonner	sound	sonA	s6nd	0.500	0.675	0.500	73.67	152.0	VER	N	6	5
prime	prize	prim	pr2z	0.800	0.819	0.500	17.79	26.0	NOM	N	5	5
bande	lane	bAd	l1n	0.600	0.542	0.000	78.36	42.0	NOM	N	5	4
bande	band	bAd	b{nd	0.800	0.819	0.500	78.36	45.0	NOM	N	5	4
employé	employee	AplwAje	Empl4i	0.750	0.674	0.143	30.8	32.0	NOM	N	7	8
bloc	block	blOk	blQk	0.800	0.950	0.750	17.28	54.0	NOM	N	4	5
brillant	bright	brijA	br2t	0.500	0.714	0.400	29.89	85.0	ADJ	A	8	6
retraite	retreat	r@trEt	rItrit	0.625	0.879	0.667	39.45	17.0	NOM	V	8	7
privé	private	prive	pr2vIt	0.571	0.833	0.500	36.44	189.0	ADJ	A	5	7
orange	orange	orAZ	QrIn_	1.000	0.652	0.200	16.29	20.0	NOM	N	6	6
bleu	blue	bl2	blu	0.500	0.859	0.667	70.61	102.0	ADJ	A	4	4
poème	poem	poEm	p5Im	0.600	0.850	0.500	27.03	25.0	NOM	N	5	4
poète	poet	poEt	p5It	0.600	0.850	0.500	22.65	26.0	NOM	N	5	4
tourner	turn	turnA	t3n	0.571	0.718	0.400	204.15	578.0	VER	V	7	4
esclave	slave	EsklAv	sl1v	0.714	0.742	0.500	37.52	33.0	NOM	N	7	5
épargner	spare	epArNA	sp8R	0.500	0.593	0.167	26.39	23.0	VER	A	8	5
précis	precise	presi	prIs2s	0.714	0.833	0.500	31.59	24.0	ADJ	A	6	7
contact	contact	kotAkt	kQnt{kt	1.000	0.825	0.571	69.85	82.0	NOM	N	7	7
écrire	write	ekrirA	r2t	0.500	0.667	0.167	305.92	464.0	VER	V	6	5
déposer	deposit	depozA	dIpQzIt	0.571	0.752	0.429	53.09	22.0	VER	N	7	7
rassurer	reassure	rAsyrA	ri@S$R	0.750	0.673	0.167	29.25	15.0	VER	V	8	8
sauvage	savage	sovAZ	s{vI_	0.857	0.760	0.400	24.68	12.0	ADJ	A	7	6
juge	judge	ZyZ	_V_	0.800	0.684	0.000	66.45	59.0	NOM	N	4	5
noter	note	notA	n5t	0.800	0.800	0.500	31.24	116.0	VER	N	5	4
violence	violence	vjolAs	v2@l@ns	1.000	0.706	0.429	41.45	66.0	NOM	N	8	8
coûter	cost	kutA	kQst	0.500	0.575	0.250	83.15	181.0	VER	N	6	4
jury	jury	Zyri	_9rI	1.000	0.794	0.250	18.8	32.0	NOM	N	4	4
hôpital	hospital	opitAl	hQspItP	0.750	0.671	0.143	133.15	128.0	NOM	N	7	8
penser	ponder	pAsA	pQnd@R	0.667	0.731	0.167	1485.47	10.0	VER	V	6	6
penser	consider	pAsA	k@nsId@R	0.500	0.596	0.125	1485.47	208.0	VER	V	6	8
sensible	visible	sAsibl	vIz@bP	0.625	0.791	0.167	26.79	39.0	ADJ	A	8	7
sensible	sensible	sAsibl	sEns@bP	1.000	0.814	0.429	26.79	37.0	ADJ	A	8	8
activité	activity	Aktivite	{ktIv@tI	0.875	0.870	0.500	23.47	159.0	NOM	N	8	8
touriste	tourist	turist	t9rIst	0.875	0.917	0.667	14.36	35.0	NOM	N	8	7
douter	doubt	dutA	d6t	0.500	0.800	0.500	77.77	153.0	VER	N	6	5
bout	bit	bu	bIt	0.500	0.725	0.333	128.33	264.0	NOM	N	4	3
bord	border	bOr	b$d@R	0.667	0.760	0.200	79.9	44.0	NOM	N	4	6
peine	pain	pEn	p1n	0.600	0.900	0.667	199.75	84.0	NOM	N	5	4
barre	bar	bAr	b#R	0.600	0.933	0.333	18.78	92.0	NOM	N	5	3
procurer	provide	prokyrA	pr@v2d	0.500	0.731	0.286	12.77	260.0	VER	V	8	7
ignorer	ignore	iNorA	Ign$R	0.857	0.672	0.000	156.55	70.0	VER	V	7	6
disposer	dispose	dispozA	dIsp5z	0.875	0.857	0.571	21.07	14.0	VER	V	8	7
sécurité	security	sekyrite	sIkj9r@tI	0.750	0.807	0.444	113.17	123.0	NOM	N	8	8
terrible	terribly	tEribl	tEr@blI	0.875	0.869	0.714	87.66	30.0	ADJ	ADV	8	8
terrible	terrible	tEribl	tEr@bP	1.000	0.914	0.667	87.66	78.0	ADJ	A	8	8
indice	index	edis	IndEks	0.500	0.717	0.333	22.13	16.0	NOM	N	6	5
tournée	tour	turne	t9R	0.571	0.720	0.200	20.57	43.0	NOM	N	7	4
entier	entire	Atje	Int2@R	0.667	0.581	0.167	76.01	77.0	ADJ	A	6	6
mesurer	measure	m@zyrA	mEZ@R	0.714	0.790	0.167	19.65	73.0	VER	N	7	7
brave	brave	brAv	br1v	1.000	0.863	0.750	30.93	21.0	ADJ	A	5	5
promesse	promise	promEs	prQmIs	0.750	0.867	0.667	32.2	76.0	NOM	V	8	7
membre	member	mAbr	mEmb@R	0.667	0.770	0.333	56.06	303.0	NOM	N	6	6
franc	frankly	frA	fr{NklI	0.571	0.682	0.286	21.67	16.0	ADJ	ADV	5	7
franc	frank	frA	fr{Nk	0.800	0.755	0.400	21.67	10.0	ADJ	A	5	5
section	section	seksjo	sEkSH	1.000	0.744	0.333	20.34	120.0	NOM	N	7	7
dîner	dine	dine	d2n	0.600	0.800	0.500	88.45	31.0	NOM	V	5	4
dîner	dinner	dine	dIn@R	0.667	0.812	0.400	88.45	98.0	NOM	N	5	6
isoler	isolate	izolA	2s@l1t	0.571	0.735	0.167	14.1	12.0	VER	V	6	7
prison	prison	prizo	prIzH	1.000	0.792	0.600	147.49	80.0	NOM	N	6	6
trembler	tremble	trAblA	trEmbP	0.875	0.770	0.333	34.13	29.0	VER	V	8	7
exprimer	express	EksprimA	IksprEs	0.500	0.784	0.500	30.02	104.0	VER	V	8	7
loyal	loyal	lwAjAl	l4@l	1.000	0.731	0.333	10.96	11.0	ADJ	A	5	5
serrer	seize	sErA	siz	0.500	0.700	0.250	50.99	32.0	VER	V	6	5
accès	access	AksE	{ksEs	0.667	0.855	0.600	29.53	42.0	NOM	N	5	6
pièce	piece	pjEs	pis	0.800	0.750	0.500	151.1	172.0	NOM	N	5	5
race	race	rAs	r1s	1.000	0.818	0.667	30.56	87.0	NOM	N	4	4
allié	ally	Alje	{l2	0.600	0.744	0.250	11.64	25.0	NOM	N	5	4
allié	allied	Alje	{l2d	0.667	0.619	0.250	11.64	24.0	NOM	A	5	6
article	article	Artikl	#tIkP	1.000	0.850	0.333	44.45	62.0	NOM	N	7	7
position	posture	pozisjo	pQsJ@R	0.500	0.651	0.143	61.74	20.0	NOM	N	8	7
position	position	pozisjo	p@zISH	1.000	0.760	0.286	61.74	222.0	NOM	N	8	8
table	tablet	tAbl	t{blIt	0.833	0.796	0.500	118.37	11.0	NOM	N	5	6
table	table	tAbl	t1bP	1.000	0.838	0.500	118.37	235.0	NOM	N	5	5
extrême	extreme	EkstrEm	Ikstrim	0.857	0.886	0.714	12.08	41.0	ADJ	A	7	7
dispute	dispute	dispyt	dIspjut	1.000	0.871	0.571	16.54	29.0	NOM	N	7	7
tabac	tobacco	tAbA	t@b{k5	0.571	0.743	0.333	16.0	18.0	NOM	N	5	7
ruine	ruins	r¬in	rUInz	0.800	0.660	0.400	17.93	11.0	NOM	N	5	5
ruine	ruin	r¬in	rUIn	0.800	0.700	0.500	17.93	24.0	NOM	V	5	4
rage	rage	rAZ	r1_	1.000	0.751	0.333	15.97	30.0	NOM	N	4	4
servir	service	se	s3vIs	0.714	0.660	0.200	309.81	271.0	VER	N	6	7
servir	serve	se	s3v	0.667	0.759	0.333	309.81	149.0	VER	V	6	5
ambition	ambition	Abisjo	{mbISH	1.000	0.640	0.000	11.15	24.0	NOM	N	8	8
charmant	charming	SArmA	J#mIN	0.750	0.652	0.000	54.51	22.0	ADJ	A	8	8
proposer	propose	propozA	pr@p5z	0.875	0.851	0.571	70.02	63.0	VER	V	8	7
miss	miss	mis	mIs	1.000	0.933	0.667	39.08	85.0	NOM	V	4	4
costume	costume	kOstym	kQstjUm	1.000	0.854	0.571	51.42	30.0	NOM	N	7	7
secteur	sector	sekt9r	sEkt@R	0.714	0.900	0.500	26.5	65.0	NOM	N	7	6
mine	mine	min	m2n	1.000	0.900	0.667	48.08	79.0	NOM	PRON	4	4
jungle	jungle	Z^gl	_VNgP	1.000	0.760	0.200	16.47	17.0	NOM	N	6	6
probable	probably	probAbl	prQb@blI	0.875	0.835	0.625	10.98	287.0	ADJ	ADV	8	8
probable	probable	probAbl	prQb@bP	1.000	0.869	0.571	10.98	12.0	ADJ	A	8	8
draguer	drag	drAgA	dr{g	0.571	0.855	0.600	21.0	48.0	VER	V	7	4
échange	exchange	eSAZ	IksJ1n_	0.750	0.636	0.000	32.77	49.0	NOM	N	7	8
préférer	prefer	prefEr	prIf3R	0.625	0.917	0.500	179.44	82.0	VER	V	8	6
guider	guide	gidA	g2d	0.833	0.800	0.500	24.79	34.0	VER	N	6	5
rare	rare	rAr	r8R	1.000	0.839	0.333	33.27	54.0	ADJ	A	4	4
rare	scarce	rAr	sk8s	0.500	0.679	0.000	33.27	11.0	ADJ	A	4	6
intérêt	interest	eterE	Intr@st	0.625	0.666	0.143	81.09	287.0	NOM	N	7	8
rang	string	rA	strIN	0.500	0.592	0.200	28.21	31.0	NOM	N	4	6
rang	rank	rA	r{Nk	0.750	0.694	0.250	28.21	25.0	NOM	N	4	4
appel	appeal	ApEl	@pil	0.833	0.796	0.500	100.18	53.0	NOM	N	5	6
mode	mood	mOd	mud	0.500	0.833	0.667	31.67	52.0	NOM	N	4	4
mode	mode	mOd	m5d	1.000	0.892	0.667	31.67	19.0	NOM	N	4	4
prince	princess	pres	prInsEs	0.750	0.757	0.429	98.9	13.0	NOM	N	6	8
prince	prince	pres	prIns	1.000	0.860	0.600	98.9	39.0	NOM	N	6	6
décision	decision	desizjo	dIsIZH	0.875	0.766	0.286	66.48	155.0	NOM	N	8	8
seconde	second	s@god	sEk@nd	0.857	0.853	0.333	124.54	258.0	NOM	NUM	7	6
idiot	idiot	idjo	Id7t	1.000	0.625	0.250	90.57	12.0	NOM	N	5	5
sénateur	senator	senAt9r	sEn@t@R	0.625	0.869	0.429	19.77	17.0	NOM	N	8	7
phase	phase	fAz	f1z	1.000	0.818	0.667	13.22	36.0	NOM	N	5	5
légal	legal	legAl	ligP	0.800	0.840	0.400	16.79	64.0	ADJ	A	5	5
légal	legally	legAl	lig@lI	0.571	0.831	0.500	16.79	10.0	ADJ	ADV	5	7
mont	mountain	mo	m6ntIn	0.500	0.617	0.167	12.63	84.0	NOM	N	4	8
rôle	roll	rol	r5l	0.500	0.900	0.667	69.38	72.0	NOM	V	4	4
rôle	role	rol	r5l	0.750	0.900	0.667	69.38	136.0	NOM	N	4	4
patience	patience	pAsjAs	p1SHs	1.000	0.702	0.333	30.68	18.0	NOM	N	8	8
torturer	torture	tOrtyrA	t$J@R	0.875	0.755	0.143	25.55	12.0	VER	N	8	7
service	serve	sErvis	s3v	0.714	0.717	0.333	187.67	149.0	NOM	V	7	5
service	service	sErvis	s3vIs	1.000	0.850	0.500	187.67	271.0	NOM	N	7	7
revanche	revenge	r@vAS	rIvEn_	0.625	0.799	0.333	13.81	11.0	NOM	N	8	7
agent	agent	AZA	1_@nt	1.000	0.587	0.000	117.9	77.0	NOM	N	5	5
évoluer	evolve	evol¬A	IvQlv	0.571	0.709	0.333	10.6	24.0	VER	V	7	6
policier	officer	polisje	QfIs@R	0.500	0.606	0.143	34.15	140.0	NOM	N	8	7
policier	police	polisje	p@lis	0.750	0.823	0.571	34.15	206.0	NOM	N	8	6
pilule	pill	pilyl	pIl	0.667	0.760	0.400	22.64	28.0	NOM	N	6	4
bouche	mouth	buS	m6T	0.500	0.800	0.000	90.03	147.0	NOM	N	6	5
positif	positive	pozitif	pQz@tIv	0.750	0.841	0.429	17.27	44.0	ADJ	A	7	8
copie	copy	kopi	kQpI	0.600	0.825	0.500	25.7	51.0	NOM	N	5	4
illusion	illusion	ilyzjo	IluZH	1.000	0.727	0.167	19.14	25.0	NOM	N	8	8
cigare	cigar	sigAr	sIg#R	0.833	0.920	0.400	17.15	18.0	NOM	N	6	5
collège	college	kolEZ	kQlI_	0.857	0.800	0.400	11.58	103.0	NOM	N	7	7
date	date	dAt	d1t	1.000	0.818	0.667	31.41	63.0	NOM	N	4	4
passager	passing	pAsAZe	p#sIN	0.500	0.740	0.333	19.41	15.0	NOM	A	8	7
pratique	practise	prAtik	pr{ktIs	0.625	0.797	0.429	13.18	48.0	ADJ	V	8	8
pratique	practice	prAtik	pr{ktIs	0.625	0.797	0.429	13.18	111.0	ADJ	N	8	8
million	million	miljo	mIlj@n	1.000	0.843	0.500	124.7	196.0	NOM	NUM	7	7
supposer	suppose	sypozA	s@p5z	0.875	0.797	0.500	120.31	227.0	VER	V	8	7
détail	detail	detAj	dit1l	0.833	0.787	0.400	55.78	107.0	NOM	N	6	6
calmer	calm	kAlmA	k#m	0.667	0.780	0.400	168.54	25.0	VER	A	6	4
photo	photo	foto	f5t5	1.000	0.850	0.500	209.1	16.0	NOM	N	5	5
ordonner	order	OrdonA	$d@R	0.625	0.743	0.167	36.73	289.0	VER	N	8	5
vital	vital	vitAl	v2tP	1.000	0.820	0.400	12.24	45.0	ADJ	A	5	5
fortune	fortune	fOrtyn	f$Jun	1.000	0.850	0.333	33.62	38.0	NOM	N	7	7
animal	animal	AnimAl	{nImP	1.000	0.829	0.333	80.5	260.0	NOM	N	6	6
langue	language	lAg	l{NgwI_	0.750	0.682	0.286	69.11	155.0	NOM	N	6	8
langue	tongue	lAg	tVN	0.667	0.650	0.000	69.11	40.0	NOM	N	6	6
comté	county	kote	k6ntI	0.500	0.800	0.400	11.64	51.0	NOM	N	5	6
horrible	horrible	oribl	hQr@bP	1.000	0.747	0.333	67.22	24.0	ADJ	A	8	8
bataille	battle	bAtAj	b{tP	0.625	0.772	0.400	32.02	81.0	NOM	N	8	6
visite	visit	vizit	vIzIt	0.833	0.920	0.600	99.95	110.0	NOM	V	6	5
vision	illusion	vizjo	IluZH	0.500	0.549	0.000	35.48	25.0	NOM	N	6	8
vision	vision	vizjo	vIZH	1.000	0.712	0.200	35.48	54.0	NOM	N	6	6
mark	mark	mArk	m#k	1.000	0.850	0.500	13.24	55.0	NOM	N	4	4
tenue	stance	t@ny	st{ns	0.500	0.655	0.400	21.96	15.0	NOM	N	5	6
tente	tent	tAt	tEnt	0.800	0.804	0.500	16.65	44.0	NOM	N	5	4
réaction	reaction	reAksjo	rI{kSH	0.875	0.763	0.286	26.41	72.0	NOM	N	8	8
milliard	billion	miljAr	bIlj@n	0.500	0.881	0.333	17.52	39.0	NOM	NUM	8	7
querelle	quarrel	k@rEl	kwQr@l	0.500	0.840	0.500	12.84	13.0	NOM	N	8	7
vivre	live	vi	lIv	0.600	0.661	0.000	510.19	522.0	VER	V	5	4
réel	real	reEl	r7l	0.500	0.800	0.500	38.7	298.0	ADJ	A	4	4
ordre	order	Ordr	$d@R	0.600	0.700	0.000	217.25	289.0	NOM	N	5	5
émotion	emotion	emosjo	Im5SH	0.857	0.710	0.167	26.33	58.0	NOM	N	7	7
chapitre	chapter	SApitr	J{pt@R	0.625	0.763	0.167	13.0	125.0	NOM	N	8	7
physique	physics	fizik	fIzIks	0.625	0.850	0.500	19.42	18.0	ADJ	N	8	7
physique	physical	fizik	fIzIkP	0.625	0.850	0.500	19.42	110.0	ADJ	A	8	8
refuser	refuse	r@fyz	rIfjuz	0.857	0.846	0.500	143.96	114.0	VER	V	7	6
guerrier	warrior	gErje	wQr7R	0.500	0.514	0.200	16.75	14.0	NOM	N	8	7
couche	couch	kuS	k6J	0.833	0.867	0.333	19.95	10.0	NOM	N	6	5
capitale	capital	kApitAl	k{pItP	0.875	0.854	0.429	13.35	98.0	NOM	N	8	7
mille	mile	mil	m2l	0.800	0.900	0.667	55.43	171.0	ADJ	N	5	4
routine	routine	rutin	rutin	1.000	1.000	1.000	12.14	40.0	NOM	N	7	7
sergent	sergeant	sErZA	s#_@nt	0.875	0.641	0.167	27.36	23.0	NOM	N	7	8
vous	you	vu	ju	0.500	0.776	0.500	13589.7	7174.0	PRO	PRON	4	3
paire	pair	pEr	p8R	0.800	0.933	0.333	21.59	67.0	NOM	N	5	4
sauver	save	sovA	s1v	0.667	0.775	0.500	246.54	122.0	VER	V	6	4
vote	vote	vOt	v5t	1.000	0.892	0.667	15.04	57.0	NOM	V	4	4
nombreux	numerous	nobr2z	njum@r@s	0.500	0.797	0.250	44.64	26.0	ADJ	A	8	8
fatal	fatal	fAtAl	f1tP	1.000	0.771	0.400	11.69	15.0	ADJ	A	5	5
voix	vote	vwA	v5t	0.500	0.496	0.333	130.83	57.0	NOM	V	4	4
voix	voice	vwA	v4s	0.600	0.567	0.333	130.83	269.0	NOM	N	4	5
décrire	describe	dekrirA	dIskr2b	0.625	0.734	0.286	28.31	164.0	VER	V	7	8
congrès	congress	kogrE	kQNgrEs	0.750	0.786	0.571	15.77	17.0	NOM	N	7	8
faute	fault	fot	f$lt	0.600	0.825	0.500	169.26	45.0	NOM	N	5	5
lancer	launch	lAs	l$nJ	0.500	0.750	0.250	75.22	39.0	VER	V	6	6
riche	rich	riS	rIJ	0.800	0.900	0.333	73.85	113.0	ADJ	A	5	4
danser	dance	dAsA	d#ns	0.667	0.725	0.250	137.36	66.0	VER	V	6	5
revivre	revive	r@vi	rIv2v	0.857	0.795	0.400	10.37	15.0	VER	V	7	6
créature	creature	kreAtyr	kriJ@R	0.875	0.812	0.286	35.22	71.0	NOM	N	8	8
matière	matter	mAtjEr	m{t@R	0.571	0.839	0.333	16.99	279.0	NOM	N	7	6
virus	virus	virys	v2@r@s	1.000	0.797	0.500	23.98	12.0	NOM	N	5	5
facile	flexible	fAsil	flEks@bP	0.500	0.713	0.250	159.35	14.0	ADJ	A	6	8
manche	handle	mAS	h{ndP	0.500	0.502	0.000	14.25	67.0	NOM	V	6	6
menu	menu	m@ny	mEnju	1.000	0.832	0.400	11.15	10.0	NOM	N	4	4
rock	rock	rOk	rQk	1.000	0.933	0.667	22.11	116.0	NOM	N	4	4
confus	confused	kofy	k@nfjuzd	0.750	0.695	0.250	11.02	17.0	ADJ	A	6	8
double	double	dubl	dVbP	1.000	0.850	0.500	30.46	36.0	ADJ	A	6	6
imiter	imitate	imitA	ImIt1t	0.571	0.759	0.333	14.7	12.0	VER	V	6	7
cent	cent	sA	sEnt	1.000	0.679	0.250	43.05	287.0	ADJ	N	4	4
saison	season	sEzo	sizH	0.667	0.665	0.500	31.95	59.0	NOM	N	6	6
villa	villa	villA	vIl@	1.000	0.797	0.400	16.61	11.0	NOM	N	5	5
fonction	function	foksjo	fVNkSH	0.875	0.666	0.167	21.95	81.0	NOM	N	8	8
couple	couple	kupl	kVpP	1.000	0.850	0.500	49.62	128.0	NOM	N	6	6
idée	idea	ide	2d7	0.500	0.800	0.333	389.77	398.0	NOM	N	4	4
divorce	divorce	divOrs	dIv$s	1.000	0.867	0.500	23.23	21.0	NOM	N	7	7
dépasser	pass	depAsA	p#s	0.500	0.733	0.333	42.62	261.0	VER	V	8	4
automne	autumn	otOn	$t@m	0.714	0.840	0.250	16.91	34.0	NOM	N	7	6
source	source	surs	s$s	1.000	0.775	0.500	46.44	128.0	NOM	N	6	6
partie	party	pArti	p#tI	0.667	0.840	0.400	191.19	450.0	NOM	N	6	5
partie	part	pArti	p#t	0.667	0.780	0.400	191.19	571.0	NOM	N	6	4
miracle	miracle	mirAkl	mIr@kP	1.000	0.897	0.500	56.89	23.0	NOM	N	7	7
erreur	error	Er9r	Er@R	0.667	0.925	0.500	124.15	31.0	NOM	N	6	5
branche	branch	brAS	br#nJ	0.857	0.860	0.400	18.07	94.0	NOM	N	7	6
coupe	cup	kup	kVp	0.600	0.833	0.667	33.02	77.0	NOM	N	5	3
musical	musical	myzikAl	mjuzIkP	1.000	0.786	0.286	24.76	23.0	ADJ	A	7	7
herbe	herb	Erb	h3b	0.800	0.600	0.333	34.81	15.0	NOM	N	5	4
court	court	kur	k$t	1.000	0.800	0.333	41.15	147.0	ADJ	N	5	5
cours	course	kur	k$s	0.833	0.800	0.333	143.05	729.0	NOM	N	5	6
whisky	whisky	wiski	wIskI	1.000	0.920	0.600	30.2	35.0	NOM	N	6	6
vers	verse	vEr	v3s	0.800	0.867	0.333	227.77	13.0	PRE	N	4	5
réparer	repair	repArA	rIp8R	0.571	0.803	0.333	67.7	15.0	VER	N	7	6
hiver	winter	ivEr	wInt@R	0.500	0.700	0.000	38.96	83.0	NOM	N	5	6
protéger	protect	protEZ	pr@tEkt	0.500	0.835	0.571	130.71	86.0	VER	V	8	7
logique	logic	loZik	lQ_Ik	0.571	0.820	0.400	14.4	22.0	ADJ	N	7	5
logique	logical	loZik	lQ_IkP	0.571	0.767	0.333	14.4	28.0	ADJ	A	7	7
déclarer	declare	deklArA	dIkl8R	0.750	0.831	0.429	41.59	55.0	VER	V	8	7
botter	boot	botA	but	0.500	0.825	0.500	15.54	39.0	VER	N	6	4
saucisse	sausage	sosis	sQsI_	0.500	0.840	0.400	15.89	12.0	NOM	N	8	7
scène	scene	sEn	sin	0.800	0.833	0.667	107.96	111.0	NOM	N	5	5
génie	genius	Zeni	_inj@s	0.500	0.697	0.167	38.01	25.0	NOM	N	5	6
signer	sign	siNA	s2n	0.667	0.700	0.250	98.19	139.0	VER	N	6	4
plonger	plunge	ploZ	plVn_	0.714	0.800	0.400	31.96	20.0	VER	V	7	6
journal	journal	ZurnAl	_3nP	1.000	0.715	0.167	110.8	24.0	NOM	N	7	7
signal	signal	siNAl	sIgnP	1.000	0.712	0.200	39.61	60.0	NOM	N	6	6
nation	nation	nAsjo	n1SH	1.000	0.643	0.200	24.8	121.0	NOM	N	6	6
gardien	guardian	gArdje	g#dj@n	0.750	0.776	0.333	31.92	21.0	NOM	N	7	8
vallée	valley	vAle	v{lI	0.667	0.894	0.500	13.54	56.0	NOM	N	6	6
correct	correct	korEkt	k@rEkt	1.000	0.960	0.833	19.24	43.0	ADJ	A	7	7
offenser	offend	ofAsA	@fEnd	0.625	0.635	0.200	15.79	17.0	VER	V	8	6
normal	normal	nOrmAl	n$mP	1.000	0.800	0.333	127.15	92.0	ADJ	A	6	6
création	creation	kreAsjo	kri1SH	0.875	0.716	0.286	11.15	34.0	NOM	N	8	8
produit	product	prod¬i	prQdVkt	0.857	0.636	0.429	28.8	85.0	NOM	N	7	7
miroir	mirror	mirwAr	mIr@R	0.667	0.814	0.333	28.35	49.0	NOM	N	6	6
marchand	merchant	mArSA	m3J@nt	0.750	0.627	0.167	15.32	19.0	NOM	N	8	8
ruiner	ruin	r¬inA	rUIn	0.667	0.660	0.400	20.39	24.0	VER	V	6	4
survie	survival	syrvi	s@v2vP	0.625	0.633	0.333	11.64	38.0	NOM	N	6	8
couler	mould	kulA	m5ld	0.500	0.523	0.250	47.56	11.0	VER	N	6	5
football	football	futbOl	fUtb$l	1.000	0.950	0.667	13.93	33.0	NOM	N	8	8
cercle	circle	sErkl	s3kP	0.833	0.840	0.400	21.77	66.0	NOM	N	6	6
visiteur	visitor	vizit9r	vIzIt@R	0.750	0.900	0.429	12.61	61.0	NOM	N	8	7
départ	start	depAr	st#t	0.500	0.700	0.000	68.49	451.0	NOM	V	6	5
analyser	analyse	AnAlizA	{n@l2z	0.875	0.809	0.429	15.4	22.0	VER	V	8	7
pistolet	pistol	pistolE	pIstP	0.750	0.814	0.429	34.92	18.0	NOM	N	8	6
coton	cotton	koto	kQtH	0.833	0.665	0.500	10.09	28.0	NOM	N	5	6
fruit	fruit	fr¬i	frut	1.000	0.700	0.500	39.45	68.0	NOM	N	5	5
taper	tap	tApA	t{p	0.600	0.819	0.500	61.07	17.0	VER	N	5	3
terme	term	tErm	t3m	0.800	0.825	0.500	37.67	103.0	NOM	N	5	4
titre	title	titr	t2tP	0.800	0.773	0.500	41.35	44.0	NOM	N	5	5
chat	cat	SA	k{t	0.750	0.610	0.000	93.0	67.0	NOM	N	4	3
chef	chief	SEf	Jif	0.800	0.800	0.333	205.26	64.0	NOM	N	4	5
marque	mark	mArk	m#k	0.500	0.850	0.500	40.29	55.0	NOM	N	6	4
vice	vice	vis	v2s	1.000	0.900	0.667	12.29	11.0	NOM	N	4	4
attaque	attack	AtAk	@t{k	0.571	0.865	0.500	59.92	111.0	NOM	N	7	6
approche	approach	AprOS	@pr5J	0.750	0.852	0.400	28.03	89.0	NOM	N	8	8
formule	formula	fOrmyl	f$mjUl@	0.857	0.725	0.286	12.53	29.0	NOM	N	7	7
corps	corps	kOr	k$R	1.000	0.933	0.333	250.15	19.0	NOM	N	5	5
corps	corpse	kOr	k$ps	0.833	0.800	0.250	250.15	17.0	NOM	N	5	6
choc	shock	SOk	SQk	0.600	0.933	0.667	31.46	55.0	NOM	N	4	5
qualité	quality	kAlite	kwQl@tI	0.857	0.841	0.429	29.13	132.0	NOM	N	7	7
corde	cord	kOrd	k$d	0.800	0.850	0.500	38.57	11.0	NOM	N	5	4
heure	hour	9r	6@R	0.600	0.767	0.000	709.79	376.0	NOM	N	5	4
banque	bank	bAk	b{Nk	0.500	0.819	0.500	79.35	172.0	NOM	N	6	4
offre	offer	Ofr	Qf@R	0.600	0.800	0.250	34.55	205.0	NOM	V	5	5
piano	piano	pjAno	pj#n5	1.000	0.920	0.600	22.22	27.0	NOM	N	5	5
répondre	respond	repo	rIspQnd	0.500	0.686	0.286	251.57	51.0	VER	V	8	7
éléphant	elephant	elefA	ElIf@nt	0.750	0.741	0.286	15.36	24.0	NOM	N	8	8
inviter	invite	evitA	Inv2t	0.857	0.700	0.200	116.83	65.0	VER	V	7	6
nature	nature	nAtyr	n1J@R	1.000	0.767	0.200	60.2	189.0	NOM	N	6	6
exécuter	execute	EgzekytA	EksIkjut	0.750	0.825	0.250	25.02	13.0	VER	V	8	7
beauté	beauty	bote	bjutI	0.833	0.820	0.400	72.56	58.0	NOM	N	6	6
inspirer	inspire	espirA	Insp2@R	0.875	0.700	0.286	26.56	24.0	VER	V	8	7
juste	just	Zyst	_Vst	0.800	0.813	0.500	656.86	1355.0	ADJ	ADV	5	4
tirer	fire	tirA	f2@R	0.600	0.538	0.000	415.14	162.0	VER	N	5	4
boeuf	beef	b9f	bif	0.600	0.859	0.667	10.39	15.0	NOM	N	5	4
studio	studio	stydjo	stjudI5	1.000	0.714	0.429	27.77	28.0	NOM	N	6	6
coin	pin	kwe	pIn	0.500	0.400	0.000	99.51	17.0	NOM	N	4	3
coin	corner	kwe	k$n@R	0.500	0.635	0.200	99.51	114.0	NOM	N	4	6
cool	cool	kul	kul	1.000	1.000	1.000	63.63	40.0	ADJ	A	4	4
discuter	discuss	diskytA	dIskVs	0.625	0.765	0.429	96.42	129.0	VER	V	8	7
discuter	dispute	diskytA	dIspjut	0.750	0.714	0.286	96.42	29.0	VER	N	8	7
quartier	quarter	kArtje	kw$t@R	0.875	0.576	0.333	65.7	61.0	NOM	N	8	7
tissu	tissue	tisy	tISu	0.833	0.875	0.250	15.69	16.0	NOM	N	5	6
ennemi	enemy	Enmi	En@mI	0.667	0.860	0.600	92.37	80.0	NOM	N	6	5
présent	present	prezA	prEzHt	0.857	0.700	0.500	66.72	150.0	NOM	A	7	7
code	code	kOd	k5d	1.000	0.892	0.667	51.27	30.0	NOM	N	4	4
superbe	superb	sypErb	sup3b	0.857	0.850	0.500	53.42	16.0	ADJ	A	7	6
danger	danger	dAZe	d1n_@R	1.000	0.669	0.167	80.61	94.0	NOM	N	6	6
billet	ticket	bijE	tIkIt	0.500	0.618	0.000	83.87	36.0	NOM	N	6	6
billet	bill	bijE	bIl	0.667	0.746	0.250	83.87	75.0	NOM	N	6	4
appétit	appetite	Apeti	{pIt2t	0.750	0.796	0.333	20.98	23.0	NOM	N	7	8
ferme	farm	fErm	f#m	0.600	0.779	0.500	76.86	85.0	NOM	N	5	4
ferme	firm	fErm	f3m	0.600	0.825	0.500	76.86	54.0	NOM	N	5	4
ferme	firmly	fErm	f3mlI	0.500	0.697	0.200	76.86	45.0	NOM	ADV	5	6
vaisseau	vessel	vEso	vEsP	0.500	0.750	0.750	83.39	17.0	NOM	N	8	6
question	question	kEstjo	kwEsJ@n	1.000	0.737	0.429	411.82	408.0	NOM	N	8	8
club	club	kl9b	klVb	1.000	0.919	0.750	67.51	122.0	NOM	N	4	4
pilote	pilot	pilOt	p2l@t	0.833	0.912	0.600	37.69	21.0	NOM	N	6	5
obscur	obscure	Opskyr	@bskj9R	0.857	0.834	0.286	11.06	14.0	ADJ	A	6	7
urgent	urgently	yrZA	3_@ntlI	0.750	0.584	0.000	31.56	10.0	ADJ	ADV	6	8
urgent	urgent	yrZA	3_@nt	1.000	0.515	0.000	31.56	24.0	ADJ	A	6	6
musique	music	myzik	mjuzIk	0.571	0.850	0.500	169.8	133.0	NOM	N	7	5
front	front	fro	frVnt	1.000	0.740	0.400	41.03	199.0	NOM	N	5	5
cousin	cousin	kuze	kVzH	1.000	0.625	0.500	73.87	32.0	NOM	N	6	6
cellule	cell	selyl	sEl	0.571	0.740	0.400	42.98	68.0	NOM	N	7	4
destin	destiny	deste	dEstInI	0.857	0.786	0.429	53.03	14.0	NOM	N	6	7
texte	text	tEkst	tEkst	0.800	1.000	1.000	20.42	38.0	NOM	N	5	4
presse	press	prEs	prEs	0.833	1.000	1.000	45.77	100.0	NOM	N	6	5
négatif	negative	negAtif	nEg@tIv	0.625	0.883	0.429	16.02	29.0	ADJ	A	7	8
objectif	object	ObZEktif	Qb_Ikt	0.750	0.788	0.375	18.91	104.0	NOM	N	8	6
lampe	lamp	lAp	l{mp	0.800	0.819	0.500	25.86	35.0	NOM	N	5	4
regret	regret	r@grE	rIgrEt	1.000	0.879	0.667	13.77	16.0	NOM	V	6	6
oignon	onion	ONo	Vnj@n	0.500	0.672	0.000	19.98	16.0	NOM	N	6	5
relation	relation	r@lAsjo	rIl1SH	1.000	0.713	0.286	74.95	39.0	NOM	N	8	8
marier	marry	mArjA	m{rI	0.500	0.748	0.400	220.51	125.0	VER	V	6	5
toucher	touch	tuSA	tVJ	0.714	0.725	0.250	270.27	110.0	VER	V	7	5
cour	court	kur	k$t	0.800	0.800	0.333	71.8	147.0	NOM	N	4	5
objet	object	ObZE	Qb_Ikt	0.833	0.717	0.167	45.94	104.0	NOM	N	5	6
espace	space	EspAs	sp1s	0.833	0.791	0.600	43.87	134.0	NOM	N	6	5
généreux	generous	Zener2z	_En@r@s	0.500	0.848	0.286	23.32	25.0	ADJ	A	8	8
culture	culture	kyltyr	kVlJ@R	1.000	0.806	0.333	22.65	81.0	NOM	N	7	7
investir	invest	evEsti	InvEst	0.750	0.800	0.500	16.5	29.0	VER	V	8	6
glace	glass	glAs	gl#s	0.600	0.975	0.750	66.82	145.0	NOM	N	5	5
vain	vain	ve	v1n	1.000	0.767	0.333	19.87	13.0	ADJ	A	4	4
ancêtre	ancestor	AsEtr	{nsEst@R	0.500	0.772	0.375	12.75	27.0	NOM	N	7	8
dessin	design	dese	dIz2n	0.667	0.800	0.200	29.6	87.0	NOM	V	6	6
analyse	analysis	AnAliz	@n{l@sIs	0.750	0.783	0.250	23.26	66.0	NOM	N	7	8
jaloux	jealous	ZAluz	_El@s	0.714	0.820	0.200	44.67	19.0	ADJ	A	6	7
retour	return	r@tur	rIt3n	0.667	0.853	0.400	138.94	221.0	NOM	V	6	6
occuper	occupy	okypA	QkjUp2	0.714	0.729	0.333	375.14	51.0	VER	V	7	6
