# Supplementary material for: Cross-Language Distributions of High Frequency and Phonetically Similar Cognates
Source: PLoS One. 2013 May 10;8(5):e63006. doi: 10.1371/journal.pone.0063006 (PMC3651159; doi:10.1371/journal.pone.0063006)
Supplement: Dataset S1 — A collection of 15 separate plain text files that contain the automatically identified cognates corresponding to the third column of Table 2 . Measures of orthographic and phonetic similarity as well as frequency information are included. Textfile S1 contains the abbreviations used in the headers of the text files. (ZIP) [file pone.0063006.s004.zip › 4_15_translations.txt]

German	English	p1	p2	o_distance	p_distance	raw_p_distance	l1_frequency	l2_frequency	l1_syntax	l2_syntax	l1_length	l2_length
Festival	festival	fEstIv@l	fEst@vP	1.000	0.897	0.625	10.0	27.0	N	N	8	8
Nacht	night	n&xt	n2t	0.600	0.850	0.500	161.0	463.0	N	N	5	5
Gruppe	group	grUp@	grup	0.500	0.860	0.600	201.0	472.0	N	N	6	5
Plastik	plastic	pl&stIk	pl{stIk	0.857	0.986	0.857	13.0	51.0	N	N	7	7
regional	regional	regional	ri_@nP	1.000	0.757	0.250	15.0	27.0	A	A	8	8
Wanderer	walker	v&nd@r@r	w$k@R	0.500	0.697	0.125	10.0	13.0	N	N	8	6
dringend	urgent	drIN@nt	3_@nt	0.500	0.724	0.429	42.0	24.0	A	A	8	6
Wolf	wolf	vOlf	wUlf	1.000	0.869	0.500	22.0	10.0	N	N	4	4
Wort	word	vOrt	w3d	0.750	0.769	0.000	269.0	492.0	N	N	4	4
Bunker	bunker	bUNk@r	bVNk@R	1.000	0.933	0.667	10.0	11.0	N	N	6	6
Volumen	volume	volum@n	vQljum	0.857	0.714	0.429	10.0	37.0	N	N	7	6
pressen	press	prEs@n	prEs	0.714	0.833	0.667	13.0	100.0	V	N	7	5
perfekt	perfect	pErfEkt	p3fIkt	0.857	0.857	0.571	20.0	63.0	A	A	7	7
zentral	central	#NAME?	sEntr@l	0.857	0.926	0.714	65.0	125.0	A	A	7	7
Finger	finger	fIN@r	fINg@R	1.000	0.900	0.667	60.0	123.0	N	N	6	6
Garage	garage	g&raZ@	g{r#_	1.000	0.833	0.333	28.0	25.0	N	N	6	6
intern	internal	IntErn	Int3nP	0.750	0.832	0.500	13.0	42.0	A	A	6	8
Geist	ghost	gWst	g5st	0.600	0.919	0.750	115.0	31.0	N	N	5	5
bringen	bring	brIN@n	brIN	0.714	0.833	0.667	633.0	512.0	V	V	7	5
Pistole	pistol	pIstol@	pIstP	0.857	0.843	0.571	14.0	18.0	N	N	7	6
Horizont	horizon	hori=Ont	h@r2zH	0.875	0.782	0.250	22.0	22.0	N	N	8	7
Periode	period	period@	p7r7d	0.857	0.771	0.429	19.0	207.0	N	N	7	6
Nagel	nail	nag@l	n1l	0.600	0.752	0.400	12.0	25.0	N	N	5	4
General	general	gen@ral	_En@r@l	1.000	0.841	0.571	126.0	258.0	N	A	7	7
Tour	tour	tur	t9R	1.000	0.867	0.333	11.0	43.0	N	N	4	4
Autor	author	Btor	$T@R	0.833	0.691	0.000	61.0	43.0	N	N	5	6
Genie	genius	Zeni	_inj@s	0.667	0.697	0.167	12.0	25.0	N	N	5	6
Legende	legend	legEnd@	lE_@nd	0.857	0.808	0.429	15.0	17.0	N	N	7	6
rollen	roll	rOl@n	r5l	0.667	0.735	0.400	33.0	72.0	V	V	6	4
Plan	plan	plan	pl{n	1.000	0.950	0.750	205.0	168.0	N	V	4	4
Szene	scene	s=en@	sin	0.800	0.760	0.400	41.0	111.0	N	N	5	5
Klinik	clinic	klinIk	klInIk	0.667	0.967	0.833	19.0	20.0	N	N	6	6
Komfort	comfort	kOmfor	kVmf@t	0.857	0.926	0.500	13.0	37.0	N	N	7	7
Bruder	brother	brud@r	brVD@R	0.571	0.831	0.500	89.0	138.0	N	N	6	7
Wind	wind	vInt	wInd	1.000	0.944	0.500	62.0	120.0	N	N	4	4
Witz	wit	vI=	wIt	0.750	0.892	0.333	16.0	17.0	N	N	4	3
Million	million	mIlion	mIlj@n	1.000	0.793	0.667	393.0	196.0	N	NUM	7	7
abstrakt	abstract	&pstr&kt	{bstr{kt	0.875	0.975	0.625	20.0	22.0	A	A	8	8
Studium	study	StudiUm	stVdI	0.571	0.743	0.286	47.0	165.0	N	N	7	5
Zelle	cell	=El@	sEl	0.600	0.850	0.500	26.0	68.0	N	N	5	4
Paradies	paradise	p&r&dis	p{r@d2s	0.750	0.898	0.571	12.0	14.0	N	N	8	8
Tempel	temple	tEmp@l	tEmpP	0.667	0.900	0.667	11.0	29.0	N	N	6	6
Demokrat	democrat	demokrat	dEm@kr{t	0.875	0.907	0.625	47.0	12.0	N	N	8	8
grau	grey	grB	gr1	0.500	0.892	0.667	29.0	72.0	A	A	4	4
lang	long	l&N	lQN	0.750	0.933	0.667	455.0	522.0	A	A	4	4
helfen	help	hElf@n	hElp	0.500	0.781	0.500	206.0	388.0	V	V	6	4
laut	loud	lBt	l6d	0.500	0.933	0.333	58.0	30.0	A	A	4	4
Saison	season	zEz~	sizH	0.667	0.625	0.250	31.0	59.0	N	N	6	6
Geste	gesture	gEst@	_EsJ@R	0.714	0.833	0.500	16.0	59.0	N	N	5	7
fliehen	flee	fli@n	fli	0.571	0.800	0.600	23.0	27.0	V	V	7	4
und	and	Unt	{nd	0.667	0.851	0.333	25287.0	28705.0	CONJ	CONJ	3	3
Prozent	percent	pro=Ent	p@sEnt	0.571	0.880	0.571	822.0	23.0	N	N	7	7
packen	pack	p&k@n	p{k	0.667	0.780	0.400	32.0	38.0	V	V	6	4
fort	fort	fOrt	f$t	1.000	0.850	0.500	91.0	25.0	ADV	N	4	4
Form	form	fOrm	f$m	1.000	0.850	0.500	228.0	313.0	N	N	4	4
relativ	relative	rel&tif	rEl@tIv	0.875	0.883	0.429	53.0	37.0	A	N	7	8
Position	position	pozi=ion	p@zISH	1.000	0.782	0.250	97.0	222.0	N	N	8	8
Engel	angel	EN@l	1n_@l	0.800	0.760	0.400	32.0	22.0	N	N	5	5
Foto	photo	foto	f5t5	0.600	0.850	0.500	156.0	16.0	N	N	4	5
Winter	winter	vInt@r	wInt@R	1.000	0.946	0.667	48.0	83.0	N	N	6	6
eher	rather	e@r	r#D@R	0.500	0.691	0.200	73.0	513.0	ADV	ADV	4	6
Problem	trouble	problem	trVbP	0.571	0.757	0.286	322.0	156.0	N	N	7	7
Problem	problem	problem	prQbl@m	1.000	0.894	0.714	322.0	505.0	N	N	7	7
Prophet	prophet	profet	prQfIt	1.000	0.883	0.667	10.0	16.0	N	N	7	7
was	what	v&s	wQt	0.500	0.725	0.000	941.0	2794.0	PRON	PRON	3	4
Wein	wine	vWn	w2n	0.500	0.859	0.333	38.0	79.0	N	N	4	4
wie	like	vi	l2k	0.500	0.628	0.000	1802.0	1778.0	CONJ	PREPOS	3	4
Wert	merit	vert	mErIt	0.600	0.777	0.400	154.0	16.0	N	N	4	5
Wert	worth	vert	w3T	0.600	0.707	0.000	154.0	87.0	N	PREPOS	4	5
Student	student	StudEnt	stjudHt	1.000	0.829	0.429	121.0	304.0	N	N	7	7
Zentrum	centre	#NAME?	sEnt@R	0.571	0.823	0.429	51.0	205.0	N	N	7	6
Werk	work	vErk	w3k	0.750	0.769	0.250	253.0	698.0	N	N	4	4
strikt	strictly	StrIkt	strIktlI	0.625	0.862	0.625	10.0	23.0	A	ADV	6	8
strikt	strict	StrIkt	strIkt	0.833	0.983	0.833	10.0	23.0	A	A	6	6
Adresse	address	&drEs@	@drEs	0.714	0.864	0.667	30.0	49.0	N	N	7	7
Fund	find	fUnt	f2nd	0.750	0.925	0.500	19.0	1088.0	N	V	4	4
Toilette	toilet	to&lEt@	t4lIt	0.750	0.760	0.429	10.0	28.0	N	N	8	6
packen	package	p&k@n	p{kI_	0.571	0.895	0.400	32.0	20.0	V	N	6	7
packen	parcel	p&k@n	p#sP	0.500	0.598	0.200	32.0	12.0	V	N	6	6
packen	pack	p&k@n	p{k	0.667	0.780	0.400	32.0	38.0	V	V	6	4
speziell	special	Spe=iEl	spESP	0.625	0.757	0.143	41.0	187.0	A	A	8	7
eben	even	eb@n	ivH	0.750	0.697	0.000	190.0	1307.0	A	ADV	4	4
Park	park	p&rk	p#k	1.000	0.800	0.500	35.0	71.0	N	N	4	4
radikal	radical	r&dikal	r{dIkP	0.857	0.871	0.429	25.0	42.0	A	A	7	7
Kommune	commune	kOmun@	kQmjun	0.857	0.800	0.500	10.0	10.0	N	N	7	7
blond	blond	blOnt	blQnd	1.000	0.960	0.600	22.0	13.0	A	A	5	5
Titel	title	tit@l	t2tP	0.600	0.820	0.400	85.0	44.0	N	N	5	5
springen	spring	SprIN@n	sprIN	0.750	0.843	0.571	74.0	70.0	V	N	8	6
Wand	wall	v&nt	w$l	0.500	0.571	0.000	49.0	210.0	N	N	4	4
Presse	press	prEs@	prEs	0.833	0.900	0.800	93.0	100.0	N	N	6	5
Rolle	role	rOl@	r5l	0.800	0.794	0.500	170.0	136.0	N	N	5	4
Klub	club	klUp	klVb	0.750	0.925	0.500	16.0	122.0	N	N	4	4
Wald	wood	v&lt	wUd	0.500	0.684	0.000	81.0	97.0	N	N	4	4
Wall	wall	v&l	w$l	1.000	0.798	0.333	15.0	210.0	N	N	4	4
Krise	crisis	kriz@	kr2sIs	0.500	0.829	0.333	63.0	66.0	N	N	5	6
Chance	chance	Sqs@	J#ns	1.000	0.650	0.000	118.0	172.0	N	N	6	6
Pakt	pact	p&kt	p{kt	0.750	0.975	0.750	13.0	19.0	N	N	4	4
Finale	final	final@	f2nP	0.833	0.767	0.333	20.0	107.0	N	A	6	5
passiv	passive	p&sif	p{sIv	0.857	0.940	0.400	11.0	16.0	A	A	6	7
paar	pair	par	p8R	0.750	0.833	0.333	72.0	67.0	A	N	4	4
Aktivist	activist	&ktivIst	{ktIvIst	0.875	0.962	0.750	24.0	15.0	N	N	8	8
Traktor	tractor	tr&ktOr	tr{kt@R	0.857	0.951	0.571	18.0	11.0	N	N	7	7
Effekt	effect	EfEkt	IfEkt	0.833	0.940	0.800	14.0	210.0	N	N	6	6
Wetter	weather	vEt@r	wED@R	0.714	0.853	0.400	66.0	65.0	N	N	6	7
mit	with	mIt	wID	0.500	0.696	0.333	4304.0	6966.0	ADV	PREPOS	3	4
Gewinn	gain	g@vIn	g1n	0.500	0.780	0.400	83.0	87.0	N	V	6	4
machen	make	m&x@n	m1k	0.500	0.688	0.200	1359.0	2332.0	V	V	6	4
los	loose	los	lus	0.600	0.933	0.667	66.0	38.0	ADV	A	3	5
tragisch	tragic	tragIS	tr{_Ik	0.750	0.825	0.500	25.0	14.0	A	A	8	6
tanzen	dance	t&n=@n	d#ns	0.500	0.767	0.167	32.0	66.0	V	V	6	5
Humor	humour	humor	hjum@R	0.833	0.860	0.500	12.0	24.0	N	N	5	6
Glas	glass	glas	gl#s	0.800	0.950	0.750	72.0	145.0	N	N	4	5
Knie	knee	kni	ni	0.750	0.833	0.667	37.0	83.0	N	N	4	4
Leser	reader	lez@r	rid@R	0.500	0.758	0.200	60.0	66.0	N	N	5	6
oft	often	Oft	QfH	0.600	0.867	0.333	211.0	469.0	ADV	ADV	3	5
massiv	massive	m&sif	m{sIv	0.857	0.940	0.400	18.0	53.0	A	A	6	7
hier	here	hir	h7R	0.500	0.867	0.333	1218.0	784.0	ADV	ADV	4	4
Kontakt	contact	kOnt&kt	kQnt{kt	0.714	0.957	0.714	68.0	82.0	N	N	7	7
neu	new	nX	nju	0.667	0.700	0.333	1368.0	1068.0	A	A	3	3
Terror	terror	tErOr	tEr@R	1.000	0.952	0.600	18.0	31.0	N	N	6	6
schlicht	straight	SlIxt	str1t	0.500	0.658	0.200	14.0	73.0	A	ADV	8	8
plus	plus	plUs	plVs	1.000	0.925	0.750	15.0	42.0	PREPOS	PREPOS	4	4
halb	half	h&lp	h#f	0.750	0.721	0.250	174.0	171.0	NUM	PRON	4	4
hart	hard	h&rt	h#d	0.750	0.800	0.250	106.0	207.0	A	A	4	4
Distanz	distance	dIst&n=	dIst@ns	0.750	0.941	0.714	13.0	103.0	N	N	7	8
Trick	trick	trIk	trIk	1.000	1.000	1.000	13.0	29.0	N	N	5	5
Zunge	tongue	=UN@	tVN	0.500	0.775	0.250	16.0	40.0	N	N	5	6
Gott	god	gOt	gQd	0.500	0.933	0.333	174.0	49.0	N	N	4	3
Gold	gold	gOlt	g5ld	1.000	0.919	0.500	48.0	88.0	N	N	4	4
Standard	standard	St&nd&rt	st{nd@d	1.000	0.873	0.375	15.0	103.0	N	N	8	8
hierher	here	hirher	h7R	0.571	0.683	0.167	16.0	784.0	ADV	ADV	7	4
ersparen	spare	ErSpar@n	sp8R	0.625	0.688	0.125	16.0	23.0	V	A	8	5
dick	thick	dIk	TIk	0.600	0.863	0.667	12.0	69.0	A	A	4	5
Rennen	running	rEn@n	rVnIN	0.571	0.835	0.400	40.0	20.0	N	A	6	7
blind	blind	blInt	bl2nd	1.000	0.980	0.600	29.0	32.0	A	A	5	5
Kurs	course	kUrs	k$s	0.500	0.775	0.500	88.0	729.0	N	N	4	6
Konzil	council	kOn=il	k6nsP	0.571	0.820	0.333	14.0	120.0	N	N	6	7
sie	she	zi	Si	0.667	0.950	0.500	4383.0	4123.0	PRON	PRON	3	3
folgen	follow	fOlg@n	fQl5	0.500	0.767	0.333	190.0	296.0	V	V	6	6
Trend	trend	trEnt	trEnd	1.000	1.000	0.800	14.0	35.0	N	N	5	5
Kaffee	coffee	k&fe	kQfI	0.667	0.900	0.500	53.0	92.0	N	N	6	6
Training	training	tr)nIN	tr1nIN	1.000	0.933	0.833	22.0	97.0	N	N	8	8
Krach	crash	kr&x	kr{S	0.600	0.925	0.500	12.0	19.0	N	V	5	5
Sekunde	second	zekUnd@	sEk@nd	0.571	0.854	0.429	52.0	258.0	N	NUM	7	6
roh	rough	ro	rVf	0.600	0.733	0.333	20.0	43.0	A	A	3	5
Eintritt	entry	WntrIt	EntrI	0.500	0.867	0.667	27.0	35.0	N	N	8	5
Agent	agent	&gEnt	1_@nt	1.000	0.792	0.400	18.0	77.0	N	N	5	5
Gras	grass	gras	gr#s	0.800	0.950	0.750	24.0	91.0	N	N	4	5
Grab	grave	grap	gr1v	0.600	0.747	0.500	44.0	21.0	N	N	4	5
hoch	high	hox	h2	0.500	0.692	0.333	780.0	393.0	A	A	4	4
Taxi	taxi	t&ksi	t{ksI	1.000	0.940	0.600	19.0	34.0	N	N	4	4
Gang	gang	g&N	g{N	1.000	0.967	0.667	78.0	24.0	N	N	4	4
Gast	guest	g&st	gEst	0.600	0.950	0.750	150.0	60.0	N	N	4	5
hundert	hundred	hUnd@rt	hVndr@d	0.571	0.814	0.429	77.0	199.0	NUM	NUM	7	7
Dokument	document	dokumEnt	dQkjUm@nt	0.875	0.851	0.556	52.0	49.0	N	N	8	8
modern	modern	modErn	mQd@n	1.000	0.810	0.500	225.0	167.0	A	A	6	6
liegen	lie	lig@n	l2	0.500	0.640	0.200	733.0	299.0	V	V	6	3
anhalten	halt	&nh&lt@n	h$lt	0.500	0.702	0.375	25.0	12.0	V	V	8	4
neutral	neutral	nXtral	njutr@l	1.000	0.812	0.571	21.0	14.0	A	A	7	7
Studie	study	Studi@	stVdI	0.667	0.783	0.333	14.0	165.0	N	N	6	5
Studio	studio	Studio	stjudI5	1.000	0.843	0.429	15.0	28.0	N	N	6	6
Palast	palace	p&l&st	p{lIs	0.667	0.817	0.500	13.0	48.0	N	N	6	6
Karriere	career	k&rier@	k@r7R	0.500	0.755	0.286	17.0	66.0	N	N	8	6
frieren	freeze	frir@n	friz	0.571	0.800	0.500	11.0	45.0	V	V	7	6
Klarheit	clarity	klarhWt	kl{r@tI	0.500	0.769	0.429	28.0	11.0	N	N	8	7
Sport	sports	SpOrt	sp$ts	0.833	0.840	0.200	78.0	25.0	N	N	5	6
Sport	sport	SpOrt	sp$t	1.000	0.860	0.400	78.0	40.0	N	N	5	5
Text	text	tEkst	tEkst	1.000	1.000	1.000	32.0	38.0	N	N	4	4
Freund	friend	frXnt	frEnd	0.667	0.940	0.600	208.0	356.0	N	N	6	6
System	system	zYstem	sIst@m	1.000	0.960	0.500	129.0	373.0	N	N	6	6
Test	test	tEst	tEst	1.000	1.000	1.000	11.0	96.0	N	N	4	4
Lokal	locally	lokal	l5k@lI	0.571	0.797	0.500	17.0	11.0	N	ADV	5	7
Lokal	local	lokal	l5kP	0.800	0.820	0.400	17.0	248.0	N	A	5	5
Bilanz	balance	bil&n=	b{l@ns	0.571	0.831	0.500	39.0	79.0	N	N	6	7
Lampe	lamp	l&mp@	l{mp	0.800	0.880	0.600	10.0	35.0	N	N	5	4
aktiv	active	&ktif	{ktIv	0.667	0.940	0.400	83.0	57.0	A	A	5	6
Oper	opera	op@r	Qp@r@	0.800	0.800	0.600	45.0	25.0	N	N	4	5
lieben	like	lib@n	l2k	0.500	0.677	0.200	98.0	1778.0	V	PREPOS	6	4
konkret	concrete	kOnkret	kQNkrit	0.625	0.886	0.571	86.0	25.0	A	N	7	8
extrem	extreme	Ekstrem	Ikstrim	0.857	0.929	0.714	18.0	41.0	A	A	6	7
Meister	master	mWst@r	m#st@R	0.714	0.917	0.667	92.0	56.0	N	N	7	6
Meister	mistress	mWst@r	mIstrIs	0.500	0.839	0.429	92.0	18.0	N	N	7	8
maximal	maximum	m&ksimal	m{ksIm@m	0.714	0.831	0.500	14.0	24.0	A	A	7	7
Gesang	song	g@z&N	sQN	0.500	0.760	0.200	11.0	50.0	N	N	6	4
Termin	term	tErmin	t3m	0.667	0.717	0.333	40.0	103.0	N	N	6	4
Export	export	EkspOrt	Eksp$t	1.000	0.914	0.714	44.0	23.0	N	N	6	6
rasen	rage	raz@n	r1_	0.600	0.712	0.200	13.0	30.0	V	N	5	4
Pension	pension	pqzion	pEnSH	1.000	0.650	0.167	20.0	49.0	N	N	7	7
Wasser	water	v&s@r	w$t@R	0.667	0.779	0.200	85.0	460.0	N	N	6	5
Grund	grounds	grUnt	gr6ndz	0.714	0.900	0.500	441.0	40.0	N	N	5	7
Grund	ground	grUnt	gr6nd	0.833	0.980	0.600	441.0	177.0	N	N	5	6
zivil	civil	#NAME?	sIvP	0.800	0.820	0.200	12.0	67.0	A	A	5	5
ermorden	murder	ErmOrd@n	m3d@R	0.500	0.762	0.375	25.0	51.0	V	N	8	6
solide	sound	zolid@	s6nd	0.500	0.682	0.167	11.0	152.0	A	N	6	5
solide	solid	zolid@	sQlId	0.833	0.800	0.333	11.0	44.0	A	A	6	5
Grube	grave	grub@	gr1v	0.600	0.733	0.400	20.0	21.0	N	N	5	5
Papier	paper	p&pir	p1p@R	0.833	0.797	0.400	75.0	225.0	N	N	6	5
Terrasse	terrace	tEr&s@	tEr@s	0.750	0.864	0.667	14.0	25.0	N	N	8	7
Team	team	tim	tim	1.000	1.000	1.000	11.0	101.0	N	N	4	4
Partei	party	p&rtW	p#tI	0.667	0.800	0.400	451.0	450.0	N	N	6	5
Analyse	analysis	&n&lyz@	@n{l@sIs	0.750	0.805	0.250	25.0	66.0	N	N	7	8
Schiff	ship	SIf	SIp	0.500	0.863	0.667	97.0	72.0	N	N	6	4
Nummer	number	nUm@r	nVmb@R	0.833	0.850	0.500	46.0	405.0	N	N	6	6
waschen	wash	v&S@n	wQS	0.571	0.715	0.200	20.0	93.0	V	V	7	4
Leder	leather	led@r	lED@R	0.571	0.838	0.400	15.0	36.0	N	N	5	7
Brigade	brigade	brigad@	brIg1d	1.000	0.814	0.571	44.0	14.0	N	N	7	7
treu	TRUE	trX	tru	0.500	0.867	0.667	29.0	250.0	A	A	4	4
Wagen	wagon	vag@n	w{g@n	0.800	0.915	0.600	144.0	11.0	N	N	5	5
Signal	sign	zIgnal	s2n	0.667	0.733	0.167	21.0	139.0	N	N	6	4
Signal	signal	zIgnal	sIgnP	1.000	0.900	0.500	21.0	60.0	N	N	6	6
Konflikt	conflict	kOnflIkt	kQnflIkt	0.750	0.975	0.875	46.0	56.0	N	N	8	8
binden	bind	bInd@n	b2nd	0.667	0.817	0.500	58.0	17.0	V	V	6	4
fair	fair	f)r	f8R	1.000	0.900	0.333	10.0	78.0	A	A	4	4
fair	fairly	f)r	f8lI	0.667	0.698	0.250	10.0	83.0	A	ADV	4	6
hassen	hate	h&s@n	h1t	0.500	0.732	0.200	15.0	92.0	V	V	6	4
prompt	prompt	prompt	prQmpt	1.000	0.917	0.833	25.0	12.0	A	V	6	6
prompt	promptly	prompt	prQmptlI	0.750	0.812	0.625	25.0	17.0	A	ADV	6	8
Musiker	musician	muzik@r	mjuzISH	0.500	0.736	0.286	16.0	15.0	N	N	7	8
Gewicht	weight	g@vIxt	w1t	0.571	0.696	0.167	46.0	101.0	N	N	7	6
frei	freely	frW	frilI	0.500	0.760	0.400	262.0	22.0	A	ADV	4	6
frei	free	frW	fri	0.750	0.933	0.667	262.0	185.0	A	A	4	4
Schein	shine	SWn	S2n	0.500	0.933	0.667	22.0	34.0	N	V	6	5
hastig	hastily	h&stIx	h1stIlI	0.714	0.786	0.571	12.0	13.0	A	ADV	6	7
Scheck	check	SEk	JEk	0.833	0.967	0.667	10.0	83.0	N	V	6	5
Republik	republic	repUblik	rIpVblIk	0.875	0.912	0.625	289.0	23.0	N	N	8	8
magisch	magic	magIS	m{_Ik	0.714	0.791	0.400	12.0	21.0	A	N	7	5
magisch	magical	magIS	m{_IkP	0.571	0.742	0.333	12.0	13.0	A	A	7	7
Pfund	pound	#NAME?	p6nd	0.800	0.950	0.250	50.0	261.0	N	N	5	5
reiten	ride	rWt@n	r2d	0.500	0.760	0.200	22.0	57.0	V	V	6	4
Protest	protest	protEst	pr5tEst	1.000	0.957	0.857	48.0	39.0	N	N	7	7
setzen	set	zE=@n	sEt	0.500	0.780	0.200	371.0	314.0	V	V	6	3
Dutzend	dozen	dU=@nt	dVzH	0.571	0.750	0.167	23.0	49.0	N	NUM	7	5
Ofen	oven	of@n	VvH	0.750	0.775	0.000	10.0	20.0	N	N	4	4
Sitz	sit	zI=	sIt	0.750	0.967	0.333	52.0	500.0	N	V	4	3
Schlag	slap	Slak	sl{p	0.500	0.775	0.250	51.0	16.0	N	V	6	4
Drama	drama	drama	dr#m@	1.000	0.877	0.600	27.0	25.0	N	N	5	5
endlos	endless	Entlos	EndlIs	0.714	0.946	0.667	13.0	27.0	A	A	6	7
planen	plan	plan@n	pl{n	0.667	0.800	0.500	64.0	168.0	V	V	6	4
Flagge	flag	fl&g@	fl{g	0.667	0.880	0.600	13.0	26.0	N	N	6	4
Posten	position	pOst@n	p@zISH	0.625	0.756	0.167	26.0	222.0	N	N	6	8
Posten	post	pOst@n	p5st	0.667	0.779	0.500	26.0	86.0	N	N	6	4
Monopol	monopoly	monopol	m@nQp@lI	0.875	0.815	0.500	20.0	19.0	N	N	7	8
Rasse	race	r&s@	r1s	0.600	0.750	0.500	12.0	87.0	N	N	5	4
Medizin	medicine	medi=in	mEdsIn	0.750	0.843	0.429	45.0	37.0	N	N	7	8
Agentur	agency	&gEntur	1_@nsI	0.571	0.676	0.143	17.0	46.0	N	N	7	6
sparen	spare	Spar@n	sp8R	0.833	0.750	0.167	36.0	23.0	V	A	6	5
sparen	save	Spar@n	s1v	0.500	0.633	0.000	36.0	122.0	V	V	6	4
Landung	landing	l&ndUN	l{ndIN	0.857	0.950	0.667	20.0	20.0	N	N	7	7
indirekt	indirect	IndirEkt	IndIrEkt	0.875	0.975	0.875	21.0	10.0	A	A	8	8
direkt	direct	dirEkt	dIrEkt	0.833	0.967	0.833	119.0	82.0	A	A	6	6
direkt	directly	dirEkt	dIrEktlI	0.625	0.850	0.625	119.0	71.0	A	ADV	6	8
positiv	positive	pozitif	pQz@tIv	0.875	0.841	0.429	62.0	44.0	A	A	7	8
Ton	tone	ton	t5n	0.750	0.900	0.667	59.0	53.0	N	N	3	4
Schulter	shoulder	SUlt@r	S5ld@R	0.625	0.967	0.500	67.0	128.0	N	N	8	8
Tip	tip	tIp	tIp	1.000	1.000	1.000	16.0	30.0	N	N	3	3
Stock	stock	StOk	stQk	1.000	0.925	0.500	21.0	67.0	N	N	5	5
Stock	stick	StOk	stIk	0.800	0.885	0.500	21.0	94.0	N	V	5	5
Typ	type	typ	t2p	0.750	0.900	0.667	54.0	138.0	N	N	3	4
Station	station	St&=ion	st1SH	1.000	0.729	0.143	34.0	117.0	N	N	7	7
genug	enough	g@nuk	InVf	0.500	0.627	0.200	158.0	317.0	ADV	ADV	5	6
Kontrakt	contract	kOntr&kt	kQntr{kt	0.750	0.962	0.750	19.0	42.0	N	N	8	8
geboren	born	g@bor@n	b$n	0.571	0.686	0.286	35.0	91.0	A	A	7	4
Ende	end	End@	End	0.750	0.875	0.750	377.0	434.0	N	N	4	3
zuerst	first	#NAME?	f3st	0.500	0.746	0.333	81.0	751.0	ADV	NUM	6	5
Harmonie	harmony	h&rmoni	h#m@nI	0.750	0.823	0.429	10.0	14.0	N	N	8	7
Schicht	shift	SIxt	SIft	0.571	0.875	0.750	52.0	45.0	N	V	7	5
formen	form	fOrm@n	f$m	0.667	0.733	0.333	14.0	313.0	V	N	6	4
Pfeife	pipe	+Wf@	p2p	0.500	0.697	0.000	11.0	31.0	N	N	6	4
atomar	atomic	&tomar	@tQmIk	0.667	0.704	0.333	31.0	14.0	A	A	6	6
Weile	while	vWl@	w2l	0.800	0.769	0.250	30.0	454.0	N	CONJ	5	5
Schrift	script	SrIft	skrIpt	0.714	0.831	0.500	38.0	18.0	N	N	7	6
Sohn	son	zon	sVn	0.750	0.900	0.333	138.0	206.0	N	N	4	3
Wille	will	vIl@	wIl	0.800	0.819	0.500	78.0	3858.0	N	V	5	4
Objekt	object	OpjEkt	Qb_Ikt	0.833	0.853	0.333	43.0	104.0	N	N	6	6
Figur	figure	figur	fIg@R	0.833	0.857	0.400	43.0	191.0	N	N	5	6
Tee	tea	te	ti	0.667	0.900	0.500	13.0	91.0	N	N	3	3
solch	such	zOlx	sVJ	0.600	0.800	0.000	664.0	941.0	A	PRON	5	4
Tabelle	table	t&bEl@	t1bP	0.714	0.733	0.333	11.0	235.0	N	N	7	5
Tendenz	tendency	tEndEn=	tEnd@nsI	0.750	0.907	0.625	187.0	46.0	N	N	7	8
Kabine	cabin	k&bin@	k{bIn	0.667	0.867	0.500	13.0	30.0	N	N	6	5
Brust	breast	brUst	brEst	0.667	0.928	0.800	43.0	74.0	N	N	5	6
Etat	estimate	eta	EstIm1t	0.500	0.586	0.143	12.0	34.0	N	V	4	8
Front	front	frOnt	frVnt	1.000	1.000	0.800	85.0	199.0	N	N	5	5
Strom	stream	Strom	strim	0.667	0.923	0.600	55.0	48.0	N	N	5	6
absurd	absurd	&pzUrt	@bs3d	1.000	0.795	0.000	13.0	25.0	A	A	6	6
hilflos	helpless	hIlflos	hElplIs	0.500	0.852	0.571	15.0	18.0	A	A	7	8
Zoo	zoo	#NAME?	zu	1.000	0.850	0.000	15.0	10.0	N	N	3	3
Akademie	academy	&k&demi	@k{d@mI	0.625	0.877	0.429	36.0	11.0	N	N	8	7
Stuhl	stool	Stul	stul	0.600	0.975	0.750	38.0	12.0	N	N	5	5
murmeln	murmur	mUrm@ln	m3m@R	0.571	0.769	0.429	25.0	18.0	V	V	7	6
Sturm	storm	StUrm	st$m	0.800	0.800	0.400	38.0	30.0	N	N	5	5
fein	fine	fWn	f2n	0.500	0.933	0.667	36.0	128.0	A	A	4	4
darunter	under	darUnt@r	Vnd@R	0.500	0.762	0.250	96.0	531.0	ADV	PREPOS	8	5
Stufe	stage	Stuf@	st1_	0.600	0.735	0.200	52.0	163.0	N	N	5	5
Fett	fat	fEt	f{t	0.500	0.967	0.667	24.0	57.0	N	A	4	3
Flamme	flame	fl&m@	fl1m	0.833	0.800	0.600	18.0	26.0	N	N	6	5
Star	star	Star	st#R	1.000	0.900	0.250	21.0	101.0	N	N	4	4
Stab	staff	Stap	st#f	0.600	0.822	0.250	10.0	120.0	N	N	4	5
stehlen	steal	Stel@n	stil	0.571	0.783	0.333	24.0	52.0	V	V	7	5
meist	most	mWst	m5st	0.600	0.919	0.750	39.0	285.0	ADV	PRON	5	4
Stil	style	Stil	st2l	0.600	0.900	0.500	47.0	105.0	N	N	4	5
scheinen	shine	SWn@n	S2n	0.625	0.760	0.400	344.0	34.0	V	V	8	5
meine	mine	mWn@	m2n	0.800	0.825	0.500	397.0	79.0	PRON	PRON	5	4
Film	film	fIlm	fIlm	1.000	1.000	1.000	135.0	116.0	N	N	4	4
Mut	guts	mut	gVts	0.500	0.598	0.250	43.0	10.0	N	N	3	4
opfern	offer	O+@rn	Qf@R	0.667	0.820	0.200	21.0	205.0	V	V	6	5
relativ	relative	rel&tif	rEl@tIv	0.875	0.883	0.429	53.0	37.0	A	N	7	8
Note	note	not@	n5t	1.000	0.800	0.500	46.0	116.0	N	N	4	4
absolut	absolute	&pzolut	{bs@lut	0.875	0.951	0.429	71.0	42.0	A	A	7	8
Datum	date	datUm	d1t	0.600	0.680	0.400	34.0	63.0	N	N	5	4
Datum	datum	datUm	d1t@m	1.000	0.835	0.600	34.0	41.0	N	N	5	5
los	lot	los	lQt	0.667	0.700	0.333	66.0	356.0	ADV	N	3	3
enden	end	End@n	End	0.600	0.800	0.600	50.0	434.0	V	N	5	3
Sicht	sight	zIxt	s2t	0.800	0.850	0.250	40.0	101.0	N	N	5	5
akut	acute	&kut	@kjut	0.600	0.837	0.600	10.0	16.0	A	A	4	5
Silber	silver	zIlb@r	sIlv@R	0.833	0.915	0.500	26.0	51.0	N	N	6	6
Paket	packet	p&ket	p{kIt	0.833	0.940	0.600	13.0	19.0	N	N	5	6
Paket	parcel	p&ket	p#sP	0.500	0.579	0.200	13.0	12.0	N	N	5	6
Kur	cure	kur	kj9R	0.500	0.775	0.250	12.0	21.0	N	V	3	4
alle	all	&l@	$l	0.750	0.706	0.333	549.0	3443.0	ADV	PRON	4	3
Funktion	function	fUNk=ion	fVNkSH	0.875	0.800	0.375	60.0	81.0	N	N	8	8
Elektron	electron	elEktrOn	IlEktrQn	0.875	0.950	0.750	18.0	12.0	N	N	8	8
Kultur	culture	kUltur	kVlJ@R	0.714	0.847	0.333	77.0	81.0	N	N	6	7
Priester	priest	prist@r	prist	0.750	0.857	0.714	27.0	49.0	N	N	8	6
Fleisch	flesh	flWS	flES	0.714	0.925	0.750	35.0	52.0	N	N	7	5
Zigarre	cigar	=ig&r@	sIg#R	0.571	0.800	0.167	16.0	18.0	N	N	7	5
still	still	StIl	stIl	1.000	0.975	0.750	55.0	872.0	A	ADV	5	5
Warnung	warning	v&rnUN	w$nIN	0.857	0.782	0.333	19.0	39.0	N	N	7	7
Rahmen	frame	ram@n	fr1m	0.500	0.672	0.200	118.0	33.0	N	N	6	5
Garten	garden	gart@n	g#dH	0.833	0.783	0.167	54.0	140.0	N	N	6	6
Pflanze	plant	+l&n=@	pl#nt	0.571	0.833	0.333	17.0	121.0	N	N	7	5
Kritiker	critic	kritik@r	krItIk	0.500	0.825	0.500	16.0	35.0	N	N	8	6
Methode	method	metod@	mET@d	0.857	0.758	0.333	87.0	144.0	N	N	7	6
Orden	order	Ord@n	$d@R	0.800	0.840	0.400	15.0	289.0	N	N	5	5
Frucht	fruit	fruxt	frut	0.667	0.900	0.800	24.0	68.0	N	N	6	5
ordnen	order	Ordn@n	$d@R	0.667	0.783	0.333	24.0	289.0	V	N	6	5
sehen	see	ze@n	si	0.600	0.700	0.000	1174.0	2060.0	V	V	5	3
falsch	FALSE	f&lS	f$ls	0.667	0.879	0.500	129.0	44.0	A	A	6	5
Pol	pole	pol	p5l	0.750	0.900	0.667	129.0	21.0	N	N	3	4
Summe	sum	zUm@	sVm	0.600	0.800	0.250	41.0	48.0	N	N	5	3
Museum	museum	muzeUm	mjuz7m	1.000	0.793	0.500	39.0	36.0	N	N	6	6
Maschine	machine	m&Sin@	m@Sin	0.875	0.864	0.667	145.0	123.0	N	N	8	7
flattern	flutter	fl&t@rn	flVt@R	0.750	0.874	0.571	10.0	13.0	V	V	8	7
Impuls	impulse	ImpUls	ImpVls	0.857	0.950	0.833	21.0	21.0	N	N	6	7
national	national	n&=ional	n{S@nP	1.000	0.795	0.250	118.0	243.0	A	A	8	8
selten	seldom	zElt@n	sEld@m	0.500	0.950	0.500	90.0	33.0	A	ADV	6	6
Hammer	hammer	h&m@r	h{m@R	1.000	0.960	0.600	12.0	12.0	N	V	6	6
Patient	patient	p&=iEnt	p1SHt	1.000	0.743	0.286	63.0	68.0	N	N	7	7
Flug	flight	fluk	fl2t	0.500	0.819	0.500	35.0	70.0	N	N	4	6
gemein	mean	g@mWn	min	0.500	0.760	0.400	16.0	732.0	A	V	6	4
beginnen	begin	b@gIn@n	bIgIn	0.625	0.825	0.571	401.0	683.0	V	V	8	5
Fall	fall	f&l	f$l	1.000	0.872	0.667	257.0	294.0	N	V	4	4
Party	party	parti	p#tI	1.000	0.820	0.400	14.0	450.0	N	N	5	5
sanft	soft	z&nft	sQft	0.600	0.860	0.400	28.0	82.0	A	A	5	4
Skandal	scandal	sk&ndal	sk{ndP	0.857	0.900	0.571	10.0	14.0	N	N	7	7
Kolonie	colony	koloni	kQl@nI	0.571	0.843	0.500	16.0	18.0	N	N	7	6
unten	under	Unt@n	Vnd@R	0.600	0.900	0.400	82.0	531.0	ADV	PREPOS	5	5
warten	wait	v&rt@n	w1t	0.500	0.656	0.167	166.0	319.0	V	V	6	4
unter	under	Unt@r	Vnd@R	0.800	0.920	0.400	729.0	531.0	ADV	PREPOS	5	5
Keller	cellar	kEl@r	sEl@R	0.667	0.880	0.600	37.0	13.0	N	N	6	6
Radio	radio	radio	r1dI5	1.000	0.780	0.400	62.0	88.0	N	N	5	5
Organ	organ	Organ	$g@n	1.000	0.797	0.400	55.0	25.0	N	N	5	5
sinken	sink	zINk@n	sINk	0.667	0.833	0.500	52.0	50.0	V	V	6	4
kommen	open	kOm@n	5p@n	0.500	0.815	0.400	1684.0	230.0	V	V	6	4
kommen	come	kOm@n	kVm	0.500	0.800	0.400	1684.0	1960.0	V	V	6	4
Kupfer	copper	kU+@r	kQp@R	0.500	0.860	0.400	28.0	16.0	N	N	6	6
Chaos	chaos	kaOs	k1Qs	1.000	0.800	0.500	10.0	15.0	N	N	5	5
Kosten	cost	kOst@n	kQst	0.500	0.800	0.500	99.0	181.0	N	N	6	4
Dialog	dialogue	di&lok	d2@lQg	0.750	0.814	0.333	16.0	17.0	N	N	6	8
Bus	bus	bUs	bVs	1.000	0.900	0.667	11.0	79.0	N	N	3	3
Rahmen	frame	ram@n	fr1m	0.500	0.672	0.200	118.0	33.0	N	N	6	5
Etappe	stage	et&p@	st1_	0.500	0.528	0.200	30.0	163.0	N	N	6	5
Akt	act	&kt	{kt	0.667	0.967	0.667	50.0	154.0	N	N	3	3
bar	bar	bar	b#R	1.000	0.900	0.333	18.0	92.0	A	N	3	3
Bad	bath	bat	b#T	0.500	0.796	0.333	156.0	47.0	N	N	3	4
Feder	feather	fed@r	fED@R	0.571	0.838	0.400	19.0	21.0	N	N	5	7
Art	sort	art	s$t	0.500	0.600	0.333	293.0	338.0	N	N	3	4
Arm	arm	&rm	#m	1.000	0.733	0.333	123.0	210.0	N	N	3	3
Feld	field	fElt	fild	0.800	0.875	0.500	100.0	191.0	N	N	4	5
Hut	hat	hut	h{t	0.667	0.787	0.667	19.0	68.0	N	N	3	3
Fett	fat	fEt	f{t	0.500	0.967	0.667	24.0	57.0	N	A	4	3
liberal	liberal	liberal	lIb@r@l	1.000	0.877	0.571	20.0	15.0	A	A	7	7
Firma	firm	fIrma	f3m	0.800	0.717	0.400	127.0	54.0	N	N	5	4
Freundin	friend	frXndIn	frEnd	0.500	0.814	0.571	29.0	356.0	N	N	8	6
Saal	hall	zal	h$l	0.500	0.706	0.333	41.0	133.0	N	N	4	4
Sand	sand	z&nt	s{nd	1.000	0.975	0.250	31.0	58.0	N	N	4	4
Platz	place	pl&=	pl1s	0.600	0.850	0.500	260.0	641.0	N	N	5	5
Salz	salt	z&l=	s$lt	0.750	0.879	0.250	11.0	37.0	N	N	4	4
Satz	set	z&=	sEt	0.500	0.900	0.000	164.0	314.0	N	V	4	3
Fisch	fish	fIS	fIS	0.800	1.000	1.000	34.0	163.0	N	N	5	4
Regime	regime	reZim	r1Zim	1.000	0.960	0.800	30.0	24.0	N	N	6	6
Region	region	region	ri_@n	1.000	0.776	0.333	16.0	57.0	N	N	6	6
wollen	would	vOl@n	wUd	0.500	0.691	0.000	1755.0	1028.0	V	V	6	5
wollen	will	vOl@n	wIl	0.500	0.683	0.200	1755.0	3858.0	V	V	6	4
streifen	strip	StrWf@n	strIp	0.500	0.769	0.286	11.0	24.0	V	N	8	5
nuklear	nuclear	nUklear	njukl7R	0.857	0.771	0.286	13.0	154.0	A	A	7	7
sieben	seven	zib@n	sEvH	0.667	0.698	0.000	67.0	119.0	V	NUM	6	5
Schule	school	Sul@	skul	0.500	0.725	0.250	184.0	513.0	N	N	6	6
singen	sing	zIN@n	sIN	0.667	0.800	0.400	74.0	78.0	V	V	6	4
klar	clear	klar	kl7R	0.600	0.822	0.500	254.0	231.0	A	A	4	5
enorm	enormous	enOrm	In$m@s	0.625	0.743	0.167	17.0	76.0	A	A	5	8
Gas	gas	gas	g{s	1.000	0.933	0.667	32.0	77.0	N	N	3	3
Schrei	scream	SrW	skrim	0.500	0.740	0.200	17.0	48.0	N	V	6	6
Schrei	shriek	SrW	Srik	0.500	0.825	0.500	17.0	12.0	N	V	6	6
erst	first	erst	f3st	0.600	0.694	0.500	574.0	751.0	ADV	NUM	4	5
steil	steep	StWl	stip	0.600	0.743	0.250	16.0	20.0	A	A	5	5
steif	stiff	StWf	stIf	0.600	0.925	0.500	14.0	26.0	A	A	5	5
Original	original	original	@rI_@nP	1.000	0.768	0.250	12.0	85.0	N	A	8	8
golden	gold	gOld@n	g5ld	0.667	0.779	0.500	35.0	88.0	A	N	6	4
golden	golden	gOld@n	g5ld@n	1.000	0.946	0.833	35.0	46.0	A	A	6	6
Triumph	triumph	triUmf	tr2@mf	1.000	0.913	0.667	18.0	29.0	N	N	7	7
Faktum	datum	f&ktUm	d1t@m	0.667	0.722	0.333	12.0	41.0	N	N	6	5
Faktor	factor	f&ktOr	f{kt@R	0.833	0.943	0.500	38.0	92.0	N	N	6	6
Material	material	m&terial	m@t7r7l	1.000	0.823	0.500	63.0	146.0	N	N	8	8
Pause	pause	pBz@	p$z	1.000	0.754	0.500	43.0	41.0	N	V	5	5
sprengen	sprinkle	SprEN@n	sprINkP	0.500	0.755	0.429	14.0	11.0	V	V	8	8
Korridor	corridor	kOridor	kQrId$R	0.875	0.900	0.429	16.0	38.0	N	N	8	8
zehn	ten	#NAME?	tEn	0.500	0.867	0.333	218.0	226.0	NUM	NUM	4	3
Import	import	ImpOrt	Imp$t	1.000	0.900	0.667	25.0	21.0	N	V	6	6
Major	major	m&jor	m1_@R	1.000	0.755	0.200	15.0	163.0	N	A	5	5
Motor	motor	motOr	m5t@R	1.000	0.892	0.400	94.0	26.0	N	A	5	5
Runde	round	rUnd@	r6nd	0.600	0.880	0.600	29.0	158.0	N	PREPOS	5	5
Ring	ring	rIN	rIN	1.000	1.000	1.000	46.0	91.0	N	V	4	4
Energie	energy	enErgi	En@_I	0.714	0.760	0.167	53.0	207.0	N	N	7	6
Netz	net	nE=	nEt	0.750	0.967	0.667	19.0	21.0	N	N	4	3
Willen	will	vIl@n	wIl	0.667	0.755	0.400	46.0	3858.0	N	V	6	4
Busch	bush	bUS	bUS	0.800	1.000	1.000	13.0	56.0	N	N	5	4
Nerv	nerve	nErf	n3v	0.800	0.825	0.250	27.0	18.0	N	N	4	5
Mitte	middle	mIt@	mIdP	0.500	0.750	0.500	134.0	92.0	N	A	5	6
Seite	side	zWt@	s2d	0.600	0.825	0.000	642.0	454.0	N	N	5	4
voraus	forwards	forBs	f$w@dz	0.500	0.731	0.167	51.0	16.0	ADV	ADV	6	8
Union	union	Union	junj@n	1.000	0.676	0.333	73.0	283.0	N	N	5	5
chemisch	chemical	xemIS	kEmIkP	0.625	0.725	0.333	61.0	37.0	A	A	8	8
Liste	register	lIst@	rE_Ist@R	0.500	0.760	0.500	28.0	28.0	N	V	5	8
Liste	list	lIst@	lIst	0.800	0.900	0.800	28.0	83.0	N	N	5	4
Symptom	symptom	zYmptom	sImpt@m	1.000	0.966	0.571	22.0	24.0	N	N	7	7
Recht	right	rExt	r2t	0.600	0.800	0.500	261.0	395.0	N	A	5	5
total	total	total	t5tP	1.000	0.820	0.400	59.0	111.0	A	A	5	5
Motiv	motive	motif	m5tIv	0.833	0.900	0.400	45.0	31.0	N	N	5	6
Artikel	article	&rtik@l	#tIkP	0.571	0.771	0.286	89.0	62.0	N	N	7	7
tragen	take	trag@n	t1k	0.500	0.657	0.167	333.0	1913.0	V	V	6	4
Kosten	taste	kOst@n	t1st	0.500	0.720	0.333	99.0	57.0	N	N	6	5
Kosten	cost	kOst@n	kQst	0.500	0.800	0.500	99.0	181.0	N	N	6	4
Flucht	flight	flUxt	fl2t	0.667	0.840	0.600	40.0	70.0	N	N	6	6
sozial	social	zo=ial	s5SP	0.833	0.733	0.000	131.0	401.0	A	A	6	6
sozial	socially	zo=ial	s5S@lI	0.625	0.681	0.000	131.0	19.0	A	ADV	6	8
Liter	litre	lit@r	lit@R	0.600	0.980	0.800	32.0	11.0	N	N	5	5
murmeln	mumble	mUrm@ln	mVmbP	0.571	0.741	0.286	25.0	17.0	V	V	7	6
murmeln	murmur	mUrm@ln	m3m@R	0.571	0.769	0.429	25.0	18.0	V	V	7	6
Person	person	pErzon	p3sH	1.000	0.783	0.167	151.0	262.0	N	N	6	6
Rest	rest	rEst	rEst	1.000	1.000	1.000	61.0	205.0	N	N	4	4
Tourist	tourist	turIst	t9rIst	1.000	0.950	0.833	15.0	35.0	N	N	7	7
Kamera	camera	k&m@ra	k{m@r@	0.833	0.914	0.667	24.0	36.0	N	N	6	6
Name	name	nam@	n1m	1.000	0.725	0.500	278.0	335.0	N	N	4	4
Meter	metre	met@r	mit@R	0.600	0.940	0.600	211.0	34.0	N	N	5	5
Nase	nose	naz@	n5z	0.750	0.722	0.500	35.0	81.0	N	N	4	4
Messe	mass	mEs@	m{s	0.600	0.850	0.500	36.0	110.0	N	N	5	4
exakt	exactly	Eks&kt	Igz{ktlI	0.571	0.825	0.250	29.0	141.0	A	ADV	5	7
exakt	exact	Eks&kt	Igz{kt	0.800	0.933	0.333	29.0	30.0	A	A	5	5
Butter	butter	bUt@r	bVt@R	1.000	0.920	0.600	19.0	27.0	N	N	6	6
Sprecher	speaker	SprEx@r	spik@R	0.625	0.771	0.286	80.0	28.0	N	N	8	7
Phase	phase	faz@	f1z	1.000	0.725	0.500	38.0	36.0	N	N	5	5
Lippe	lip	lIp@	lIp	0.600	0.875	0.750	36.0	78.0	N	N	5	3
Rang	rank	r&N	r{Nk	0.750	0.850	0.500	55.0	25.0	N	N	4	4
Raum	room	rBm	rum	0.500	0.933	0.667	225.0	515.0	N	N	4	4
rechts	right	rEx=	r2t	0.500	0.775	0.250	69.0	395.0	ADV	A	6	5
Idee	idea	ide	2d7	0.750	0.800	0.333	110.0	398.0	N	N	4	4
Masse	masses	m&s@	m{sIz	0.833	0.835	0.400	69.0	19.0	N	N	5	6
Produkt	product	prodUkt	prQdVkt	0.857	0.886	0.714	47.0	85.0	N	N	7	7
Heizung	heating	hW=UN	hitIN	0.571	0.900	0.400	10.0	21.0	N	N	7	7
Markt	market	m&rkt	m#kIt	0.833	0.740	0.400	104.0	142.0	N	N	5	6
Bombe	bomb	bOmb@	bQm	0.800	0.760	0.400	30.0	41.0	N	N	5	4
Rekord	record	rekOrt	rEk$d	0.833	0.850	0.333	32.0	93.0	N	N	6	6
Subjekt	subject	zUpjEkt	sVb_Ikt	0.857	0.860	0.286	12.0	182.0	N	N	7	7
Linie	line	lini@	l2n	0.800	0.740	0.400	111.0	287.0	N	N	5	4
elegant	elegant	elegq	ElIg@nt	1.000	0.712	0.286	20.0	25.0	A	A	7	7
wirken	work	vIrk@n	w3k	0.500	0.643	0.167	144.0	698.0	V	N	6	4
Respekt	respect	respEkt	rIspEkt	0.857	0.971	0.857	15.0	73.0	N	N	7	7
Defizit	deficit	defi=it	dEfIsIt	0.857	0.886	0.429	13.0	12.0	N	N	7	7
flach	flat	fl&x	fl{t	0.600	0.850	0.500	30.0	79.0	A	N	5	4
nett	pretty	nEt	prItI	0.500	0.720	0.200	35.0	75.0	A	ADV	4	6
Uniform	uniform	unifOrm	junIf$m	1.000	0.814	0.429	22.0	30.0	N	N	7	7
fliegen	flight	flig@n	fl2t	0.571	0.767	0.333	106.0	70.0	V	N	7	6
Rose	rose	roz@	r5z	1.000	0.800	0.500	15.0	21.0	N	N	4	4
wohl	well	vol	wEl	0.500	0.798	0.333	362.0	1100.0	ADV	ADV	4	4
Sommer	summer	zOm@r	sVm@R	0.833	0.980	0.400	69.0	124.0	N	N	6	6
Rock	rock	rOk	rQk	1.000	0.933	0.667	10.0	116.0	N	N	4	4
Quartal	quarter	kv&rtal	kw$t@R	0.714	0.695	0.286	26.0	61.0	N	N	7	7
Type	type	typ@	t2p	1.000	0.800	0.500	14.0	138.0	N	N	4	4
Ruine	ruins	ruin@	rUInz	0.800	0.775	0.400	15.0	11.0	N	N	5	5
Ruine	ruin	ruin@	rUIn	0.800	0.820	0.400	15.0	24.0	N	V	5	4
Hektar	hectare	hEktar	hEkt8R	0.714	0.917	0.667	32.0	10.0	N	N	6	7
trauen	trust	trB@n	trVst	0.500	0.759	0.400	15.0	48.0	V	V	6	5
Branche	branch	brqS@	br#nJ	0.857	0.720	0.400	31.0	94.0	N	N	7	6
kolonial	colonial	kolonial	k@l5nj@l	0.875	0.755	0.500	13.0	27.0	A	A	8	8
negativ	negative	neg&tif	nEg@tIv	0.875	0.883	0.429	34.0	29.0	A	A	7	8
Biologie	biology	biologi	b2Ql@_I	0.750	0.766	0.286	22.0	12.0	N	N	8	7
Fahne	banner	fan@	b{n@R	0.500	0.778	0.400	28.0	10.0	N	N	5	6
notieren	note	notir@n	n5t	0.500	0.671	0.286	30.0	116.0	V	N	8	4
Ding	thing	dIN	TIN	0.600	0.863	0.667	240.0	1037.0	N	N	4	5
haben	have	hab@n	h{v	0.600	0.688	0.200	10003.0	13494.0	V	V	5	4
Materie	matter	m&teri@	m{t@R	0.571	0.794	0.286	21.0	279.0	N	N	7	6
passiv	passive	p&sif	p{sIv	0.857	0.940	0.400	11.0	16.0	A	A	6	7
passen	pass	p&s@n	p#s	0.667	0.740	0.400	54.0	261.0	V	V	6	4
Doktor	doctor	dOktOr	dQkt@R	0.833	0.926	0.500	87.0	184.0	N	N	6	6
hundert	hundred	hUnd@rt	hVndr@d	0.571	0.814	0.429	77.0	199.0	NUM	NUM	7	7
Partner	partner	p&rtn@r	p#tn@R	1.000	0.871	0.571	57.0	41.0	N	N	7	7
Meile	mile	mWl@	m2l	0.800	0.825	0.500	14.0	171.0	N	N	5	4
richtig	right	rIxtIx	r2t	0.571	0.733	0.333	297.0	395.0	A	A	7	5
richtig	rightly	rIxtIx	r2tlI	0.571	0.733	0.333	297.0	14.0	A	ADV	7	7
Vater	father	fat@r	f#D@R	0.667	0.858	0.400	236.0	300.0	N	N	5	6
Abstand	distance	&pSt&nt	dIst@ns	0.500	0.698	0.286	47.0	103.0	N	N	7	8
grinsen	grin	grInz@n	grIn	0.571	0.786	0.571	11.0	27.0	V	V	7	4
Wunsch	wish	vUnS	wIS	0.500	0.769	0.250	168.0	188.0	N	V	6	4
weise	wise	vWz@	w2z	0.800	0.769	0.250	17.0	40.0	A	A	5	4
parallel	parallel	p&r&lel	p{r@lEl	1.000	0.898	0.571	13.0	17.0	A	A	8	8
Basis	basis	bazIs	b1sIs	1.000	0.880	0.600	55.0	84.0	N	N	5	5
Basis	base	bazIs	b1s	0.600	0.780	0.400	55.0	80.0	N	N	5	4
Original	original	original	@rI_@nP	1.000	0.768	0.250	12.0	85.0	N	A	8	8
stabil	stable	St&bil	st1bP	0.667	0.800	0.333	17.0	17.0	A	A	6	6
wild	wildly	vIlt	w2ldlI	0.667	0.779	0.167	49.0	13.0	A	ADV	4	6
wild	wild	vIlt	w2ld	1.000	0.919	0.250	49.0	84.0	A	A	4	4
Reform	reform	refOrm	rIf$m	1.000	0.867	0.500	46.0	51.0	N	N	6	6
morgen	morning	mOrg@n	m$nIN	0.571	0.779	0.167	104.0	312.0	ADV	N	6	7
wenn	when	vEn	wEn	0.500	0.925	0.667	2364.0	2117.0	CONJ	CONJ	4	4
scharf	sharp	S&rf	S#p	0.667	0.710	0.250	108.0	58.0	A	A	6	5
Bauer	farmer	bB@r	f#m@R	0.500	0.718	0.200	52.0	88.0	N	N	5	6
Licht	light	lIxt	l2t	0.800	0.850	0.500	104.0	291.0	N	N	5	5
frisch	fresh	frIS	frES	0.667	0.925	0.750	52.0	71.0	A	A	6	5
Symbol	symbol	zYmbol	sImbP	1.000	0.900	0.333	20.0	36.0	N	N	6	6
Band	band	b&nt	b{nd	1.000	0.975	0.500	27.0	45.0	N	N	4	4
Bank	bank	b&Nk	b{Nk	1.000	0.975	0.750	139.0	172.0	N	N	4	4
Ball	ball	b&l	b$l	1.000	0.872	0.667	61.0	111.0	N	N	4	4
Baby	baby	bebi	b1bI	1.000	0.900	0.500	13.0	258.0	N	N	4	4
Mond	moon	mont	mun	0.500	0.825	0.500	77.0	59.0	N	N	4	4
Projekt	project	projEkt	prQ_Ekt	0.857	0.874	0.714	49.0	69.0	N	N	7	7
Mord	murder	mOrt	m3d@R	0.500	0.760	0.200	42.0	51.0	N	N	4	6
ideal	ideal	ideal	2d7l	1.000	0.780	0.400	30.0	31.0	A	N	5	5
Hunger	hunger	hUN@r	hVNg@R	1.000	0.850	0.500	17.0	24.0	N	N	6	6
Experte	expert	EkspErt@	Eksp3t	0.857	0.850	0.625	28.0	50.0	N	N	7	6
hallo	hello	h&lo	h@l5	0.800	0.846	0.500	15.0	34.0	INTERJ	INTERJ	5	5
rund	round	rUnt	r6nd	0.800	0.975	0.500	252.0	158.0	A	PREPOS	4	5
steuern	steer	StX@rn	st7R	0.714	0.767	0.167	22.0	15.0	V	V	7	5
Instanz	instance	Inst&n=	Inst@ns	0.750	0.941	0.714	23.0	119.0	N	N	7	8
Reserve	reserve	rezErv@	rIz3v	1.000	0.800	0.429	29.0	39.0	N	N	7	7
Publikum	public	pUblikUm	pVblIk	0.625	0.812	0.500	50.0	256.0	N	A	8	6
Sektor	sector	zEktOr	sEkt@R	0.833	0.960	0.500	35.0	65.0	N	N	6	6
Balkon	balcony	b&lkON	b{lk@nI	0.714	0.837	0.429	15.0	13.0	N	N	6	7
Serie	series	zeri@	s7riz	0.833	0.795	0.400	31.0	93.0	N	N	5	6
tausend	thousand	tBz@nt	T6zHd	0.625	0.798	0.167	47.0	113.0	NUM	NUM	7	8
Kabinett	cabinet	k&binEt	k{bInIt	0.750	0.914	0.571	64.0	47.0	N	N	8	7
Appell	appeal	&pEl	@pil	0.833	0.796	0.500	34.0	53.0	N	N	6	6
Faust	fist	fBst	fIst	0.600	0.919	0.750	37.0	26.0	N	N	5	4
Amateur	amateur	&m&t|r	{m@t@R	1.000	0.874	0.333	10.0	11.0	N	A	7	7
Alkohol	alcohol	&lkohol	{lk@hQl	0.857	0.880	0.571	13.0	19.0	N	N	7	7
aktiv	actively	&ktif	{ktIvlI	0.500	0.814	0.286	83.0	10.0	A	ADV	5	8
aktiv	active	&ktif	{ktIv	0.667	0.940	0.400	83.0	57.0	A	A	5	6
Allianz	alliance	&li&n=	@l2@ns	0.750	0.828	0.333	18.0	27.0	N	N	7	8
Komplex	complex	kOmplEks	kQmplEks	0.857	0.975	0.875	24.0	55.0	N	A	7	7
Schwung	swing	SvUN	swIN	0.571	0.869	0.250	17.0	56.0	N	V	7	5
Kanal	canal	k&nal	k@n{l	0.800	0.897	0.600	17.0	17.0	N	N	5	5
Poesie	poetry	poezi	p5ItrI	0.500	0.767	0.167	12.0	21.0	N	N	6	6
sonnig	sunny	zOnIx	sVnI	0.500	0.900	0.400	14.0	12.0	A	A	6	5
Talent	talent	t&lEnt	t{l@nt	1.000	0.960	0.667	18.0	36.0	N	N	6	6
Dollar	dollar	dOl&r	dQl@R	1.000	0.877	0.400	122.0	68.0	N	N	6	6
Illusion	illusion	Iluzion	IluZH	1.000	0.829	0.429	20.0	25.0	N	N	8	8
blau	blue	blB	blu	0.500	0.933	0.667	45.0	102.0	A	A	4	4
Echo	echo	Exo	Ek5	1.000	0.767	0.333	22.0	18.0	N	V	4	4
bevor	before	b@for	bIf$R	0.667	0.895	0.400	102.0	598.0	CONJ	CONJ	5	6
tausend	thousand	tBz@nt	T6zHd	0.625	0.798	0.167	47.0	113.0	NUM	NUM	7	8
Akzent	accent	&k=Ent	{ksEnt	0.667	0.967	0.667	11.0	30.0	N	N	6	6
trinken	drink	trINk@n	drINk	0.571	0.857	0.571	80.0	129.0	V	V	7	5
Mutter	mother	mUt@r	mVD@R	0.667	0.838	0.400	101.0	474.0	N	N	6	6
Moral	moral	moral	mQr@l	1.000	0.817	0.600	21.0	58.0	N	A	5	5
Moral	morality	moral	m@r{l@tI	0.625	0.757	0.375	21.0	16.0	N	N	5	8
Moral	morale	moral	mQr#l	0.833	0.860	0.600	21.0	10.0	N	N	5	6
Wunde	wound	vUnd@	wund	0.600	0.815	0.400	18.0	26.0	N	N	5	5
jung	young	jUN	jVN	0.600	0.900	0.667	376.0	488.0	A	A	4	5
Formel	formula	fOrm@l	f$mjUl@	0.714	0.739	0.286	24.0	29.0	N	N	6	7
bitter	bitter	bIt@r	bIt@R	1.000	0.980	0.800	27.0	33.0	A	A	6	6
bitter	bitterly	bIt@r	bIt@lI	0.750	0.832	0.667	27.0	16.0	A	ADV	6	8
warm	warm	v&rm	w$m	1.000	0.723	0.250	54.0	91.0	A	A	4	4
Argument	argument	&rgumEnt	#gjUm@nt	1.000	0.799	0.375	39.0	130.0	N	N	8	8
wann	when	v&n	wEn	0.500	0.859	0.333	72.0	2117.0	ADV	CONJ	4	4
Turbine	turbine	tUrbin@	t3b2n	1.000	0.755	0.429	15.0	15.0	N	N	7	7
bemerken	remark	b@mErk@n	rIm#k	0.500	0.692	0.250	68.0	39.0	V	N	8	6
Atom	atom	&tom	{t@m	1.000	0.915	0.500	19.0	28.0	N	N	4	4
Kampagne	campaign	k&mp&nj@	k{mp1n	0.625	0.800	0.500	15.0	96.0	N	N	8	8
Zelt	tent	#NAME?	tEnt	0.500	0.823	0.500	10.0	44.0	N	N	4	4
Aspekt	aspect	&spEkt	{spEkt	0.833	0.983	0.833	36.0	85.0	N	N	6	6
Monat	month	monat	mVnT	0.600	0.758	0.400	330.0	316.0	N	N	5	5
heilen	heal	hWl@n	hil	0.500	0.760	0.400	12.0	15.0	V	V	6	4
braun	brown	brBn	br6n	0.600	0.950	0.750	26.0	75.0	A	A	5	5
zehn	ten	#NAME?	tEn	0.500	0.867	0.333	218.0	226.0	NUM	NUM	4	3
Zinn	tin	#NAME?	tIn	0.500	0.967	0.667	26.0	38.0	N	N	4	3
ideal	ideal	ideal	2d7l	1.000	0.780	0.400	30.0	31.0	A	N	5	5
anfangen	engage	&nf&N@n	Ing1_	0.500	0.702	0.143	67.0	44.0	V	V	8	6
Platte	plate	pl&t@	pl1t	0.833	0.800	0.600	18.0	55.0	N	N	6	5
Prinz	princess	prIn=	prInsEs	0.500	0.843	0.571	65.0	13.0	N	N	5	8
Prinz	prince	prIn=	prIns	0.667	0.980	0.800	65.0	39.0	N	N	5	6
Vers	verse	fErs	v3s	0.800	0.825	0.250	28.0	13.0	N	N	4	5
Mark	mark	m&rk	m#k	1.000	0.800	0.500	173.0	55.0	N	N	4	4
Ozean	ocean	o=ean	5SH	0.800	0.680	0.000	13.0	29.0	N	N	5	5
Mama	mum	m&ma	mVm	0.500	0.804	0.500	82.0	15.0	N	N	4	3
Mann	man	m&n	m{n	0.750	0.967	0.667	746.0	1629.0	N	N	4	3
Maus	mouse	mBs	m6s	0.600	0.933	0.667	10.0	18.0	N	N	4	5
aufrecht	upright	BfrExt	Vpr2t	0.500	0.734	0.333	17.0	11.0	A	ADV	8	7
dicht	tight	dIxt	t2t	0.600	0.850	0.250	57.0	39.0	A	A	5	5
Medaille	medal	med&lj@	mEdP	0.625	0.729	0.286	12.0	11.0	N	N	8	5
Antwort	answer	&ntvOrt	#ns@R	0.571	0.751	0.143	162.0	170.0	N	V	7	6
Batterie	battery	b&t@ri	b{t@rI	0.750	0.950	0.667	10.0	27.0	N	N	8	7
mild	mild	mIlt	m2ld	1.000	0.975	0.500	24.0	28.0	A	A	4	4
privat	private	privat	pr2vIt	0.857	0.850	0.667	100.0	189.0	A	A	6	7
Hotel	hotel	hotEl	h5tEl	1.000	0.940	0.800	118.0	143.0	N	N	5	5
Start	start	St&rt	st#t	1.000	0.820	0.400	51.0	451.0	N	V	5	5
Rakete	rocket	r&ket@	rQkIt	0.500	0.850	0.500	58.0	14.0	N	N	6	6
streiken	strike	StrWk@n	str2k	0.750	0.814	0.429	13.0	111.0	V	V	8	6
Einsicht	insight	WnzIxt	Ins2t	0.750	0.867	0.333	50.0	17.0	N	N	8	7
Boot	boat	bot	b5t	0.750	0.900	0.667	26.0	76.0	N	N	4	4
Stahl	steel	Stal	stil	0.600	0.825	0.500	35.0	42.0	N	N	5	5
Stall	stable	St&l	st1bP	0.667	0.760	0.200	21.0	17.0	N	A	5	6
Stamm	stem	St&m	stEm	0.600	0.925	0.500	35.0	17.0	N	N	5	4
Stand	stand	St&nt	st{nd	1.000	0.960	0.400	79.0	467.0	N	V	5	5
Stand	stall	St&nt	st$l	0.600	0.682	0.200	79.0	12.0	N	N	5	5
Stand	standing	St&nt	st{ndIN	0.625	0.829	0.286	79.0	13.0	N	A	5	8
Stand	state	St&nt	st1t	0.600	0.780	0.400	79.0	323.0	N	N	5	5
Zone	zone	=on@	z5n	1.000	0.775	0.250	81.0	16.0	N	N	4	4
Staat	state	Stat	st1t	0.600	0.825	0.500	498.0	323.0	N	N	5	5
schreien	scream	SrW@n	skrim	0.500	0.680	0.000	72.0	48.0	V	V	8	6
Taktik	tactic	t&ktIk	t{ktIk	0.667	0.983	0.833	12.0	21.0	N	N	6	6
These	thesis	tez@	TisIs	0.667	0.733	0.000	36.0	19.0	N	N	5	6
Thema	theme	tema	Tim	0.800	0.722	0.250	135.0	37.0	N	N	5	5
real	real	real	r7l	1.000	0.800	0.500	38.0	298.0	A	A	4	4
runden	round	rUnd@n	r6nd	0.500	0.817	0.500	10.0	158.0	V	PREPOS	6	5
Musik	music	muzik	mjuzIk	0.800	0.883	0.667	120.0	133.0	N	N	5	5
senden	send	zEnd@n	sEnd	0.667	0.833	0.500	28.0	269.0	V	V	6	4
formell	formal	fOrmEl	f$mP	0.714	0.800	0.333	10.0	54.0	A	A	7	6
formell	formally	fOrmEl	f$m@lI	0.750	0.793	0.333	10.0	12.0	A	ADV	7	8
Bischof	bishop	bISOf	bIS@p	0.714	0.889	0.600	80.0	32.0	N	N	7	6
Manager	manager	mEnI_@r	m{nI_@R	1.000	0.971	0.714	13.0	55.0	N	N	7	7
illegal	illegal	Ilegal	IligP	1.000	0.867	0.500	16.0	23.0	A	A	7	7
Metall	metal	met&l	mEtP	0.833	0.820	0.400	57.0	53.0	N	N	6	5
positiv	positive	pozitif	pQz@tIv	0.875	0.841	0.429	62.0	44.0	A	A	7	8
Kurve	curve	kUrv@	k3v	0.800	0.717	0.400	24.0	21.0	N	N	5	5
Lust	lust	lUst	lVst	1.000	0.925	0.750	31.0	10.0	N	N	4	4
Tafel	tablet	taf@l	t{blIt	0.500	0.676	0.167	14.0	11.0	N	N	5	6
Minute	minute	minut@	mInIt	1.000	0.829	0.500	240.0	283.0	N	N	6	6
starten	start	St&rt@n	st#t	0.714	0.729	0.286	51.0	451.0	V	V	7	5
Club	club	klUb	klVb	1.000	0.925	0.750	12.0	122.0	N	N	4	4
stoppen	stop	StOp@n	stQp	0.571	0.783	0.333	20.0	332.0	V	V	7	4
Stern	star	StErn	st#R	0.600	0.783	0.200	71.0	101.0	N	N	5	4
Logik	logic	logIk	lQ_Ik	0.800	0.820	0.600	10.0	22.0	N	N	5	5
Flotte	fleet	flOt@	flit	0.500	0.791	0.600	10.0	15.0	N	N	6	5
Herde	herd	herd@	h3d	0.800	0.755	0.400	10.0	16.0	N	N	5	4
anordnen	order	&nOrdn@n	$d@R	0.500	0.712	0.250	20.0	289.0	V	N	8	5
Haar	hair	har	h8R	0.750	0.833	0.333	72.0	199.0	N	N	4	4
Strich	stroke	StrIx	str5k	0.500	0.852	0.400	13.0	25.0	N	N	6	6
knien	kneel	knin	nil	0.600	0.723	0.500	10.0	23.0	V	V	5	5
Armee	army	&rme	#mI	0.600	0.750	0.250	68.0	119.0	N	N	5	4
Schatten	shade	S&t@n	S1d	0.500	0.732	0.200	48.0	31.0	N	N	8	5
Romantik	romance	rom&ntIk	r5m{ns	0.625	0.775	0.375	12.0	12.0	N	N	8	7
besser	better	bEs@r	bEt@R	0.667	0.900	0.600	132.0	19.0	A	V	6	6
Kapital	capital	k&pital	k{pItP	0.857	0.871	0.429	45.0	98.0	N	N	7	7
Planet	planet	pl&net	pl{nIt	1.000	0.950	0.667	18.0	35.0	N	N	6	6
Aktion	action	&k=ion	{kSH	0.833	0.767	0.167	84.0	231.0	N	N	6	6
sieben	seven	zib@n	sEvH	0.667	0.698	0.000	67.0	119.0	V	NUM	6	5
Kredit	credit	kredit	krEdIt	0.833	0.917	0.667	33.0	42.0	N	N	6	6
Hand	hand	h&nt	h{nd	1.000	0.975	0.500	475.0	724.0	N	N	4	4
Sorte	sort	zOrt@	s$t	0.800	0.780	0.200	22.0	338.0	N	N	5	4
halt	hold	h&lt	h5ld	0.500	0.872	0.500	15.0	464.0	INTERJ	V	4	4
Bier	beer	bir	b7R	0.750	0.867	0.333	46.0	49.0	N	N	4	4
Haus	house	hBs	h6s	0.600	0.933	0.667	336.0	606.0	N	N	4	5
Tennis	tennis	tEnIs	tEnIs	1.000	1.000	1.000	16.0	22.0	N	N	6	6
Sieger	winner	zig@r	wIn@R	0.500	0.805	0.200	49.0	17.0	N	N	6	6
Provinz	province	provIn=	prQvIns	0.750	0.914	0.714	30.0	11.0	N	N	7	8
Griff	grip	grIf	grIp	0.600	0.897	0.750	21.0	15.0	N	V	5	4
Soldat	soldier	zOldat	s5l_@R	0.571	0.810	0.167	117.0	83.0	N	N	6	7
Klasse	class	kl&s@	kl#s	0.667	0.840	0.600	118.0	274.0	N	N	6	5
Klima	climate	klima	kl2mIt	0.571	0.767	0.500	28.0	33.0	N	N	5	7
Bett	bed	bEt	bEd	0.500	1.000	0.667	119.0	269.0	N	N	4	3
waschen	wash	v&S@n	wQS	0.571	0.715	0.200	20.0	93.0	V	V	7	4
milde	mild	mIld@	m2ld	0.800	0.880	0.600	11.0	28.0	A	A	5	4
Moment	moment	momEnt	m5m@nt	1.000	0.926	0.667	39.0	333.0	N	N	6	6
voll	full	fOl	fUl	0.500	0.900	0.667	282.0	265.0	A	A	4	4
Kommando	command	kOm&ndo	k@m#nd	0.750	0.866	0.571	13.0	52.0	N	N	8	7
Chef	chief	SEf	Jif	0.800	0.800	0.333	56.0	64.0	N	N	4	5
lernen	learn	lErn@n	l3n	0.500	0.717	0.333	121.0	308.0	V	V	6	5
physisch	physical	fyzIS	fIzIkP	0.625	0.809	0.500	17.0	110.0	A	A	8	8
landen	land	l&nd@n	l{nd	0.667	0.817	0.500	34.0	258.0	V	N	6	4
Familie	family	f&mili@	f{m@lI	0.714	0.826	0.429	120.0	420.0	N	N	7	6
Wolle	wool	vOl@	wUl	0.600	0.744	0.250	24.0	21.0	N	N	5	4
Pille	pill	pIl@	pIl	0.800	0.875	0.750	12.0	28.0	N	N	5	4
Pilot	pilot	pilot	p2l@t	1.000	0.892	0.600	27.0	21.0	N	N	5	5
Division	division	divizion	dIvIZH	1.000	0.800	0.250	10.0	77.0	N	N	8	8
Reaktion	reaction	re&k=ion	rI{kSH	0.875	0.800	0.250	56.0	72.0	N	N	8	8
Nation	nation	n&tion	n1SH	1.000	0.665	0.167	111.0	121.0	N	N	6	6
Physik	physics	fyzik	fIzIks	0.714	0.850	0.500	48.0	18.0	N	N	6	7
Status	status	StatUs	st1t@s	1.000	0.846	0.500	19.0	73.0	N	N	6	6
anwesend	present	&nvez@nt	prEzHt	0.500	0.750	0.250	26.0	150.0	A	A	8	7
Theater	theatre	teat@r	T7t@R	0.714	0.781	0.333	107.0	90.0	N	N	7	7
logisch	logical	logIS	lQ_IkP	0.571	0.692	0.333	17.0	28.0	A	A	7	7
Element	element	elemEnt	ElIm@nt	1.000	0.908	0.571	114.0	82.0	N	N	7	7
Nukleus	nucleus	nukleUs	njukl7s	0.857	0.823	0.571	11.0	12.0	N	N	7	7
korrekt	correct	kOrEkt	k@rEkt	0.714	0.976	0.833	12.0	43.0	A	A	7	7
Opfer	offering	O+@r	Qf@rIN	0.500	0.783	0.333	112.0	24.0	N	N	5	8
Modell	model	modEl	mQdP	0.833	0.780	0.400	57.0	81.0	N	N	6	5
Theorie	theory	teori	T7rI	0.714	0.718	0.200	47.0	140.0	N	N	7	6
Debatte	debate	deb&t@	dIb1t	0.857	0.800	0.500	53.0	45.0	N	N	7	6
sitzen	sit	zI=@n	sIt	0.500	0.780	0.200	248.0	500.0	V	V	6	3
meinen	mean	mWn@n	min	0.500	0.760	0.400	503.0	732.0	V	V	6	4
fallen	fall	f&l@n	f$l	0.667	0.723	0.400	280.0	294.0	V	V	6	4
Recht	right	rExt	r2t	0.600	0.800	0.500	261.0	395.0	N	A	5	5
Gnade	grace	gnad@	gr1s	0.600	0.680	0.200	10.0	22.0	N	N	5	5
Lord	lord	lOrt	l$d	1.000	0.850	0.250	12.0	10.0	N	N	4	4
rational	rational	r&=ional	r{S@nP	1.000	0.795	0.250	19.0	28.0	A	A	8	8
Sektion	section	zEktion	sEkSH	0.857	0.784	0.286	11.0	120.0	N	N	7	7
warnen	warn	v&rn@n	w$n	0.667	0.672	0.167	58.0	49.0	V	V	6	4
plus	surplus	plUs	s3pl@s	0.571	0.796	0.500	15.0	16.0	PREPOS	N	4	7
Seminar	seminar	zeminar	sEmIn#R	1.000	0.886	0.286	14.0	12.0	N	N	7	7
intensiv	intense	IntEnzif	IntEns	0.750	0.875	0.625	35.0	35.0	A	A	8	7
normal	normal	nOrmal	n$mP	1.000	0.800	0.333	71.0	92.0	A	A	6	6
negativ	negative	neg&tif	nEg@tIv	0.875	0.883	0.429	34.0	29.0	A	A	7	8
befinden	find	b@fInd@n	f2nd	0.500	0.738	0.375	155.0	1088.0	V	V	8	4
Komplex	complex	kOmplEks	kQmplEks	0.857	0.975	0.875	24.0	55.0	N	A	7	7
Tochter	daughter	tOxt@r	d$t@R	0.500	0.883	0.333	97.0	128.0	N	N	7	8
Ironie	irony	ironi	2@r@nI	0.667	0.793	0.333	11.0	14.0	N	N	6	5
wecken	wake	vEk@n	w1k	0.500	0.695	0.200	19.0	66.0	V	V	6	4
Offizier	officer	Ofi=ir	QfIs@R	0.750	0.831	0.167	48.0	140.0	N	N	8	7
naiv	naive	n&if	n2iv	0.800	0.975	0.500	15.0	11.0	A	A	4	5
typisch	typical	typIS	tIpIkP	0.571	0.809	0.500	28.0	43.0	A	A	7	7
Streik	strike	StrWk	str2k	0.667	0.940	0.600	46.0	111.0	N	V	6	6
Herz	heart	hEr=	h#t	0.600	0.754	0.250	151.0	164.0	N	N	4	5
grinsen	grin	grInz@n	grIn	0.571	0.786	0.571	11.0	27.0	V	V	7	4
starren	stare	St&r@n	st8R	0.714	0.750	0.167	36.0	121.0	V	V	7	5
Politik	policy	politik	pQl@sI	0.571	0.712	0.286	342.0	226.0	N	N	7	6
Politik	politics	politik	pQl@tIks	0.750	0.798	0.500	342.0	86.0	N	N	7	8
reich	rich	rWx	rIJ	0.800	0.833	0.333	73.0	113.0	A	A	5	4
Post	post	pOst	p5st	1.000	0.919	0.750	77.0	86.0	N	N	4	4
Natur	nature	n&tur	n1J@R	0.833	0.777	0.200	119.0	189.0	N	N	5	6
offen	open	Of@n	5p@n	0.600	0.816	0.500	185.0	230.0	A	V	5	4
Held	hero	hElt	h7r5	0.500	0.619	0.250	44.0	41.0	N	N	4	4
befreien	free	b@frW@n	fri	0.500	0.686	0.286	52.0	185.0	V	A	8	4
weinen	weep	vWn@n	wip	0.500	0.652	0.000	50.0	28.0	V	V	6	4
Einnahme	income	Wnnam@	INkVm	0.500	0.700	0.167	21.0	144.0	N	N	8	6
Senator	senator	zenatOr	sEn@t@R	1.000	0.863	0.286	26.0	17.0	N	N	7	7
Polizei	police	poli=W	p@lis	0.714	0.860	0.500	178.0	206.0	N	N	7	6
Halle	hall	h&l@	h$l	0.800	0.779	0.500	37.0	133.0	N	N	5	4
hallo	hello	h&lo	h@l5	0.800	0.846	0.500	15.0	34.0	INTERJ	INTERJ	5	5
aktuell	actual	&ktuEl	{kJ9l	0.571	0.833	0.333	57.0	60.0	A	A	7	6
kritisch	critical	kritIS	krItIkP	0.500	0.836	0.571	66.0	44.0	A	A	8	8
Praxis	practise	pr&ksIs	pr{ktIs	0.625	0.929	0.714	71.0	48.0	N	V	6	8
Praxis	practice	pr&ksIs	pr{ktIs	0.500	0.929	0.714	71.0	111.0	N	N	6	8
Notiz	note	noti=	n5t	0.600	0.740	0.400	14.0	116.0	N	N	5	4
Milch	milk	mIlx	mIlk	0.600	0.900	0.750	43.0	100.0	N	N	5	4
Typus	type	typUs	t2p	0.600	0.740	0.400	11.0	138.0	N	N	5	4
Galerie	gallery	g&l@ri	g{l@rI	0.571	0.950	0.667	16.0	37.0	N	N	7	7
finden	find	fInd@n	f2nd	0.667	0.817	0.500	787.0	1088.0	V	V	6	4
Konzern	concern	kOn=Ern	k@ns3n	0.714	0.866	0.429	23.0	74.0	N	N	7	7
Konzert	concert	kOn=Ert	kQns@t	0.714	0.866	0.429	37.0	21.0	N	N	7	7
Westen	west	vEst@n	wEst	0.667	0.796	0.500	47.0	35.0	N	N	6	4
Religion	religion	religion	rIlI_@n	1.000	0.807	0.375	20.0	57.0	N	N	8	8
lachen	laughter	l&x@n	l#ft@R	0.500	0.750	0.333	109.0	48.0	V	N	6	8
leicht	light	lWxt	l2t	0.667	0.825	0.500	299.0	291.0	A	N	6	5
lange	long	l&N@	lQN	0.600	0.825	0.500	89.0	522.0	ADV	A	5	4
Reiter	rider	rWt@r	r2d@R	0.667	0.940	0.400	24.0	12.0	N	N	6	5
Land	land	l&nt	l{nd	1.000	0.975	0.500	851.0	258.0	N	N	4	4
Leiter	ladder	lWt@r	l{d@R	0.500	0.940	0.400	65.0	16.0	N	N	6	6
Leiter	leader	lWt@r	lid@R	0.667	0.940	0.400	65.0	143.0	N	N	6	6
Risiko	risk	riziko	rIsk	0.667	0.800	0.333	25.0	80.0	N	N	6	4
warten	wait	v&rt@n	w1t	0.500	0.656	0.167	166.0	319.0	V	V	6	4
Horn	horn	hOrn	h$n	1.000	0.850	0.500	11.0	18.0	N	N	4	4
hoch	high	hox	h2	0.500	0.692	0.333	780.0	393.0	A	A	4	4
Villa	villa	vIla	vIl@	1.000	0.896	0.750	20.0	11.0	N	N	5	5
Bund	bundle	bUnt	bVndP	0.667	0.840	0.400	51.0	19.0	N	N	4	6
Rezept	recipe	re=Ept	rEsIpI	0.500	0.747	0.333	13.0	15.0	N	N	6	6
Minister	minister	minIst@r	mInIst@R	1.000	0.962	0.750	179.0	129.0	N	N	8	8
hoffen	hope	hOf@n	h5p	0.500	0.697	0.200	112.0	227.0	V	V	6	4
halten	have	h&lt@n	h{v	0.500	0.681	0.167	667.0	13494.0	V	V	6	4
