# Supplementary material for: Cross-Language Distributions of High Frequency and Phonetically Similar Cognates
Source: PLoS One. 2013 May 10;8(5):e63006. doi: 10.1371/journal.pone.0063006 (PMC3651159; doi:10.1371/journal.pone.0063006)
Supplement: Dataset S1 — A collection of 15 separate plain text files that contain the automatically identified cognates corresponding to the third column of Table 2 . Measures of orthographic and phonetic similarity as well as frequency information are included. Textfile S1 contains the abbreviations used in the headers of the text files. (ZIP) [file pone.0063006.s004.zip › 4_2_translations.txt]

Dutch	Italian	p1	p2	o_distance	p_distance	raw_p_distance	l1_frequency	l2_frequency	l1_syntax	l2_syntax	l1_length	l2_length
theorie	teoria	tejori	teoria	0.714	0.833	0.667	122.0	42.06	N	S	7	6
militair	militare	milit)r	militare	0.750	0.912	0.750	77.0	61.81	A	G	8	8
salaris	salario	salar@s	salario	0.857	0.823	0.714	16.0	10.63	N	S	7	7
december	dicembre	desEmb@r	di£imbre	0.625	0.762	0.375	44.0	74.11	N	S	8	8
termijn	termine	tErmKn	termine	0.714	0.857	0.571	49.0	106.72	N	S	7	7
medisch	medico	medis	mediko	0.714	0.833	0.667	70.0	134.25	A	S	7	6
register	registro	r@GIst@r	re¥istro	0.750	0.782	0.375	10.0	13.55	N	S	8	8
perfect	perfetto	pErfEkt	perfetto	0.750	0.825	0.500	24.0	81.32	A	G	7	8
intens	intenso	IntEns	intenSo	0.857	0.843	0.429	27.0	51.2	A	G	6	7
studeren	studiare	styder@	studiare	0.625	0.857	0.500	40.0	101.27	V	V	8	8
affaire	affare	Af)r@	affare	0.857	0.793	0.333	11.0	96.26	N	S	7	6
intern	interno	IntErn	interno	0.857	0.857	0.571	18.0	81.99	A	G	6	7
glorie	gloria	xlori	gloria	0.833	0.850	0.667	11.0	16.03	N	S	6	6
auteur	autore	Mt|r	autore	0.500	0.767	0.333	59.0	108.51	N	S	6	6
fenomeen	fenomeno	fenomen	fenomeno	0.750	0.938	0.875	19.0	62.25	N	S	8	8
nerveus	nervoso	nErv|s	nervoSo	0.571	0.843	0.429	29.0	32.23	A	G	7	7
golf	golfo	xOlf	golfo	0.800	0.760	0.400	61.0	10.5	N	S	4	5
golf	golf	xOlf	golf	1.000	0.825	0.500	61.0	10.12	N	S	4	4
negatief	negativo	neGatif	negativo	0.750	0.888	0.625	54.0	56.95	A	G	8	8
normaal	normale	nOrmal	normale	0.714	0.886	0.714	132.0	82.67	A	G	7	7
emotie	emozione	emotsi	emoJione	0.625	0.800	0.375	46.0	50.52	N	S	6	8
grot	grotta	xrOt	grotta	0.667	0.717	0.333	16.0	10.06	N	S	4	6
studente	studente	stydEnt@	studente	1.000	0.907	0.625	28.0	62.04	N	S	8	8
blanke	bianco	blANk@	bianko	0.500	0.676	0.333	33.0	174.81	N	G	6	6
advies	avviso	Atfis	avviSo	0.500	0.775	0.167	50.0	32.18	N	S	6	6
motief	motivo	motif	motivo	0.667	0.917	0.667	44.0	153.58	N	S	6	6
paradijs	paradiso	paradKs	paradiSo	0.750	0.900	0.625	18.0	21.61	N	S	8	8
gram	grammo	xrAm	grammo	0.667	0.717	0.333	13.0	30.68	N	S	4	6
boord	bordo	bort	bordo	0.600	0.900	0.600	47.0	22.83	N	S	5	5
ter	per	tEr	per	0.667	0.800	0.333	321.0	9744.85	PREPOS	P	3	3
patroon	padrone	pAtron	padrone	0.571	0.886	0.571	42.0	61.11	N	S	7	7
lamp	lampada	lAmp	lampada	0.571	0.743	0.429	31.0	11.71	N	S	4	7
lang	lungo	lAN	lungo	0.600	0.632	0.200	1003.0	347.71	A	G	4	5
kasteel	castello	kAstel	kastello	0.625	0.838	0.625	36.0	31.18	N	S	7	8
citeren	citare	siter@	£itare	0.714	0.860	0.500	27.0	58.42	V	V	7	6
extern	esterno	EkstErn	esterno	0.714	0.771	0.429	12.0	52.02	A	G	6	7
feest	festa	fest	festa	0.600	0.900	0.800	60.0	122.16	N	S	5	5
stress	stress	strEs	stress	1.000	0.867	0.667	12.0	14.62	N	S	6	6
radio	radio	radijo	radio	1.000	0.917	0.833	52.0	39.48	N	S	5	5
unie	unione	yni	unione	0.667	0.717	0.333	13.0	32.5	N	S	4	6
majoor	maggiore	major	ma¦iore	0.500	0.797	0.571	25.0	272.68	N	G	6	8
vat	vaso	vAt	vaSo	0.500	0.697	0.250	17.0	23.26	N	S	3	4
balans	bilancio	balAns	bilan£io	0.500	0.738	0.375	14.0	64.32	N	S	6	8
balans	bilancia	balAns	bilan£ia	0.500	0.738	0.375	14.0	11.72	N	S	6	8
circa	circa	sIrka	£irka	1.000	0.920	0.600	10.0	162.82	ADV	B	5	5
actief	attivo	Aktif	attivo	0.500	0.817	0.333	62.0	42.28	A	G	6	6
strikt	stretto	strIkt	stretto	0.571	0.857	0.571	26.0	73.08	A	G	6	7
docent	docente	dosEnt	do£inte	0.857	0.829	0.571	17.0	22.81	N	S	6	7
agente	agente	aGEnt@	a¥ente	1.000	0.860	0.500	12.0	76.21	N	S	6	6
resteren	restare	rEster@	restare	0.750	0.866	0.571	11.0	343.67	V	V	8	7
amper	appena	Amp@r	appena	0.500	0.793	0.167	13.0	201.4	ADV	B	5	6
radicaal	radicale	radikal	radikale	0.750	0.938	0.875	27.0	20.33	A	G	8	8
plant	pianta	plAnt	pianta	0.667	0.700	0.500	86.0	54.09	N	S	5	6
politiek	politico	politik	politiko	0.750	0.938	0.875	244.0	314.25	A	G	8	8
politiek	politica	politik	politika	0.750	0.938	0.875	244.0	164.83	A	S	8	8
straat	strada	strat	strada	0.667	0.917	0.667	195.0	325.17	N	S	6	6
klassiek	classico	klAsik	klassiko	0.625	0.838	0.625	45.0	65.78	A	G	8	8
anoniem	anonimo	anonim	anonimo	0.714	0.929	0.857	13.0	24.03	A	G	7	7
opereren	operare	op@rer@	operare	0.750	0.874	0.571	23.0	56.69	V	V	8	7
centraal	centrale	sEntral	£intrale	0.750	0.850	0.625	116.0	80.11	A	G	8	8
blond	biondo	blOnt	biondo	0.667	0.700	0.333	30.0	34.22	A	G	5	6
energie	energia	enErZi	ener¥ia	0.857	0.871	0.571	61.0	70.85	N	S	7	7
zetten	mettere	zEt@	mettere	0.571	0.648	0.143	417.0	802.19	V	V	6	7
miljoen	milione	m@ljun	milione	0.571	0.698	0.429	65.0	318.78	NUM	NU	7	7
kanaal	canale	kanal	kanale	0.500	0.917	0.833	25.0	24.2	N	S	6	6
bagage	bagaglio	bAGaZ@	baga§o	0.625	0.766	0.333	18.0	10.33	N	S	6	8
examen	esame	Eksam@	esame	0.667	0.826	0.500	13.0	75.58	N	S	6	5
echo	eco	Exo	eko	0.750	0.767	0.333	12.0	16.97	N	S	4	3
min	meno	mIn	meno	0.500	0.825	0.500	138.0	338.67	A	B	3	4
politie	polizia	politsi	poliJia	0.714	0.843	0.571	95.0	137.62	N	S	7	7
miljard	miliardo	m@ljArt	miliardo	0.750	0.723	0.375	19.0	216.22	NUM	NU	7	8
sanctie	sanzione	sANksi	sanJione	0.500	0.675	0.125	13.0	17.44	N	S	7	8
pool	polo	pol	polo	0.500	0.875	0.750	28.0	23.57	N	S	4	4
post	posta	pOst	posta	0.800	0.840	0.600	13.0	28.1	N	S	4	5
post	posto	pOst	posto	0.800	0.840	0.600	13.0	324.8	N	S	4	5
liberaal	liberale	lib@ral	liberale	0.750	0.907	0.750	18.0	15.16	A	G	8	8
tragisch	tragico	traGis	tra¥iko	0.750	0.814	0.571	26.0	33.29	A	G	8	7
historie	storia	histori	storia	0.625	0.786	0.571	15.0	426.37	N	S	8	6
divers	diverso	divErs	diverSo	0.857	0.871	0.571	59.0	400.69	A	G	6	7
medicus	medico	medik}s	mediko	0.714	0.882	0.714	10.0	134.25	N	S	7	6
pols	polso	pOls	polSo	0.800	0.820	0.400	24.0	14.1	N	S	4	5
triest	triste	trist	triste	0.667	0.917	0.833	16.0	39.49	A	G	6	6
praktijk	pratica	prAktKk	pratika	0.625	0.786	0.429	102.0	53.03	N	S	8	7
net	rete	nEt	rete	0.500	0.775	0.250	421.0	89.46	ADV	S	3	4
hand	mano	hAnt	mano	0.500	0.482	0.250	1028.0	391.84	N	S	4	4
probleem	problema	problem	problema	0.750	0.938	0.875	340.0	487.96	N	S	8	8
expert	esperto	Eksp)r	esperto	0.714	0.714	0.286	10.0	76.75	N	S	6	7
roman	romanzo	romAn	romanJo	0.714	0.814	0.571	83.0	62.09	N	S	5	7
seksueel	sessuale	sEksywel	sesS­le	0.500	0.688	0.250	68.0	61.9	A	G	8	8
pot	posta	pOt	posta	0.600	0.740	0.400	35.0	28.1	N	S	3	5
plan	piano	plAn	piano	0.600	0.640	0.400	201.0	243.41	N	S	4	5
plat	piatto	plAt	piatto	0.500	0.617	0.333	36.0	59.82	A	S	4	6
per	per	pEr	per	1.000	0.900	0.667	254.0	9744.85	PREPOS	P	3	3
pen	penna	pEn	penna	0.600	0.740	0.400	19.0	17.86	N	S	3	5
gratis	gratuito	xrat@s	grat¯to	0.625	0.694	0.429	14.0	16.46	A	G	6	8
pas	passo	pAs	pasSo	0.600	0.740	0.400	235.0	157.3	A	S	3	5
reageren	reagire	rejaGer@	rea¥ire	0.750	0.845	0.500	99.0	40.94	V	V	8	7
gratie	grazia	xratsi	graJia	0.667	0.750	0.333	12.0	29.2	N	S	6	6
monster	mostro	mOnst@r	mostro	0.571	0.743	0.429	22.0	29.96	N	S	7	6
som	somma	sOm	Somma	0.600	0.720	0.200	18.0	31.43	N	S	3	5
media	media	medija	media	1.000	0.917	0.833	24.0	45.78	N	S	5	5
rit	gita	rIt	¥ita	0.500	0.750	0.250	13.0	10.36	N	S	3	4
fysiek	fisico	fisik	fisiko	0.500	0.917	0.833	30.0	65.56	A	G	6	6
rol	ruolo	rOl	r°lo	0.600	0.654	0.500	210.0	161.16	N	S	3	5
element	elemento	el@mEnt	elemento	0.875	0.870	0.625	96.0	100.54	N	S	7	8
pagina	pagina	paGina	pa¥ina	1.000	0.950	0.833	29.0	147.11	N	S	6	6
synthese	sintesi	sIntez@	sintesi	0.625	0.912	0.571	10.0	17.52	N	S	8	7
generaal	generale	xen@ral	¥enerale	0.750	0.870	0.625	63.0	148.17	N	G	8	8
blank	bianco	blANk	bianko	0.500	0.633	0.333	23.0	174.81	A	G	5	6
cel	cella	sEl	£illa	0.600	0.660	0.200	46.0	18.73	N	S	3	5
modern	moderno	modErn	moderno	0.857	0.886	0.714	106.0	77.14	A	G	6	7
olifant	elefante	olifAnt	elefante	0.625	0.850	0.500	10.0	11.87	N	S	7	8
masker	maschera	mAsk@r	ma©hera	0.625	0.751	0.286	18.0	20.7	N	S	6	8
portier	portiere	pOrtir	portiere	0.875	0.838	0.625	16.0	21.11	N	S	7	8
centrum	centro	sEntr}m	£intro	0.714	0.782	0.429	56.0	269.32	N	S	7	6
instinct	istinto	InstINkt	istinto	0.625	0.723	0.250	18.0	16.06	N	S	8	7
gas	gas	xAs	gas	1.000	0.767	0.333	24.0	29.85	N	S	3	3
persoon	persona	p@rson	perSona	0.714	0.880	0.571	195.0	488.85	N	S	7	7
fonds	fondo	fOnts	fondo	0.800	0.775	0.400	11.0	153.41	N	S	5	5
puur	puro	pyr	puro	0.500	0.825	0.500	36.0	57.72	A	G	4	4
hoe	come	hu	kome	0.500	0.575	0.000	1280.0	2317.95	ADV	B	3	4
punt	punta	p}nt	punta	0.800	0.860	0.600	172.0	54.43	N	S	4	5
punt	punto	p}nt	punto	0.800	0.860	0.600	172.0	474.63	N	S	4	5
familie	famiglia	famili	fami§a	0.750	0.883	0.667	134.0	353.36	N	S	7	8
orgaan	organo	OrGan	organo	0.667	0.800	0.500	46.0	36.59	N	S	6	6
type	tipo	tip@	tipo	0.500	0.940	0.750	74.0	213.68	N	S	4	4
hal	sala	hAl	sala	0.500	0.650	0.250	30.0	109.92	N	S	3	4
aspect	aspetto	AspEkt	aspetto	0.714	0.800	0.429	91.0	106.09	N	S	6	7
accent	accento	AksEnt	ak£into	0.857	0.786	0.429	31.0	10.92	N	S	6	7
filosoof	filosofo	filosof	filoSofo	0.750	0.925	0.750	30.0	23.89	N	S	8	8
minimum	minimo	minim}m	minimo	0.714	0.882	0.714	15.0	56.37	N	G	7	6
drug	droga	dr}k	droga	0.600	0.835	0.400	13.0	51.34	N	S	4	5
eindigen	finire	Knd@G@	finire	0.500	0.630	0.000	48.0	403.79	V	V	8	6
jas	jack	jAs	jakk	0.500	0.675	0.250	49.0	10.19	N	E	3	4
advocaat	avvocato	Atfokat	avvokato	0.625	0.844	0.500	31.0	97.68	N	S	8	8
drie	tre	dri	tre	0.500	0.933	0.333	486.0	696.71	NUM	NU	4	3
intiem	intimo	Intim	intimo	0.667	0.883	0.667	21.0	19.99	A	G	6	6
kilo	chilo	kilo	kilo	0.600	1.000	1.000	19.0	33.62	N	S	4	5
truc	trucco	tryk	tru«o	0.667	0.760	0.400	12.0	24.67	N	S	4	6
toerist	turista	turIst	turista	0.571	0.900	0.714	22.0	22.48	N	S	7	7
noteren	notare	noter@	notare	0.714	0.893	0.667	25.0	82.16	V	V	7	6
fase	fase	faz@	fase	1.000	0.940	0.500	71.0	74.71	N	S	4	4
einde	fine	Knd@	fine	0.600	0.640	0.000	156.0	261.71	N	S	5	4
pauze	pausa	pMz@	pausa	0.600	0.777	0.200	15.0	22.04	N	S	5	5
minister	ministro	minIst@r	ministro	0.750	0.850	0.625	111.0	231.55	N	S	8	8
prompt	pronto	prOmpt	pronto	0.500	0.733	0.333	12.0	190.37	A	G	6	6
motor	moto	motOr	moto	0.800	0.840	0.600	49.0	42.71	N	S	5	4
motor	motore	motOr	motore	0.833	0.867	0.667	49.0	38.65	N	S	5	6
fris	fresco	frIs	fresko	0.500	0.800	0.500	37.0	49.92	A	G	4	6
sociaal	sociale	soSal	So£iale	0.714	0.829	0.429	232.0	154.31	A	G	7	7
liter	litro	lit@r	litro	0.600	0.800	0.600	15.0	14.75	N	S	5	5
archief	archivio	Arxif	arkivio	0.625	0.757	0.286	11.0	18.08	N	S	7	8
magisch	magico	maGis	ma¥iko	0.714	0.783	0.500	22.0	34.4	A	G	7	6
fors	forte	fOrs	forte	0.600	0.760	0.400	19.0	240.06	A	G	4	5
foto	foto	foto	foto	1.000	1.000	1.000	107.0	74.63	N	S	4	4
serieus	serio	serij|s	serio	0.571	0.829	0.571	44.0	78.02	A	G	7	5
opera	opera	op@ra	opera	1.000	0.952	0.800	11.0	159.02	N	S	5	5
economie	economia	ekonomi	ekonomia	0.875	0.938	0.875	39.0	63.17	N	S	8	8
meter	metro	met@r	metro	0.600	0.800	0.600	119.0	176.6	N	S	5	5
bar	bar	bAr	bar	1.000	0.900	0.667	30.0	52.65	N	S	3	3
pistool	pistola	pistol	pistola	0.714	0.929	0.857	29.0	42.77	N	S	7	7
bal	ballo	bAl	ballo	0.600	0.740	0.400	36.0	26.79	N	S	3	5
bos	bosco	bOs	bosko	0.600	0.740	0.400	84.0	37.55	N	S	3	5
bom	bomba	bOm	bomba	0.600	0.740	0.400	23.0	45.42	N	S	3	5
ironie	ironia	ironi	ironia	0.833	0.917	0.833	12.0	27.34	N	S	6	6
monnik	monaco	mOn@k	monako	0.500	0.797	0.500	14.0	18.04	N	E	6	6
direct	diretto	dirEkt	diretto	0.714	0.843	0.571	169.0	66.38	A	G	6	7
concept	concetto	kOnsEpt	kon£itto	0.750	0.775	0.375	13.0	32.86	N	S	7	8
concert	concerto	kOnsErt	kon£irto	0.875	0.812	0.500	15.0	49.62	N	S	7	8
telefoon	telefono	tel@fon	telefono	0.750	0.907	0.750	84.0	97.12	N	S	8	8
groep	gruppo	xrup	gruppo	0.500	0.767	0.500	323.0	324.87	N	S	5	6
station	stazione	stAtSOn	staJione	0.750	0.725	0.375	45.0	49.72	N	S	7	8
toon	tono	ton	tono	0.500	0.875	0.750	90.0	80.87	N	S	4	4
groot	grosso	xrot	grosSo	0.500	0.700	0.333	1219.0	111.95	A	G	5	6
profiel	profilo	profil	profilo	0.714	0.929	0.857	11.0	24.7	N	S	7	7
kalm	calmo	kAlm	kalmo	0.600	0.840	0.600	48.0	15.43	A	G	4	5
reactie	reazione	rejAksi	reaJione	0.500	0.662	0.250	103.0	73.36	N	S	7	8
kamp	campo	kAmp	kampo	0.600	0.840	0.600	38.0	244.18	N	S	4	5
serveren	servire	sErver@	servire	0.750	0.894	0.571	16.0	233.69	V	V	8	7
tint	tinta	tInt	tinta	0.800	0.860	0.600	15.0	11.41	N	S	4	5
periode	periodo	perijod@	periodo	0.857	0.907	0.750	134.0	167.14	N	S	7	7
film	film	fIlm	film	1.000	0.950	0.750	106.0	229.24	N	S	4	4
letter	lettera	lEt@r	lettera	0.857	0.780	0.429	44.0	160.25	N	S	6	7
lijst	lista	lKst	lista	0.600	0.860	0.600	44.0	68.67	N	S	5	5
sector	settore	sEktOr	settore	0.714	0.800	0.429	45.0	109.75	N	S	6	7
fijn	fine	fKn	fine	0.500	0.825	0.500	92.0	261.71	A	S	4	4
genie	genio	Z@ni	¥enio	0.800	0.832	0.400	10.0	15.88	N	S	5	5
innig	intimo	In@x	intimo	0.500	0.619	0.167	12.0	19.99	A	G	5	6
poort	porta	port	porta	0.600	0.900	0.800	35.0	177.43	N	S	5	5
methode	metodo	metod@	metodo	0.714	0.960	0.833	108.0	59.54	N	S	7	6
functie	funzione	f}Nksi	funJione	0.500	0.688	0.125	158.0	67.37	N	S	7	8
muzikaal	musicale	myzikal	musikale	0.500	0.912	0.625	16.0	44.64	A	G	8	8
autonoom	autonomo	Mtonom	autonomo	0.750	0.850	0.625	15.0	22.63	A	G	8	8
term	termine	tErm	termine	0.571	0.743	0.429	88.0	106.72	N	S	4	7
test	test	tEst	test	1.000	0.925	0.750	15.0	42.13	N	S	4	4
park	parco	pArk	parko	0.600	0.840	0.600	38.0	32.72	N	S	4	5
mager	magro	maG@r	magro	0.600	0.720	0.400	48.0	24.42	A	G	5	5
pensioen	pensione	pEnSun	pensione	0.750	0.800	0.375	13.0	53.11	N	S	8	8
magie	magia	maGi	ma¥ia	0.800	0.840	0.600	11.0	19.39	N	S	5	5
absurd	assurdo	Aps}rt	asSurdo	0.714	0.771	0.143	14.0	25.36	A	G	6	7
grijs	grigio	xrKs	gri¥io	0.500	0.700	0.167	83.0	33.32	A	G	5	6
paus	papa	pMs	papa	0.500	0.700	0.250	27.0	49.65	N	S	4	4
zieke	paziente	zik@	paJiente	0.500	0.657	0.125	21.0	34.97	N	S	5	8
teer	tenero	ter	tenero	0.667	0.750	0.500	10.0	19.62	A	G	4	6
tent	tenda	tEnt	tenda	0.600	0.840	0.400	27.0	17.7	N	S	4	5
soort	sorta	sort	Sorta	0.600	0.880	0.600	332.0	71.71	N	S	5	5
materie	materia	materi	materia	0.857	0.929	0.857	21.0	58.65	N	S	7	7
crisis	crisi	kris@s	krisi	0.833	0.847	0.667	40.0	161.38	N	S	6	5
symbool	simbolo	sImbol	simbolo	0.571	0.900	0.714	45.0	54.0	N	S	7	7
antiek	antico	Antik	antiko	0.667	0.867	0.667	18.0	141.01	A	G	6	6
criticus	critico	kritik}s	kritiko	0.750	0.897	0.750	23.0	29.53	N	G	8	7
criticus	critica	kritik}s	kritika	0.750	0.849	0.750	23.0	52.94	N	S	8	7
olie	olio	oli	olio	0.750	0.875	0.750	52.0	53.2	N	S	4	4
techniek	tecnica	tExnik	teknika	0.625	0.829	0.571	63.0	57.21	N	S	8	7
metaal	metallo	metal	metallo	0.714	0.857	0.714	20.0	13.26	N	S	6	7
taxi	taxi	tAksi	taxi	1.000	0.780	0.400	29.0	12.24	N	S	4	4
akte	atto	Akt@	atto	0.500	0.790	0.250	16.0	131.41	N	S	4	4
massa	massa	mAsa	massa	1.000	0.840	0.600	57.0	47.36	N	S	5	5
moment	momento	momEnt	momento	0.857	0.886	0.714	298.0	429.11	N	S	6	7
museum	museo	mysej}m	museo	0.667	0.782	0.429	59.0	40.97	N	S	6	5
uniek	unico	ynik	uniko	0.600	0.860	0.600	26.0	295.7	A	G	5	5
stijl	stile	stKl	stile	0.600	0.860	0.600	49.0	83.54	N	S	5	5
balkon	balcone	bAlkOn	balkone	0.714	0.843	0.571	17.0	13.04	N	S	6	7
muziek	musica	myzik	musika	0.500	0.883	0.500	115.0	124.49	N	S	6	6
graad	grado	xrat	grado	0.600	0.820	0.400	31.0	62.11	N	S	5	5
fabriek	fabbrica	fAbrik	fabbrika	0.625	0.838	0.625	44.0	36.62	N	S	7	8
fantasie	fantasia	fAntazi	fantasia	0.875	0.900	0.625	38.0	53.68	N	S	8	8
priester	prete	prist@r	prete	0.625	0.794	0.429	46.0	20.75	N	S	8	5
klasse	classe	klAs@	klasse	0.833	0.826	0.500	40.0	83.18	N	S	6	6
applaus	applauso	AplMs	applauSo	0.875	0.738	0.250	10.0	27.41	N	S	7	8
therapie	terapia	terapi	terapia	0.750	0.929	0.857	31.0	22.1	N	S	8	7
systeem	sistema	sistem	sistema	0.571	0.929	0.857	165.0	229.58	N	S	7	7
engel	angelo	EN@l	an¥elo	0.667	0.676	0.167	26.0	23.02	N	E	5	6
manager	manager	mEn@_@r	mana¥er	1.000	0.849	0.429	10.0	39.39	N	S	7	7
eind	fine	Knt	fine	0.500	0.585	0.250	126.0	261.71	N	S	4	4
publiek	pubblico	pyblik	pubbliko	0.625	0.850	0.625	78.0	292.27	N	G	7	8
proces	processo	prosEs	pro£isSo	0.750	0.788	0.500	163.0	132.25	N	S	6	8
ordenen	ordinare	Ord@n@	ordinare	0.500	0.755	0.375	15.0	41.42	V	V	7	8
machine	macchina	mASin@	makkina	0.750	0.762	0.429	61.0	171.93	N	S	7	8
verbaal	verbale	v@rbal	verbale	0.714	0.894	0.714	13.0	14.14	A	S	7	7
staat	stato	stat	stato	0.600	0.900	0.800	290.0	349.64	N	S	5	5
stand	stato	stAnt	stato	0.600	0.755	0.400	135.0	349.64	N	S	5	5
doctor	dottore	dOktOr	dottore	0.714	0.800	0.429	10.0	82.45	N	S	6	7
serie	serie	seri	serie	1.000	0.900	0.800	26.0	170.53	N	S	5	5
over	per	ov@r	per	0.500	0.712	0.250	2811.0	9744.85	PREPOS	P	4	3
effect	effetto	EfEkt	effetto	0.714	0.729	0.286	87.0	149.85	N	S	6	7
kliniek	clinica	klinik	klinika	0.571	0.929	0.857	14.0	19.26	N	S	7	7
reflex	riflesso	r@flEks	riflesSo	0.500	0.773	0.375	10.0	14.65	N	S	6	8
essentie	essenza	EsEnsi	essenJa	0.625	0.729	0.286	10.0	10.65	N	S	8	7
kort	corto	kOrt	korto	0.600	0.840	0.600	348.0	35.18	A	G	4	5
gids	guida	xIts	g¯da	0.600	0.410	0.000	22.0	86.16	N	S	4	5
thema	tema	tema	tema	0.800	1.000	1.000	31.0	95.02	N	S	5	4
soldaat	soldato	sOldat	Soldato	0.714	0.871	0.571	113.0	39.08	N	S	7	7
ster	stella	stEr	stella	0.500	0.698	0.333	61.0	61.98	N	S	4	6
stel	set	stEl	set	0.500	0.625	0.250	28.0	27.72	N	S	4	3
figuur	figura	fiGyr	figura	0.667	0.817	0.500	91.0	73.16	N	S	6	6
klas	classe	klAs	klasse	0.500	0.783	0.500	48.0	83.18	N	S	4	6
enorm	enorme	enOrm	enorme	0.833	0.867	0.667	108.0	63.87	A	G	5	6
steun	sostegno	st|n	Sosteµo	0.500	0.757	0.286	58.0	27.72	N	S	5	8
november	novembre	novEmb@r	novembre	0.750	0.838	0.625	42.0	58.04	N	S	8	8
orde	ordine	Ord@	ordine	0.667	0.743	0.333	159.0	174.54	N	S	4	6
salon	salotto	salOn	salotto	0.571	0.800	0.429	22.0	22.04	N	S	5	7
dosis	dose	doz@s	dose	0.600	0.852	0.400	12.0	27.91	N	S	5	4
absoluut	assoluto	Apsolyt	asSoluto	0.625	0.800	0.375	72.0	71.68	A	G	8	8
visioen	visione	vizijun	visione	0.714	0.829	0.429	14.0	39.22	N	S	7	7
research	ricerca	ris}rtS	ri£irka	0.500	0.757	0.429	15.0	152.17	N	S	8	7
student	studente	stydEnt	studente	0.875	0.875	0.625	49.0	62.04	N	S	7	8
dialoog	dialogo	dijalox	dialogo	0.714	0.800	0.571	22.0	29.17	N	S	7	7
toren	torre	tor@	torre	0.600	0.852	0.600	30.0	13.32	N	S	5	5
status	stato	stat}s	stato	0.667	0.863	0.667	20.0	349.64	N	S	6	5
troep	truppa	trup	truppa	0.500	0.833	0.667	42.0	17.51	N	S	5	6
planeet	pianeta	planet	pianeta	0.571	0.786	0.714	31.0	27.19	N	S	7	7
seks	sesso	sEks	sesSo	0.600	0.720	0.200	25.0	73.19	N	S	4	5
camera	camera	kam@ra	kamera	1.000	0.960	0.833	22.0	163.22	N	S	6	6
troon	trono	tron	trono	0.600	0.900	0.800	12.0	14.46	N	S	5	5
datum	data	dat}m	data	0.600	0.758	0.600	23.0	52.57	N	S	5	4
compleet	completo	kOmplet	kompleto	0.750	0.900	0.750	32.0	52.5	A	G	8	8
ervaren	provare	Ervar@	provare	0.571	0.766	0.571	86.0	179.55	V	V	7	7
constant	costante	kOnstAnt	kostante	0.750	0.800	0.500	20.0	27.76	A	G	8	8
recent	recente	r@sEnt	re£inte	0.857	0.794	0.429	28.0	69.52	A	G	6	7
chemisch	chimico	xemis	kimiko	0.625	0.733	0.333	23.0	19.56	A	G	8	7
recept	ricetta	r@sEpt	ri£itta	0.571	0.726	0.286	19.0	32.3	N	S	6	7
risico	rischio	riziko	riskio	0.571	0.833	0.500	51.0	141.74	N	S	6	7
terrein	terreno	tErKn	terreno	0.714	0.757	0.429	100.0	62.82	N	S	7	7
saus	salsa	sMs	salsa	0.600	0.760	0.400	15.0	11.77	N	S	4	5
mankeren	mancare	mANker@	mankare	0.625	0.808	0.429	11.0	192.5	V	V	8	7
dollar	dollaro	dOlAr	dollaro	0.857	0.771	0.429	43.0	82.38	N	S	6	7
chaos	caos	xaOs	kaos	0.800	0.825	0.500	18.0	15.75	N	S	5	4
noot	nota	not	nota	0.500	0.875	0.750	19.0	54.06	N	S	4	4
nota	nota	nota	nota	1.000	1.000	1.000	38.0	54.06	N	S	4	4
norm	norma	nOrm	norma	0.800	0.840	0.600	67.0	55.71	N	S	4	5
isoleren	isolare	isoler@	iSolare	0.750	0.894	0.571	18.0	10.25	V	V	8	7
tempel	tempio	tEmp@l	tempio	0.667	0.743	0.500	27.0	17.33	N	S	6	6
sint	santo	sInt	santo	0.600	0.780	0.600	22.0	24.39	A	G	4	5
kapitein	capitano	kApitKn	kapitano	0.500	0.850	0.625	99.0	39.65	N	S	8	8
exact	esatto	EksAkt	esatto	0.500	0.683	0.167	20.0	28.17	A	G	5	6
proef	prova	pruf	prova	0.600	0.860	0.400	32.0	164.54	N	S	5	5
logica	logico	loGika	lo¥iko	0.833	0.875	0.667	17.0	14.24	N	G	6	6
logica	logica	loGika	lo¥ika	1.000	0.950	0.833	17.0	26.78	N	S	6	6
harmonie	armonia	hArmoni	armonia	0.750	0.814	0.571	22.0	12.27	N	S	8	7
plastic	plastica	plEstIk	plastika	0.875	0.875	0.625	21.0	19.41	A	S	7	8
reserve	riserva	r@sErv@	riserva	0.714	0.838	0.571	12.0	33.22	N	S	7	7
ethisch	etico	etis	etiko	0.571	0.800	0.600	28.0	10.28	A	G	7	5
moraal	morale	moral	morale	0.667	0.917	0.833	21.0	52.94	N	G	6	6
trein	treno	trKn	treno	0.600	0.820	0.600	81.0	49.85	N	S	5	5
respect	rispetto	r@spEkt	rispetto	0.625	0.810	0.500	24.0	56.97	N	S	7	8
tapijt	tappeto	tapKt	tappeto	0.571	0.800	0.571	17.0	24.18	N	S	6	7
kapitaal	capitale	kApital	kapitale	0.625	0.900	0.750	30.0	121.06	N	S	8	8
elegant	elegante	el@GAnt	elegante	0.875	0.820	0.500	22.0	46.26	A	G	7	8
creatief	creativo	krejatif	kreativo	0.750	0.875	0.625	22.0	15.77	A	G	8	8
nummer	numero	n}m@r	numero	0.667	0.843	0.500	72.0	300.5	N	S	6	6
school	scuola	sxol	sk°la	0.500	0.620	0.400	243.0	209.87	N	S	6	6
spot	spot	spOt	spot	1.000	0.925	0.750	11.0	21.46	N	S	4	4
kopie	copia	kopi	kopia	0.600	0.900	0.800	14.0	35.43	N	S	5	5
kamer	camera	kam@r	kamera	0.667	0.876	0.667	365.0	163.22	N	S	5	6
versie	versione	vErzi	versione	0.750	0.775	0.375	21.0	65.88	N	S	6	8
sport	sport	spOrt	sport	1.000	0.940	0.800	37.0	65.49	N	S	5	5
sinds	fin da	sInts	finda	0.500	0.728	0.200	133.0	35.4	PREPOS	P	5	6
model	modella	modEl	modella	0.714	0.814	0.571	100.0	12.22	N	S	5	7
model	modello	modEl	modello	0.714	0.814	0.571	100.0	102.95	N	S	5	7
passen	passare	pAs@	passare	0.571	0.708	0.286	146.0	485.4	V	V	6	7
ironisch	ironico	ironis	ironiko	0.750	0.857	0.714	13.0	20.92	A	G	8	7
mysterie	mistero	mIsteri	mistero	0.625	0.931	0.714	15.0	48.45	N	S	8	7
kapel	cappella	kApEl	kappella	0.500	0.738	0.375	14.0	11.6	N	S	5	8
planten	piantare	plAnt@	piantare	0.500	0.682	0.375	22.0	18.33	V	V	7	8
zone	zona	z<n@	_ona	0.750	0.771	0.250	11.0	186.26	N	S	4	4
theater	teatro	tejat@r	teatro	0.571	0.786	0.571	17.0	96.04	N	S	7	6
kalmeren	calmare	kAlmer@	kalmare	0.625	0.866	0.571	19.0	12.08	V	V	8	7
oktober	ottobre	Oktob@r	ottobre	0.571	0.771	0.429	42.0	78.19	N	S	7	7
nicht	nipote	nIxt	nipote	0.500	0.680	0.333	11.0	33.71	N	S	5	6
duren	durare	dyr@	durare	0.500	0.760	0.333	145.0	83.56	V	V	5	6
bank	banca	bANk	banka	0.600	0.760	0.400	114.0	77.77	N	S	4	5
bank	banco	bANk	banko	0.600	0.760	0.400	114.0	26.84	N	S	4	5
campagne	campagna	kAmpAnj@	kampaµa	0.875	0.785	0.375	10.0	128.84	N	S	8	8
vitaal	vitale	vital	vitale	0.667	0.917	0.833	12.0	15.6	A	G	6	6
schaal	scala	sxal	skala	0.500	0.820	0.600	56.0	50.86	N	S	6	5
minuut	minuto	minyt	minuto	0.667	0.883	0.667	174.0	212.4	N	S	6	6
legende	leggenda	l@GEnd@	le¦enda	0.750	0.806	0.429	14.0	22.29	N	S	7	8
apart	a parte	apArt	aparte	0.714	0.867	0.667	49.0	38.92	A	P	5	7
apart	separato	apArt	separato	0.500	0.725	0.375	49.0	17.37	A	G	5	8
roze	rosa	r<z@	rosa	0.500	0.796	0.250	41.0	46.46	A	S	4	4
roos	rosa	ros	rosa	0.500	0.875	0.750	29.0	46.46	N	S	4	4
niets	niente	nits	niente	0.667	0.750	0.500	794.0	185.99	PRON	N	5	6
bende	banda	bEnd@	banda	0.600	0.857	0.600	18.0	33.7	N	S	5	5
best	bene	bEst	bene	0.500	0.650	0.250	68.0	756.66	A	B	4	4
moreel	morale	morel	morale	0.500	0.850	0.667	37.0	52.94	A	G	6	6
vakantie	vacanza	vakAnsi	vakanJa	0.500	0.843	0.571	55.0	78.28	N	S	8	7
klimaat	clima	klimat	klima	0.571	0.917	0.833	29.0	52.24	N	S	7	5
schema	schema	sxema	skema	1.000	0.920	0.800	25.0	24.86	N	S	6	6
scherm	schermo	sxErm	skermo	0.857	0.800	0.500	20.0	38.48	N	S	6	7
opinie	opinione	opini	opinione	0.750	0.812	0.625	17.0	68.52	N	S	6	8
rapport	rapporto	rApOrt	rapporto	0.875	0.800	0.500	67.0	261.99	N	S	7	8
acuut	acuto	akyt	akuto	0.600	0.860	0.600	13.0	19.27	A	G	5	5
identiek	identico	idEntik	identiko	0.750	0.900	0.750	16.0	22.48	A	G	8	8
signaal	segnale	sInjal	seµale	0.571	0.767	0.333	23.0	62.93	N	S	7	7
context	contesto	kOntEkst	kontesto	0.750	0.800	0.500	18.0	15.64	N	S	7	8
bier	birra	bir	birra	0.600	0.800	0.600	64.0	11.4	N	S	4	5
protest	protesta	protEst	protesta	0.875	0.900	0.750	22.0	49.48	N	S	7	8
proberen	provare	prober@	provare	0.625	0.849	0.571	420.0	179.55	V	V	8	7
missie	missione	mIsi	missione	0.750	0.725	0.375	12.0	29.31	N	S	6	8
domein	dominio	domKn	dominio	0.571	0.829	0.571	15.0	11.8	N	S	6	7
prins	principe	prIns	prin£ipe	0.500	0.762	0.375	68.0	62.7	N	S	5	8
talent	talento	talEnt	talento	0.857	0.886	0.714	25.0	28.61	N	S	6	7
blok	blocco	blOk	blo«o	0.500	0.740	0.400	35.0	43.63	N	S	4	6
garantie	garanzia	xarAnsi	garanJia	0.750	0.825	0.500	12.0	53.75	N	S	8	8
contact	contatto	kOntAkt	kontatto	0.750	0.825	0.500	160.0	61.52	N	S	7	8
succes	successo	syksEs	Suk£isSo	0.750	0.750	0.250	93.0	180.76	N	S	6	8
minste	minimo	mInst@	minimo	0.500	0.707	0.333	21.0	56.37	N	G	6	6
collega	collega	kOleGa	kollega	1.000	0.829	0.571	64.0	86.38	N	S	7	7
college	collegio	kOleZ@	kolle¥io	0.750	0.795	0.375	30.0	29.2	N	S	7	8
juli	luglio	jyli	lu§o	0.500	0.775	0.000	43.0	96.68	N	S	4	6
primair	primario	prim)r	primario	0.750	0.850	0.625	36.0	11.43	A	G	7	8
defensie	difesa	defEnsi	difesa	0.500	0.771	0.429	11.0	93.74	N	S	8	6
discreet	discreto	dIskret	diskreto	0.750	0.912	0.750	10.0	21.07	A	G	8	8
boom	boom	bom	boom	1.000	0.875	0.750	137.0	10.57	N	S	4	4
braaf	bravo	braf	bravo	0.600	0.900	0.600	24.0	83.17	A	G	5	5
erotisch	erotico	erotis	erotiko	0.750	0.857	0.714	12.0	15.12	A	G	8	7
kwart	quarto	kwArt	¤arto	0.500	0.720	0.200	25.0	57.65	N	G	5	6
basis	base	baz@s	base	0.600	0.852	0.400	105.0	87.87	N	S	5	4
teder	tenero	ted@r	tenero	0.667	0.860	0.500	18.0	19.62	A	G	5	6
omzetten	mettere	OmzEt@	mettere	0.500	0.666	0.143	15.0	802.19	V	V	8	7
augustus	agosto	MG}st}s	agosto	0.500	0.750	0.286	40.0	95.69	N	S	8	6
fataal	fatale	fatal	fatale	0.667	0.917	0.833	12.0	16.09	A	G	6	6
positief	positivo	pozitif	positivo	0.750	0.938	0.625	71.0	74.91	A	G	8	8
april	aprile	AprIl	aprile	0.833	0.833	0.500	42.0	77.18	N	S	5	6
factor	fattore	fAktOr	fattore	0.714	0.800	0.429	93.0	36.79	N	S	6	7
tabel	tabella	tabEl	tabella	0.714	0.814	0.571	23.0	10.69	N	S	5	7
mijl	miglio	mKl	mi§o	0.500	0.800	0.250	11.0	13.41	N	S	4	6
mijn	mio	mKn	mio	0.500	0.686	0.333	2722.0	1156.5	PRON	G	4	3
computer	computer	kOmpjut@r	komputer	1.000	0.884	0.667	49.0	38.65	N	S	8	8
februari	febbraio	febrywari	febbraio	0.500	0.738	0.444	35.0	63.44	N	S	8	8
mild	mite	mIlt	mite	0.500	0.700	0.250	21.0	10.24	A	G	4	4
tragedie	tragedia	traGedi	tra¥edia	0.875	0.900	0.750	10.0	40.47	N	S	8	8
parfum	profumo	pArf}m	profumo	0.571	0.757	0.429	15.0	34.24	N	S	6	7
mode	moda	mod@	moda	0.750	0.896	0.750	17.0	81.69	N	S	4	4
seconde	secondo	s@kOnd@	sekondo	0.857	0.888	0.571	65.0	386.6	N	P	7	7
ethiek	etica	etik	etika	0.500	0.900	0.800	17.0	10.0	N	S	6	5
populair	popolare	popyl)r	popolare	0.625	0.877	0.625	30.0	75.44	A	G	8	8
regime	regime	reZim	re¥ime	1.000	0.900	0.667	16.0	50.74	N	S	6	6
regeren	reggere	r@Ger@	re¦ere	0.714	0.853	0.500	21.0	32.89	V	V	7	7
precies	preciso	pr@sis	pre£iSo	0.714	0.851	0.429	229.0	84.79	A	G	7	7
rest	resto	rEst	resto	0.800	0.840	0.600	115.0	103.63	N	S	4	5
minimaal	minimo	minimal	minimo	0.625	0.865	0.714	12.0	56.37	A	G	8	6
agent	agente	aGEnt	a¥ente	0.833	0.817	0.500	46.0	76.21	N	S	5	6
triomf	trionfo	trijOmf	trionfo	0.714	0.771	0.429	12.0	20.11	N	S	6	7
formeel	formale	fOrmel	formale	0.571	0.829	0.571	38.0	23.13	A	G	7	7
schaars	scarso	sxars	skarSo	0.571	0.833	0.500	20.0	42.0	A	G	7	6
impuls	impulso	Imp}ls	impulSo	0.857	0.857	0.429	16.0	14.41	N	S	6	7
order	ordine	Ord@r	ordine	0.500	0.781	0.333	15.0	174.54	N	S	5	6
tempo	tempo	tEmpo	tempo	1.000	0.940	0.800	27.0	941.46	N	S	5	5
dans	danza	dAns	danJa	0.600	0.800	0.400	18.0	24.83	N	S	4	5
manier	maniera	manir	maniera	0.857	0.857	0.714	375.0	58.7	N	S	6	7
concreet	concreto	kONkret	konkreto	0.750	0.850	0.625	62.0	42.65	A	G	8	8
oceaan	oceano	osejan	o£iano	0.667	0.767	0.333	30.0	12.66	N	S	6	6
natie	nazione	natsi	naJione	0.571	0.771	0.286	26.0	33.75	N	S	5	7
bruin	bruno	brLn	bruno	0.600	0.820	0.600	39.0	40.81	A	E	5	5
meester	maestro	mest@r	maestro	0.571	0.786	0.571	77.0	61.33	N	S	7	7
lokaal	locale	lokal	lokale	0.500	0.917	0.833	33.0	84.62	A	G	6	6
artikel	articolo	Artik@l	artikolo	0.625	0.870	0.625	152.0	86.26	N	S	7	8
mama	mamma	mAma	mamma	0.800	0.840	0.600	43.0	112.8	N	S	4	5
stabiel	stabile	stabil	stabile	0.714	0.929	0.857	10.0	16.69	A	G	7	7
totaal	totale	total	totale	0.667	0.917	0.833	127.0	51.34	A	G	6	6
prinses	principe	prInsEs	prin£ipe	0.500	0.762	0.375	21.0	62.7	N	S	7	8
mentaal	mentale	mEntal	mentale	0.714	0.886	0.714	14.0	20.07	A	G	7	7
commando	comando	kOmAndo	komando	0.875	0.914	0.714	11.0	34.26	N	S	8	7
idee	idea	ide	idea	0.750	0.875	0.750	211.0	268.52	N	S	4	4
inslaan	infilare	Inslan	infilare	0.500	0.812	0.375	15.0	38.81	V	V	7	8
vorm	forma	vOrm	forma	0.600	0.840	0.400	333.0	184.7	N	S	4	5
project	progetto	projEkt	pro¥etto	0.625	0.822	0.500	39.0	165.86	N	S	7	8
weigeren	negare	wKG@r@	negare	0.500	0.660	0.167	82.0	61.99	V	V	8	6
lanceren	lanciare	lAnser@	lan£iare	0.625	0.820	0.375	12.0	134.38	V	V	8	8
tekst	testo	tEkst	testo	0.600	0.740	0.400	85.0	78.56	N	S	5	5
dokter	dottore	dOkt@r	dottore	0.571	0.808	0.429	145.0	82.45	N	S	6	7
regelen	regolare	reG@l@	regolare	0.500	0.765	0.375	59.0	31.0	V	V	7	8
dringen	spingere	drIN@	spin¥ere	0.500	0.656	0.000	122.0	97.72	V	V	7	8
visie	visione	vizi	visione	0.714	0.786	0.429	53.0	39.22	N	S	5	7
douche	doccia	duS	do«ia	0.500	0.720	0.200	17.0	11.97	N	S	6	6
passeren	passare	pAser@	passare	0.750	0.794	0.429	44.0	485.4	V	V	8	7
beest	bestia	best	bestia	0.500	0.833	0.667	39.0	14.76	N	S	5	6
villa	villa	vila	villa	1.000	0.900	0.800	25.0	51.58	N	S	5	5
cijfer	cifra	sKf@r	£ifra	0.500	0.720	0.200	38.0	66.76	N	S	6	5
logisch	logico	loGis	lo¥iko	0.714	0.783	0.500	44.0	14.24	A	G	7	6
partij	partito	pArtK	partito	0.714	0.786	0.429	170.0	201.3	N	S	6	7
partij	parte	pArtK	parte	0.667	0.860	0.600	170.0	678.23	N	S	6	5
partij	partita	pArtK	partita	0.714	0.786	0.429	170.0	95.46	N	S	6	7
tendens	tendenza	tEndEns	tendenJa	0.750	0.838	0.500	14.0	46.68	N	S	7	8
drama	dramma	drama	dramma	0.833	0.917	0.833	16.0	38.06	N	S	5	6
nazi	nazista	natsi	naJista	0.571	0.757	0.429	10.0	11.31	N	G	4	7
correct	corretto	kOrEkt	korretto	0.750	0.762	0.375	13.0	28.9	A	G	7	8
produkt	prodotto	prod}kt	prodotto	0.625	0.860	0.625	86.0	107.89	N	S	7	8
ideaal	ideale	idejal	ideale	0.667	0.833	0.667	42.0	42.9	N	G	6	6
extreem	estremo	Ekstrem	estremo	0.571	0.814	0.571	17.0	61.42	A	G	7	7
afstand	distanza	AfstAnt	distanJa	0.500	0.707	0.375	126.0	76.45	N	S	7	8
offeren	offrire	Of@r@	offrire	0.571	0.720	0.286	11.0	210.49	V	V	7	7
typisch	tipico	tipis	tipiko	0.571	0.833	0.667	49.0	38.24	A	G	7	6
fruit	frutta	frLt	frutta	0.667	0.767	0.500	13.0	13.25	N	S	5	6
regio	regione	reGijo	re¥ione	0.714	0.780	0.429	14.0	91.94	N	S	5	7
regel	regola	reG@l	regola	0.667	0.810	0.500	139.0	125.8	N	S	5	6
titel	titolo	tit@l	titolo	0.667	0.876	0.667	53.0	153.14	N	S	5	6
formule	formula	fOrmyl@	formula	0.857	0.869	0.571	21.0	35.31	N	S	7	7
premie	premio	premi	premio	0.833	0.917	0.833	10.0	87.04	N	S	6	6
natuur	natura	natyr	natura	0.667	0.883	0.667	93.0	119.9	N	S	6	6
insekt	insetto	InsEkt	insetto	0.714	0.814	0.429	17.0	14.98	N	S	6	7
kritiek	critico	kritik	kritiko	0.571	0.929	0.857	73.0	29.53	N	G	7	7
kritiek	critica	kritik	kritika	0.571	0.929	0.857	73.0	52.94	N	S	7	7
paniek	panico	panik	paniko	0.667	0.917	0.833	29.0	15.6	N	S	6	6
kritisch	critico	kritis	kritiko	0.625	0.857	0.714	46.0	29.53	A	G	8	7
adequaat	adeguato	Ad@kwat	adeg­to	0.625	0.766	0.143	14.0	37.48	A	G	8	8
code	codice	kod@	kodi£i	0.667	0.764	0.500	15.0	50.61	N	S	4	6
piloot	pilota	pilot	pilota	0.667	0.917	0.833	16.0	38.84	N	S	6	6
club	club	kl}p	klub	1.000	0.950	0.500	22.0	30.2	N	S	4	4
cursus	corso	k}rz}s	korSo	0.500	0.792	0.333	20.0	121.11	N	S	6	5
speciaal	speciale	speSal	spe£iale	0.750	0.862	0.625	129.0	104.52	A	G	8	8
langs	lungo	lANs	lungo	0.600	0.580	0.200	263.0	347.71	PREPOS	G	5	5
front	fronte	frOnt	fronte	0.833	0.867	0.667	23.0	77.25	N	S	5	6
alcohol	alcol	AlkohOl	alkol	0.714	0.814	0.571	29.0	12.76	N	S	7	5
keten	catena	ket@	katena	0.500	0.747	0.333	12.0	28.99	N	S	5	6
relatief	relativo	r@latif	relativo	0.750	0.907	0.625	49.0	57.3	A	G	8	8
marine	marina	marin@	marina	0.833	0.931	0.833	10.0	12.27	N	E	6	6
leider	leader	lKd@r	leader	0.833	0.810	0.500	71.0	80.85	N	S	6	6
globaal	globale	xlobal	globale	0.714	0.871	0.714	19.0	14.43	A	G	7	7
muur	muro	myr	muro	0.500	0.825	0.500	147.0	83.54	N	S	4	4
ritme	ritmo	rItm@	ritmo	0.800	0.912	0.600	22.0	56.76	N	S	5	5
vals	falso	vAls	falSo	0.600	0.820	0.200	37.0	48.19	A	G	4	5
munt	moneta	m}nt	moneta	0.500	0.779	0.500	14.0	31.53	N	S	4	6
analyse	analisi	anal!z@	analisi	0.714	0.941	0.571	54.0	46.62	N	S	7	7
tafel	tabella	taf@l	tabella	0.571	0.764	0.429	247.0	10.69	N	S	5	7
tafel	tavola	taf@l	tavola	0.500	0.876	0.500	247.0	49.72	N	S	5	6
cultuur	cultura	k}ltyr	kultura	0.714	0.871	0.571	99.0	116.03	N	S	7	7
vaag	vago	vax	vago	0.500	0.775	0.500	78.0	13.06	A	G	4	4
vaas	vaso	vas	vaSo	0.500	0.850	0.500	12.0	23.26	N	S	4	4
