# Supplementary material for: Cross-Language Distributions of High Frequency and Phonetically Similar Cognates
Source: PLoS One. 2013 May 10;8(5):e63006. doi: 10.1371/journal.pone.0063006 (PMC3651159; doi:10.1371/journal.pone.0063006)
Supplement: Dataset S1 — A collection of 15 separate plain text files that contain the automatically identified cognates corresponding to the third column of Table 2 . Measures of orthographic and phonetic similarity as well as frequency information are included. Textfile S1 contains the abbreviations used in the headers of the text files. (ZIP) [file pone.0063006.s004.zip › 4_3_translations.txt]

Dutch	French	p1	p2	o_distance	p_distance	raw_p_distance	l1_frequency	l2_frequency	l1_syntax	l2_syntax	l1_length	l2_length
logeren	loger	loZer@	lOZ	0.714	0.700	0.333	23.0	18.36	V	VER	7	5
theorie	théorie	tejori	teori	0.857	0.917	0.833	122.0	32.38	N	NOM	7	7
salaris	salaire	salar@s	sAlEr	0.571	0.771	0.429	16.0	26.43	N	NOM	7	7
mengen	mélanger	mEN@	melAZ	0.500	0.621	0.200	28.0	14.36	V	VER	6	8
dringend	urgent	drIN@nt	yrZA	0.500	0.551	0.143	17.0	31.56	A	ADJ	8	6
termijn	terme	tErmKn	tErm	0.571	0.833	0.667	49.0	37.67	N	NOM	7	5
portret	portrait	pOrtrEt	pOrtrE	0.750	0.929	0.857	26.0	25.73	N	NOM	7	8
perfect	parfait	pErfEkt	pArfE	0.571	0.817	0.571	24.0	58.77	A	ADJ	7	7
studeren	étudier	styder@	etydjA	0.500	0.682	0.429	40.0	70.9	V	VER	8	7
affaire	affaire	Af)r@	AfEr	1.000	0.880	0.600	11.0	393.83	N	NOM	7	7
intern	interne	IntErn	etErn	0.857	0.883	0.667	18.0	13.15	A	ADJ	6	7
oprollen	rouler	OprOl@	rulA	0.500	0.697	0.333	10.0	61.82	V	VER	8	6
glorie	gloire	xlori	glwAr	0.667	0.620	0.200	11.0	35.27	N	NOM	6	6
auteur	auteur	Mt|r	ot9r	1.000	0.825	0.500	59.0	23.52	N	NOM	6	6
casino	casino	kazino	kAzino	1.000	0.950	0.833	13.0	12.75	N	NOM	6	6
nerveus	nerveux	nErv|s	nErv2z	0.857	0.950	0.667	29.0	50.4	A	ADJ	7	7
golf	golf	xOlf	gOlf	1.000	0.900	0.750	61.0	14.14	N	NOM	4	4
rollen	rouler	rOl@	rulA	0.667	0.796	0.500	51.0	61.82	V	VER	6	6
negatief	négatif	neGatif	negAtif	0.750	0.900	0.714	54.0	16.02	A	ADJ	8	7
normaal	normal	nOrmal	nOrmAl	0.857	0.950	0.833	132.0	127.15	A	ADJ	7	6
emotie	émotion	emotsi	emosjo	0.571	0.839	0.500	46.0	26.33	N	NOM	6	7
klinisch	clinique	klinis	klinik	0.500	0.917	0.833	10.0	18.79	A	NOM	8	8
grot	grotte	xrOt	grOt	0.667	0.900	0.750	16.0	12.23	N	NOM	4	6
studente	étudiant	stydEnt@	etydjA	0.500	0.656	0.375	28.0	38.07	N	NOM	8	8
meneer	monsieur	m@ner	mesj2	0.500	0.632	0.200	205.0	739.12	N	NOM	6	8
lijn	ligne	lKn	liN	0.600	0.800	0.333	104.0	89.83	N	NOM	4	5
sirene	sirène	siren@	sirEn	0.833	0.867	0.667	10.0	11.35	N	NOM	6	6
blanke	blanc	blANk@	blA	0.667	0.750	0.500	33.0	118.74	N	ADJ	6	5
advies	avis	Atfis	Avi	0.667	0.800	0.400	50.0	139.22	N	NOM	6	4
motief	motif	motif	motif	0.833	1.000	1.000	44.0	16.56	N	NOM	6	5
paradijs	paradis	paradKs	pArAdi	0.875	0.814	0.429	18.0	33.23	N	NOM	8	7
boord	bord	bort	bOr	0.800	0.800	0.500	47.0	79.9	N	NOM	5	4
patroon	patron	pAtron	pAtro	0.857	0.917	0.833	42.0	141.53	N	NOM	7	6
sergeant	sergent	sErZAnt	sErZA	0.875	0.857	0.714	21.0	27.36	N	NOM	8	7
lamp	lampe	lAmp	lAp	0.800	0.875	0.750	31.0	25.86	N	NOM	4	5
ton	tonne	tOn	tOn	0.600	1.000	1.000	30.0	16.29	N	NOM	3	5
lang	long	lAN	lo	0.750	0.667	0.333	1003.0	164.02	A	ADJ	4	4
citeren	citer	siter@	sitA	0.714	0.781	0.500	27.0	17.51	V	VER	7	5
stress	stress	strEs	strEs	1.000	1.000	1.000	12.0	10.85	N	NOM	6	6
radio	radio	radijo	rAdjo	1.000	0.867	0.667	52.0	78.23	N	NOM	5	5
unie	union	yni	ynjo	0.600	0.804	0.500	13.0	19.14	N	NOM	4	5
benoemen	nommer	b@num@	nomA	0.500	0.747	0.333	34.0	45.6	V	VER	8	6
relatie	relation	r@latsi	r@lAsjo	0.750	0.819	0.429	167.0	74.95	N	NOM	7	8
symptoom	symptôme	sImptom	septom	0.625	0.900	0.714	26.0	11.64	N	NOM	8	8
atelier	atelier	At@lje	At@lje	1.000	1.000	1.000	15.0	16.95	N	NOM	7	7
actief	actif	Aktif	Aktif	0.833	1.000	1.000	62.0	10.15	A	ADJ	6	5
plaat	plaque	plat	plAk	0.500	0.850	0.500	39.0	20.48	N	NOM	5	6
agente	agent	aGEnt@	AZA	0.833	0.620	0.000	12.0	117.9	N	NOM	6	5
resteren	rester	rEster@	r@grete	0.750	0.817	0.286	11.0	1003.56	V	VER	8	6
plank	planche	plANk	plAS	0.571	0.815	0.600	34.0	13.37	N	NOM	5	7
plant	plante	plAnt	plAt	0.833	0.900	0.800	86.0	21.86	N	NOM	5	6
ambitie	ambition	Ambitsi	Abisjo	0.750	0.791	0.429	12.0	11.15	N	NOM	7	8
anoniem	anonyme	anonim	Anonim	0.571	0.950	0.833	13.0	11.65	A	ADJ	7	7
opereren	opérer	op@rer@	opEr	0.625	0.766	0.429	23.0	29.59	V	VER	8	6
centraal	central	sEntral	sAtrAl	0.875	0.845	0.571	116.0	18.14	A	ADJ	8	7
blond	blond	blOnt	blo	1.000	0.740	0.400	30.0	22.65	A	NOM	5	5
energie	énergie	enErZi	enErZi	0.857	1.000	1.000	61.0	43.06	N	NOM	7	7
zetten	mettre	zEt@	mE	0.500	0.644	0.250	417.0	1004.83	V	VER	6	6
miljoen	million	m@ljun	miljo	0.571	0.814	0.500	65.0	124.7	NUM	NOM	7	7
kanaal	canal	kanal	kAnAl	0.667	0.880	0.600	25.0	17.11	N	NOM	6	5
detail	détail	detAj	detAj	0.833	1.000	1.000	45.0	55.78	N	NOM	6	6
bagage	bagage	bAGaZ@	bAgAZ	1.000	0.800	0.500	18.0	29.69	N	NOM	6	6
examen	examen	Eksam@	EgzAme	1.000	0.910	0.333	13.0	47.77	N	NOM	6	6
acteur	acteur	Akt|r	Akt9r	1.000	0.940	0.800	18.0	74.77	N	NOM	6	6
kwestie	question	kwEsti	kEstjo	0.500	0.786	0.500	82.0	411.82	N	NOM	7	8
min	moins	mIn	mwe	0.600	0.600	0.333	138.0	478.75	A	ADV	3	5
simpel	simple	sImp@l	sepl	0.667	0.800	0.500	40.0	137.69	A	ADJ	6	6
politie	police	politsi	polis	0.714	0.857	0.714	95.0	276.21	N	NOM	7	6
mei	mai	mK	mE	0.667	0.950	0.500	62.0	24.34	N	NOM	3	3
briljant	brillant	brIljAnt	brijA	0.875	0.788	0.500	11.0	29.89	A	ADJ	8	8
miljard	milliard	m@ljArt	miljAr	0.750	0.869	0.714	19.0	17.52	NUM	NOM	7	8
man	mari	mAn	mAri	0.500	0.850	0.500	1190.0	264.15	N	NOM	3	4
post	poste	pOst	pOst	0.800	1.000	1.000	13.0	82.87	N	NOM	4	5
christen	chrétien	krIst@	kretje	0.625	0.760	0.333	31.0	12.33	N	ADJ	8	8
lot	sort	lOt	sOr	0.500	0.828	0.333	55.0	44.8	N	NOM	3	4
tragisch	tragique	traGis	trAZik	0.625	0.833	0.500	26.0	12.13	A	ADJ	8	8
incident	incident	InsidEnt	esidA	1.000	0.752	0.375	11.0	20.35	N	NOM	8	8
historie	histoire	histori	istwAr	0.750	0.714	0.429	15.0	359.92	N	NOM	8	8
ons	nous	Ons	nu	0.500	0.500	0.333	2001.0	4772.12	PRON	PRO	3	4
pols	pouls	pOls	pu	0.800	0.625	0.250	24.0	15.64	N	NOM	4	5
triest	triste	trist	trist	0.667	1.000	1.000	16.0	103.44	A	ADJ	6	6
praktijk	pratique	prAktKk	prAtik	0.500	0.900	0.714	102.0	13.18	N	ADJ	8	8
plus	plus	pl}s	ply	1.000	0.825	0.500	22.0	4062.45	PREPOS	ADV	4	4
probleem	problème	problem	problEm	0.625	0.957	0.857	340.0	520.07	N	NOM	8	8
expert	expert	Eksp)r	EkspEr	1.000	0.983	0.833	10.0	20.14	N	NOM	6	6
oeuvre	oeuvre	*vr@	9vr	1.000	0.794	0.500	10.0	41.96	N	NOM	6	6
roman	roman	romAn	romA	1.000	0.900	0.800	83.0	23.73	N	NOM	5	5
trottoir	trottoir	trOtwar	trotwAr	1.000	0.914	0.714	13.0	10.87	N	NOM	8	8
put	puits	p}t	p¬i	0.600	0.600	0.333	10.0	19.52	N	NOM	3	5
seksueel	sexuel	sEksywel	seks¬El	0.625	0.788	0.500	68.0	46.15	A	ADJ	8	6
pot	pot	pOt	po	1.000	0.733	0.333	35.0	29.89	N	NOM	3	3
pop	poupée	pOp	pupe	0.500	0.750	0.500	20.0	27.59	N	NOM	3	6
plan	plan	plAn	plA	1.000	0.875	0.750	201.0	147.54	N	NOM	4	4
pil	pilule	pIl	pilyl	0.500	0.760	0.400	27.0	22.64	N	NOM	3	6
plat	plat	plAt	plA	1.000	0.875	0.750	36.0	30.24	A	NOM	4	4
per	par	pEr	pAr	0.667	0.906	0.667	254.0	1753.02	PREPOS	PRE	3	3
gratis	gratuit	xrat@s	grAt¬i	0.714	0.653	0.333	14.0	24.28	A	ADJ	6	7
pas	passe	pAs	pAs	0.600	1.000	1.000	235.0	47.58	A	NOM	3	5
pas	pas	pAs	pA	1.000	0.833	0.667	235.0	18188.15	A	ADV	3	3
reageren	réagir	rejaGer@	reAZi	0.500	0.725	0.250	99.0	33.19	V	VER	8	6
gratie	grâce	xratsi	grAs	0.500	0.717	0.333	12.0	85.61	N	PRE	6	5
monster	monstre	mOnst@r	mostr	0.714	0.814	0.571	22.0	62.56	N	NOM	7	7
som	somme	sOm	sOm	0.600	1.000	1.000	18.0	35.25	N	NOM	3	5
profeet	prophète	profet	profEt	0.500	0.950	0.833	16.0	12.36	N	NOM	7	8
media	média	medija	medjA	0.800	0.867	0.667	24.0	10.23	N	NOM	5	5
charme	charme	SArm@	SArm	1.000	0.900	0.800	11.0	22.92	N	NOM	6	6
pijp	pipe	pKp	pip	0.500	0.933	0.667	25.0	16.38	N	NOM	4	4
rol	rôle	rOl	rol	0.500	0.900	0.667	210.0	69.38	N	NOM	3	4
element	élément	el@mEnt	elemA	0.714	0.782	0.429	96.0	24.03	N	NOM	7	7
rat	rat	rAt	rA	1.000	0.833	0.667	23.0	45.6	N	NOM	3	3
ras	race	rAs	rAs	0.500	1.000	1.000	25.0	30.56	N	NOM	3	4
pagina	page	paGina	pAZ	0.500	0.667	0.167	29.0	39.41	N	NOM	6	4
kameraad	camarade	kAm@rat	kAmArAd	0.500	0.912	0.571	37.0	77.81	N	NOM	8	8
generaal	général	xen@ral	ZenerAl	0.625	0.894	0.571	63.0	124.83	N	NOM	8	7
blank	blanc	blANk	blA	0.800	0.800	0.600	23.0	118.74	A	ADJ	5	5
modern	moderne	modErn	modErn	0.857	1.000	1.000	106.0	21.3	A	ADJ	6	7
olifant	éléphant	olifAnt	elefA	0.500	0.800	0.429	10.0	15.36	N	NOM	7	8
masker	masque	mAsk@r	mAsk	0.500	0.833	0.667	18.0	29.18	N	NOM	6	6
blauw	bleu	blMw	bl2	0.600	0.794	0.500	125.0	70.61	A	ADJ	5	4
centrum	centre	sEntr}m	sAtr	0.714	0.745	0.429	56.0	57.0	N	NOM	7	6
angst	angoisse	ANst	AgwAs	0.500	0.720	0.200	177.0	17.82	N	NOM	5	8
instinct	instinct	InstINkt	este	1.000	0.700	0.250	18.0	16.95	N	NOM	8	8
luxe	luxe	lyks@	lyks	1.000	0.900	0.800	12.0	15.62	N	NOM	4	4
gas	gaz	xAs	gAz	0.667	0.867	0.333	24.0	36.33	N	NOM	3	3
persoon	personne	p@rson	pErsOn	0.750	0.926	0.667	195.0	577.6	N	PRO	7	8
officier	officier	Ofisir	ofisje	1.000	0.750	0.500	70.0	55.35	N	NOM	8	8
kostuum	costume	kOstym	kOstym	0.571	1.000	1.000	12.0	51.42	N	NOM	7	7
fonds	fonds	fOnts	fo	1.000	0.640	0.200	11.0	15.1	N	NOM	5	5
pikken	piquer	pIk@	pikA	0.500	0.871	0.500	15.0	50.06	V	VER	6	6
puur	pur	pyr	pyr	0.750	1.000	1.000	36.0	58.46	A	ADJ	4	3
milieu	milieu	milj|	milj2	1.000	0.940	0.800	48.0	70.27	N	NOM	6	6
punt	pointe	p}nt	pwet	0.500	0.669	0.500	172.0	13.32	N	NOM	4	6
punt	point	p}nt	pwe	0.600	0.544	0.250	172.0	225.32	N	NOM	4	5
familie	famille	famili	fAmij	0.857	0.814	0.500	134.0	384.92	N	NOM	7	7
cognac	cognac	kOnjAk	koNAk	1.000	0.800	0.500	20.0	12.07	N	NOM	6	6
orgaan	organe	OrGan	OrgAn	0.667	0.860	0.600	46.0	13.69	N	NOM	6	6
type	type	tip@	tip	1.000	0.875	0.750	74.0	334.85	N	NOM	4	4
aspect	aspect	AspEkt	AspE	1.000	0.833	0.667	91.0	12.78	N	NOM	6	6
kat	chat	kAt	SA	0.500	0.684	0.333	72.0	93.0	N	NOM	3	4
accent	accent	AksEnt	AksA	1.000	0.786	0.500	31.0	14.56	N	NOM	6	6
trillen	trembler	trIl@	trAblA	0.500	0.774	0.500	54.0	34.13	V	VER	7	8
prof	pro	prOf	pro	0.750	0.800	0.500	38.0	19.45	N	NOM	4	3
drug	drogue	dr}k	drOg	0.500	0.897	0.500	13.0	58.76	N	NOM	4	6
advocaat	avocat	Atfokat	AvokA	0.750	0.814	0.429	31.0	112.69	N	NOM	8	6
intiem	intime	Intim	etim	0.667	0.860	0.600	21.0	15.78	A	ADJ	6	6
kilo	kilo	kilo	kilo	1.000	1.000	1.000	19.0	22.54	N	NOM	4	4
truc	tour	tryk	tur	0.500	0.735	0.250	12.0	193.82	N	NOM	4	4
toerist	touriste	turIst	turist	0.750	0.967	0.833	22.0	14.36	N	NOM	7	8
humeur	humeur	hym|r	ym9r	1.000	0.840	0.600	11.0	31.26	N	NOM	6	6
noteren	noter	noter@	notA	0.714	0.781	0.500	25.0	31.24	V	VER	7	5
fase	phase	faz@	fAz	0.600	0.800	0.500	71.0	13.22	N	NOM	4	5
pauze	pause	pMz@	poz	0.800	0.775	0.500	15.0	28.24	N	NOM	5	5
minister	ministre	minIst@r	ministr	0.750	0.912	0.750	111.0	41.41	N	NOM	8	8
bijbel	bible	bKb@l	bibl	0.500	0.860	0.600	25.0	17.79	N	NOM	6	5
motor	moto	motOr	moto	0.800	0.840	0.600	49.0	25.23	N	NOM	5	4
motor	moteur	motOr	mot9r	0.667	0.935	0.800	49.0	33.63	N	NOM	5	6
niveau	niveau	nivo	nivo	1.000	1.000	1.000	105.0	50.7	N	NOM	6	6
fris	frais	frIs	frE	0.800	0.800	0.500	37.0	46.43	A	ADJ	4	5
sociaal	social	soSal	sosjAl	0.857	0.850	0.500	232.0	34.4	A	ADJ	7	6
notitie	note	notitsi	nOt	0.571	0.671	0.286	10.0	62.82	N	NOM	7	4
attitude	attitude	Atityd@	Atityd	1.000	0.929	0.857	12.0	23.03	N	NOM	8	8
liter	litre	lit@r	litr	0.600	0.900	0.800	15.0	10.19	N	NOM	5	5
jaloezie	jalousie	jaluzi	ZAluzi	0.750	0.913	0.667	15.0	13.67	N	NOM	8	8
magisch	magique	maGis	mAZik	0.571	0.800	0.400	22.0	26.93	A	ADJ	7	7
fors	fort	fOrs	fOr	0.750	0.875	0.750	19.0	171.91	A	ADV	4	4
are	are	ar@	Ar	1.000	0.733	0.333	10.0	15.8	N	NOM	3	3
foto	photo	foto	foto	0.600	1.000	1.000	107.0	209.1	N	NOM	4	5
fout	faute	fMt	fot	0.600	0.867	0.667	50.0	169.26	N	NOM	4	5
fout	faux	fMt	fos	0.500	0.733	0.333	50.0	122.23	N	ADJ	4	4
eisen	exiger	Ks@	EgziZ	0.500	0.697	0.000	54.0	34.96	V	VER	5	6
serieus	sérieux	serij|s	serj2z	0.714	0.886	0.571	44.0	110.48	A	ADJ	7	7
bus	bus	b}s	bys	1.000	0.933	0.667	40.0	50.63	N	NOM	3	3
opera	opéra	op@ra	operA	0.800	0.892	0.600	11.0	19.61	N	NOM	5	5
economie	économie	ekonomi	ekonomi	0.875	1.000	1.000	39.0	16.97	N	NOM	8	8
bar	bar	bAr	bAr	1.000	1.000	1.000	30.0	67.57	N	NOM	3	3
bad	bain	bAt	be	0.500	0.651	0.333	24.0	74.48	N	NOM	3	4
pistool	pistolet	pistol	pistolE	0.625	0.929	0.857	29.0	34.92	N	NOM	7	8
bal	ballon	bAl	bAlo	0.500	0.875	0.750	36.0	32.92	N	NOM	3	6
bal	balle	bAl	bAl	0.600	1.000	1.000	36.0	122.07	N	NOM	3	5
bal	bal	bAl	bAl	1.000	1.000	1.000	36.0	30.25	N	NOM	3	3
bom	bombe	bOm	bob	0.600	0.867	0.333	23.0	64.39	N	NOM	3	5
bol	boule	bOl	bul	0.600	0.833	0.667	15.0	30.68	N	NOM	3	5
monnik	moine	mOn@k	mwAn	0.500	0.660	0.200	14.0	11.82	N	NOM	6	5
opbellen	appeler	ObEl@	AplA	0.500	0.797	0.200	31.0	1165.48	V	VER	8	7
direct	direct	dirEkt	dirEkt	1.000	1.000	1.000	169.0	21.89	A	ADJ	6	6
religie	religion	reliGi	r@liZjo	0.750	0.825	0.429	24.0	24.68	N	NOM	7	8
concert	concert	kOnsErt	kosEr	1.000	0.814	0.571	15.0	31.65	N	NOM	7	7
sparen	épargner	spar@	epArNA	0.500	0.654	0.333	27.0	26.39	V	VER	6	8
toer	tour	tur	tur	0.750	1.000	1.000	10.0	193.82	N	NOM	4	4
groep	troupe	xrup	trup	0.500	0.875	0.750	323.0	30.93	N	NOM	5	6
groep	groupe	xrup	grup	0.667	0.900	0.750	323.0	104.38	N	NOM	5	6
station	station	stAtSOn	stAsjo	1.000	0.797	0.429	45.0	29.71	N	NOM	7	7
toon	ton	ton	to	0.750	0.833	0.667	90.0	53.24	N	NOM	4	3
grond	fond	xrOnt	fo	0.600	0.583	0.000	353.0	110.07	N	NOM	5	4
pest	peste	pEst	pEst	0.800	1.000	1.000	14.0	16.95	N	NOM	4	5
pers	presse	pErs	prEs	0.500	0.750	0.500	40.0	45.77	N	NOM	4	6
glijden	glisser	xlKd@	glisA	0.571	0.737	0.200	75.0	34.75	V	VER	7	7
donder	tonnerre	dOnd@r	tonEr	0.500	0.843	0.333	13.0	11.4	N	NOM	6	8
suiker	sucre	sLk@r	sykr	0.500	0.860	0.600	40.0	32.01	N	NOM	6	5
profiel	profil	profil	profil	0.857	1.000	1.000	11.0	14.44	N	NOM	7	6
kalm	calme	kAlm	kAlm	0.600	1.000	1.000	48.0	105.2	A	NOM	4	5
reactie	réaction	rejAksi	reAksjo	0.625	0.817	0.571	103.0	26.41	N	NOM	7	8
kamp	camp	kAmp	kA	0.750	0.750	0.500	38.0	114.93	N	NOM	4	4
auto	auto	Mto	oto	1.000	0.867	0.667	208.0	18.66	N	NOM	4	4
plaats	place	plats	plAs	0.500	0.840	0.600	661.0	301.3	N	NOM	6	5
kleur	couleur	kl|r	kul9r	0.571	0.840	0.600	155.0	82.25	N	NOM	5	7
serveren	servir	sErver@	se	0.625	0.643	0.286	16.0	309.81	V	VER	8	6
periode	période	perijod@	perjOd	0.857	0.838	0.625	134.0	25.65	N	NOM	7	7
film	film	fIlm	film	1.000	0.950	0.750	106.0	252.66	N	NOM	4	4
letter	lettre	lEt@r	lEtr	0.667	0.900	0.800	44.0	156.77	N	NOM	6	6
lijst	liste	lKst	list	0.600	0.950	0.750	44.0	71.56	N	NOM	5	5
sector	secteur	sEktOr	sekt9r	0.714	0.896	0.667	45.0	26.5	N	NOM	6	7
fijn	fin	fKn	fe	0.750	0.700	0.333	92.0	213.37	A	NOM	4	3
menen	penser	men@	pAsA	0.500	0.684	0.000	161.0	1485.47	V	VER	5	6
genie	génie	Z@ni	Zeni	0.800	0.940	0.750	10.0	38.01	N	NOM	5	5
parkeren	garer	pArker@	gArA	0.500	0.662	0.286	19.0	27.16	V	VER	8	5
sectie	section	sEksi	seksjo	0.714	0.820	0.500	14.0	20.34	N	NOM	6	7
innig	intime	In@x	etim	0.500	0.653	0.000	12.0	15.78	A	ADJ	5	6
poort	porte	port	pOrt	0.600	0.925	0.750	35.0	333.85	N	NOM	5	5
methode	méthode	metod@	metOd	0.857	0.867	0.667	108.0	24.87	N	NOM	7	7
functie	fonction	f}Nksi	foksjo	0.625	0.745	0.333	158.0	21.95	N	NOM	7	8
muzikaal	musical	myzikal	myzikAl	0.625	0.957	0.857	16.0	24.76	A	ADJ	8	7
controle	contrôle	kOntr<l@	kotrol	0.875	0.788	0.500	54.0	66.28	N	NOM	8	8
term	terme	tErm	tErm	0.800	1.000	1.000	88.0	37.67	N	NOM	4	5
principe	principe	prInsip@	presip	1.000	0.850	0.625	77.0	26.36	N	NOM	8	8
test	test	tEst	tEst	1.000	1.000	1.000	15.0	55.38	N	NOM	4	4
klaar	clair	klar	klEr	0.600	0.925	0.750	124.0	122.69	A	ADJ	5	5
park	parc	pArk	pArk	0.750	1.000	1.000	38.0	32.85	N	NOM	4	4
actueel	actuel	Aktywel	Akt¬El	0.857	0.800	0.571	17.0	14.86	A	ADJ	7	6
papa	papa	pApa	pApA	1.000	0.925	0.750	40.0	259.01	N	NOM	4	4
mager	maigre	maG@r	mEgr	0.500	0.760	0.400	48.0	12.73	A	ADJ	5	6
kruisen	croiser	krLs@	krwAzA	0.571	0.800	0.333	16.0	28.84	V	VER	7	7
paar	paire	par	pEr	0.600	0.900	0.667	491.0	21.59	N	NOM	4	5
magie	magie	maGi	mAZi	1.000	0.875	0.500	11.0	25.66	N	NOM	5	5
absurd	absurde	Aps}rt	Apsyrd	0.857	0.967	0.667	14.0	23.59	A	ADJ	6	7
grijs	gris	xrKs	gri	0.800	0.725	0.250	83.0	19.64	A	ADJ	5	4
klant	client	klAnt	klijA	0.500	0.600	0.400	50.0	112.12	N	NOM	5	6
teer	tendre	ter	tA	0.500	0.651	0.333	10.0	26.63	A	VER	4	6
tent	tente	tEnt	tAt	0.800	0.804	0.500	27.0	16.65	N	NOM	4	5
soort	sorte	sort	sOrt	0.600	0.925	0.750	332.0	114.73	N	NOM	5	5
plafond	plafond	plafOnt	plAfo	1.000	0.771	0.429	26.0	10.34	N	NOM	7	7
materie	matière	materi	mAtjEr	0.571	0.733	0.333	21.0	16.99	N	NOM	7	7
crisis	crise	kris@s	kriz	0.667	0.833	0.500	40.0	50.15	N	NOM	6	5
feit	fait	fKt	fE	0.750	0.800	0.333	354.0	412.07	N	NOM	4	4
thee	thé	te	te	0.500	1.000	1.000	51.0	69.01	N	NOM	4	3
symbool	symbole	sImbol	sebOl	0.714	0.833	0.500	45.0	14.95	N	NOM	7	7
antiek	ancien	Antik	Asje	0.667	0.674	0.200	18.0	73.16	A	ADJ	6	6
criticus	critique	kritik}s	kritik	0.750	0.875	0.750	23.0	13.93	N	NOM	8	8
papier	papier	papir	pApje	1.000	0.700	0.400	113.0	120.51	N	NOM	6	6
stadium	stade	stadij}m	stAd	0.571	0.712	0.375	45.0	15.14	N	NOM	7	5
geur	odeur	x|r	od9r	0.600	0.675	0.250	70.0	49.57	N	NOM	4	5
metaal	métal	metal	metAl	0.667	0.940	0.800	20.0	14.36	N	NOM	6	5
taxi	taxi	tAksi	tAksi	1.000	1.000	1.000	29.0	63.77	N	NOM	4	4
akte	acte	Akt@	Akt	0.750	0.875	0.750	16.0	56.81	N	NOM	4	4
jaloers	jaloux	jalurs	ZAluz	0.571	0.829	0.333	26.0	44.67	A	ADJ	7	6
massa	masse	mAsa	mAs	0.800	0.875	0.750	57.0	16.73	N	NOM	5	5
moment	moment	momEnt	momA	1.000	0.786	0.500	298.0	433.59	N	NOM	6	6
museum	musée	mysej}m	myze	0.500	0.786	0.429	59.0	20.7	N	NOM	6	5
uniek	unique	ynik	ynik	0.500	1.000	1.000	26.0	45.43	A	ADJ	5	6
balkon	balcon	bAlkOn	bAlko	0.833	0.867	0.667	17.0	10.53	N	NOM	6	6
markt	marché	mArkt	mArSe	0.500	0.718	0.600	68.0	74.36	N	NOM	5	6
somber	sombre	sOmb@r	sobr	0.667	0.783	0.500	40.0	31.86	A	ADJ	6	6
graan	grain	xran	gre	0.800	0.675	0.250	12.0	14.32	N	NOM	5	5
individu	individu	Individy	edividy	1.000	0.912	0.750	76.0	15.38	N	NOM	8	8
gang	gang	xAN	gAg	1.000	0.820	0.333	187.0	17.48	N	NOM	4	4
klasse	classe	klAs@	klAs	0.833	0.900	0.800	40.0	78.99	N	NOM	6	6
therapie	thérapie	terapi	terApi	0.875	0.950	0.833	31.0	13.63	N	NOM	8	8
systeem	système	sistem	sistEm	0.571	0.950	0.833	165.0	76.92	N	NOM	7	7
engel	ange	EN@l	AZ	0.600	0.589	0.000	26.0	69.27	N	NOM	5	4
adres	adresse	AdrEs	AdrEs	0.714	1.000	1.000	50.0	73.92	N	NOM	5	7
eind	fin	Knt	fe	0.500	0.393	0.000	126.0	213.37	N	NOM	4	3
cabine	cabine	kabin@	kAbin	1.000	0.867	0.667	11.0	20.0	N	NOM	6	6
enfin	enfin	Af)	Afe	1.000	0.933	0.667	16.0	265.83	INTERJ	ADV	5	5
akkoord	accord	Akort	AkOr	0.571	0.840	0.600	18.0	766.2	N	NOM	7	6
pleiten	plaider	plKt@	plEdA	0.571	0.917	0.400	22.0	11.46	V	VER	7	7
publiek	public	pyblik	pyblik	0.714	1.000	1.000	78.0	46.97	N	NOM	7	6
proces	procès	prosEs	prosE	0.833	0.917	0.833	163.0	45.41	N	NOM	6	6
ordenen	ordonner	Ord@n@	OrdonA	0.625	0.907	0.667	15.0	36.73	V	VER	7	8
winter	hiver	wInt@r	ivEr	0.500	0.716	0.167	65.0	38.96	N	NOM	6	5
moeite	peine	mujt@	pEn	0.500	0.651	0.000	148.0	199.75	N	NOM	6	5
machine	machine	mASin@	mASin	1.000	0.917	0.833	61.0	67.72	N	NOM	7	7
staat	état	stat	etA	0.600	0.560	0.250	290.0	145.72	N	NOM	5	4
doctor	docteur	dOktOr	dOkt9r	0.714	0.946	0.833	10.0	233.86	N	NOM	6	7
serie	série	seri	seri	0.800	1.000	1.000	26.0	36.53	N	NOM	5	5
start	départ	stArt	depAr	0.500	0.660	0.200	11.0	68.49	N	NOM	5	6
effect	effet	EfEkt	efE	0.833	0.740	0.400	87.0	116.75	N	NOM	6	5
kliniek	clinique	klinik	klinik	0.500	1.000	1.000	14.0	18.79	N	NOM	7	8
essentie	essence	EsEnsi	esAs	0.750	0.736	0.333	10.0	33.24	N	NOM	8	7
kort	court	kOrt	kur	0.600	0.750	0.500	348.0	41.15	A	ADJ	4	5
gids	guide	xIts	gid	0.600	0.725	0.000	22.0	17.52	N	NOM	4	5
thema	thème	tema	tEm	0.600	0.800	0.500	31.0	17.32	N	NOM	5	5
soldaat	soldat	sOldat	sOldA	0.857	0.867	0.667	113.0	107.92	N	NOM	7	6
testen	tester	tEst@	tEstA	0.833	0.937	0.800	13.0	20.66	V	VER	6	6
figuur	figure	fiGyr	figyr	0.667	0.920	0.800	91.0	25.18	N	NOM	6	6
klas	classe	klAs	klAs	0.500	1.000	1.000	48.0	78.99	N	NOM	4	6
enorm	énorme	enOrm	enOrm	0.667	1.000	1.000	108.0	49.27	A	ADJ	5	6
vrucht	fruit	vr}xt	fr¬i	0.500	0.660	0.200	39.0	39.45	N	NOM	6	5
orde	ordre	Ord@	Ordr	0.800	0.819	0.750	159.0	217.25	N	NOM	4	5
salon	salon	salOn	sAlo	1.000	0.780	0.400	22.0	39.24	N	NOM	5	5
paleis	palais	palKs	pAlE	0.833	0.820	0.400	32.0	29.55	N	NOM	6	6
dosis	dose	doz@s	doz	0.600	0.800	0.600	12.0	18.44	N	NOM	5	4
absoluut	absolu	Apsolyt	Apsoly	0.750	0.929	0.857	72.0	17.25	A	ADJ	8	6
visioen	vision	vizijun	vizjo	0.857	0.829	0.571	14.0	35.48	N	NOM	7	6
contract	contrat	kOntrAkt	kotrA	0.875	0.775	0.500	21.0	53.23	N	NOM	8	7
student	étudiant	stydEnt	etydjA	0.625	0.608	0.429	49.0	38.07	N	NOM	7	8
dialoog	dialogue	dijalox	djAlOg	0.625	0.786	0.429	22.0	16.71	N	NOM	7	8
status	état	stat}s	etA	0.500	0.582	0.167	20.0	145.72	N	NOM	6	4
troep	troupe	trup	trup	0.667	1.000	1.000	42.0	30.93	N	NOM	5	6
planeet	planète	planet	plAnEt	0.571	0.900	0.667	31.0	61.11	N	NOM	7	7
seks	sexe	sEks	sEks	0.500	1.000	1.000	25.0	52.09	N	NOM	4	4
camera	caméra	kam@ra	kAmerA	0.833	0.860	0.500	22.0	56.18	N	NOM	6	6
persen	presser	pErs@	prEsA	0.571	0.737	0.400	22.0	52.28	V	VER	6	7
datum	date	dat}m	dAt	0.600	0.740	0.400	23.0	31.41	N	NOM	5	4
compleet	complet	kOmplet	koplE	0.875	0.771	0.429	32.0	29.19	A	ADJ	8	7
recent	récent	r@sEnt	resA	0.833	0.746	0.333	28.0	12.42	A	ADJ	6	6
chemisch	chimique	xemis	Simik	0.500	0.820	0.400	23.0	10.51	A	ADJ	8	8
recept	recette	r@sEpt	r@sEt	0.714	0.917	0.833	19.0	12.56	N	NOM	6	7
risico	risque	riziko	risk	0.500	0.833	0.500	51.0	69.33	N	NOM	6	6
terrein	terrain	tErKn	tEre	0.857	0.820	0.600	100.0	52.58	N	NOM	7	7
herder	berger	hErd@r	bErZe	0.667	0.644	0.333	11.0	11.84	N	NOM	6	6
saus	sauce	sMs	sos	0.600	0.867	0.667	15.0	19.24	N	NOM	4	5
mankeren	manquer	mANker@	mAkA	0.500	0.741	0.429	11.0	253.94	V	VER	8	7
dollar	dollar	dOlAr	dolAr	1.000	0.940	0.800	43.0	134.1	N	NOM	6	6
apparaat	appareil	Aparat	ApArEj	0.625	0.795	0.500	31.0	51.53	N	NOM	8	8
chaos	chaos	xaOs	kAo	1.000	0.625	0.000	18.0	11.3	N	NOM	5	5
noot	noix	not	nwA	0.500	0.500	0.333	19.0	12.83	N	NOM	4	4
noot	note	not	nOt	0.500	0.900	0.667	19.0	62.82	N	NOM	4	4
nota	note	nota	nOt	0.750	0.800	0.500	38.0	62.82	N	NOM	4	4
kosten	coûter	kOst@	kutA	0.500	0.737	0.400	84.0	83.15	V	VER	6	6
isoleren	isoler	isoler@	izolA	0.750	0.812	0.429	18.0	14.1	V	VER	8	6
tempel	temple	tEmp@l	tApl	0.667	0.786	0.500	27.0	15.69	N	NOM	6	6
sint	saint	sInt	se	0.800	0.700	0.250	22.0	39.85	A	NOM	4	5
breken	briser	brek@	brizA	0.500	0.797	0.400	112.0	55.2	V	VER	6	6
exact	exact	EksAkt	EgzAkt	1.000	1.000	0.667	20.0	86.8	A	ADJ	5	5
prooi	proie	proj	prwA	0.600	0.625	0.500	16.0	10.61	N	NOM	5	5
logica	logique	loGika	loZik	0.571	0.883	0.667	17.0	14.4	N	ADJ	6	7
weekend	week-end	wikEnt	wikEnd	0.875	1.000	0.833	17.0	44.51	N	NOM	7	8
koers	course	kurs	kurs	0.500	1.000	1.000	21.0	72.48	N	NOM	5	6
koers	cours	kurs	kur	0.600	0.875	0.750	21.0	143.05	N	NOM	5	5
reserve	réserve	r@sErv@	rezErv	0.857	0.894	0.571	12.0	21.11	N	NOM	7	7
moraal	morale	moral	morAl	0.667	0.940	0.800	21.0	13.13	N	NOM	6	6
trein	train	trKn	tre	0.800	0.775	0.500	81.0	255.28	N	NOM	5	5
respect	respect	r@spEkt	rEspE	1.000	0.837	0.571	24.0	54.78	N	NOM	7	7
humor	humour	hymOr	ymur	0.833	0.800	0.600	17.0	17.22	N	NOM	5	6
tapijt	tapis	tapKt	tApi	0.667	0.800	0.400	17.0	20.13	N	NOM	6	5
elegant	élégant	el@GAnt	elegA	0.714	0.766	0.429	22.0	10.13	A	ADJ	7	7
neus	nez	n|s	ne	0.500	0.833	0.333	101.0	75.18	N	NOM	4	3
nummer	numéro	n}m@r	nymero	0.500	0.843	0.500	72.0	173.48	N	NOM	6	6
neen	non	nen	no	0.500	0.767	0.333	46.0	4040.18	INTERJ	ADV	4	3
neef	neveu	nef	n@v2	0.600	0.815	0.250	27.0	22.9	N	NOM	4	5
kopie	copie	kopi	kopi	0.800	1.000	1.000	14.0	25.7	N	NOM	5	5
versie	version	vErzi	vErsjo	0.714	0.870	0.500	21.0	20.09	N	NOM	6	7
garage	garage	xaraZ@	gArAZ	1.000	0.750	0.333	15.0	25.25	N	NOM	6	6
dateren	dater	dater@	dAtA	0.714	0.731	0.333	19.0	16.69	V	VER	7	5
tablet	cachet	tablEt	kASE	0.500	0.673	0.167	11.0	16.46	N	NOM	6	6
sport	sport	spOrt	spOr	1.000	0.900	0.800	37.0	30.04	N	NOM	5	5
kanon	canon	kanOn	kAno	0.800	0.780	0.400	11.0	22.22	N	NOM	5	5
model	modèle	modEl	modEl	0.667	1.000	1.000	100.0	25.06	N	NOM	5	6
passen	passer	pAs@	pAsA	0.833	0.921	0.750	146.0	1495.49	V	VER	6	6
tunnel	tunnel	t}n@l	tynEl	1.000	0.932	0.600	10.0	19.24	N	NOM	6	6
fauteuil	fauteuil	fotL	fot9j	1.000	0.835	0.600	14.0	19.27	N	NOM	8	8
mysterie	mystère	mIsteri	mistEr	0.750	0.857	0.571	15.0	28.03	N	NOM	8	7
waard	canard	wart	kAnAr	0.667	0.610	0.000	66.0	23.85	A	NOM	5	6
planten	planter	plAnt@	plAtA	0.857	0.864	0.667	22.0	38.29	V	VER	7	7
zone	zone	z<n@	zon	1.000	0.775	0.500	11.0	53.94	N	NOM	4	4
kalmeren	calmer	kAlmer@	kAlmA	0.625	0.812	0.571	19.0	168.54	V	VER	8	6
oktober	octobre	Oktob@r	OktObr	0.571	0.886	0.714	42.0	11.78	N	NOM	7	7
justitie	justice	jystitsi	Zystis	0.750	0.847	0.625	23.0	50.96	N	NOM	8	7
baby	bébé	bebi	bebe	0.500	0.950	0.750	79.0	191.63	N	NOM	4	4
bureau	bureau	byro	byro	1.000	1.000	1.000	88.0	167.13	N	NOM	6	6
duren	durer	dyr@	dyrA	0.800	0.921	0.750	145.0	74.39	V	VER	5	5
wijn	vin	wKn	ve	0.500	0.625	0.000	230.0	86.86	N	NOM	4	3
congres	congrès	kONGrEs	kogrE	0.857	0.794	0.429	23.0	15.77	N	NOM	7	7
bank	banque	bANk	bAk	0.500	0.875	0.750	114.0	79.35	N	NOM	4	6
bank	banc	bANk	bA	0.750	0.750	0.500	114.0	10.76	N	NOM	4	4
band	bande	bAnt	bAd	0.800	0.875	0.500	75.0	78.36	N	NOM	4	5
campagne	campagne	kAmpAnj@	kApAN	1.000	0.762	0.500	10.0	51.12	N	NOM	8	8
vitaal	vital	vital	vitAl	0.833	0.940	0.800	12.0	12.24	A	ADJ	6	5
minuut	minute	minyt	minyt	0.667	1.000	1.000	174.0	342.28	N	NOM	6	6
legende	légende	l@GEnd@	leZAd	0.857	0.754	0.286	14.0	20.41	N	NOM	7	7
passage	passage	pAsaZ@	pAsAZ	1.000	0.867	0.667	24.0	44.73	N	NOM	7	7
roze	rose	r<z@	roz	0.750	0.775	0.500	41.0	24.67	A	NOM	4	4
kolonel	colonel	kolonEl	kolonEl	0.857	1.000	1.000	66.0	103.7	N	NOM	7	7
rond	rond	rOnt	ro	1.000	0.675	0.250	131.0	16.84	A	NOM	4	4
roos	rose	ros	roz	0.500	1.000	0.667	29.0	24.67	N	NOM	4	4
nieuw	neuf	niw	n9f	0.600	0.784	0.333	772.0	59.45	A	ADJ	5	4
excuus	excuse	Ekskys	Ekskyz	0.667	1.000	0.833	16.0	61.58	N	NOM	6	6
bende	bande	bEnd@	bAd	0.800	0.743	0.400	18.0	78.36	N	NOM	5	5
avontuur	aventure	avOntyr	AvAtyr	0.625	0.857	0.571	29.0	29.66	N	NOM	8	8
interne	interne	IntErn@	etErn	1.000	0.829	0.571	12.0	13.15	N	ADJ	7	7
huilen	hurler	hLl@	yrlA	0.667	0.621	0.250	108.0	33.17	V	VER	6	6
noorden	nord	nord@	nOr	0.571	0.740	0.400	43.0	50.38	N	NOM	7	4
moreel	moral	morel	morAl	0.667	0.891	0.800	37.0	16.39	A	ADJ	6	5
document	document	dokymEnt	dokymA	1.000	0.840	0.625	26.0	24.86	N	NOM	8	8
actie	action	Aksi	Aksjo	0.667	0.843	0.600	64.0	69.27	N	NOM	5	6
debat	débat	d@bAt	debA	0.800	0.852	0.600	15.0	10.7	N	NOM	5	5
opinie	opinion	opini	opinjo	0.714	0.870	0.667	17.0	33.89	N	NOM	6	7
rapport	rapport	rApOrt	rApOr	1.000	0.917	0.833	67.0	140.08	N	NOM	7	7
signaal	signal	sInjal	siNAl	0.857	0.767	0.333	23.0	39.61	N	NOM	7	6
terras	terrasse	tErAs	tErAs	0.750	1.000	1.000	41.0	10.57	N	NOM	6	8
denken	penser	dENk@	pAsA	0.500	0.620	0.000	1381.0	1485.47	V	VER	6	6
bier	bière	bir	bjEr	0.600	0.750	0.500	64.0	81.67	N	NOM	4	5
hotel	hôtel	hotEl	otEl	0.800	0.900	0.800	92.0	114.67	N	NOM	5	5
meubel	meuble	m|b@l	m9bl	0.667	0.840	0.600	18.0	19.48	N	NOM	6	6
missie	mission	mIsi	misjo	0.714	0.803	0.400	12.0	85.24	N	NOM	6	7
barak	baraque	barAk	bArAk	0.571	0.940	0.800	10.0	12.27	N	NOM	5	7
domein	domaine	domKn	domEn	0.714	0.980	0.800	15.0	21.57	N	NOM	6	7
prins	prince	prIns	pres	0.667	0.860	0.600	68.0	98.9	N	NOM	5	6
prijs	prime	prKs	prim	0.600	0.844	0.500	103.0	17.79	N	NOM	5	5
prijs	prix	prKs	pri	0.600	0.825	0.500	103.0	126.55	N	NOM	5	4
talent	talent	talEnt	tAlA	1.000	0.736	0.333	25.0	44.17	N	NOM	6	6
blok	bloc	blOk	blOk	0.750	1.000	1.000	35.0	17.28	N	NOM	4	4
beurs	bourse	b|rs	burs	0.667	0.929	0.750	10.0	19.66	N	NOM	5	6
contact	contact	kOntAkt	kotAkt	1.000	0.886	0.714	160.0	69.85	N	NOM	7	7
succes	succès	syksEs	syksE	0.833	0.917	0.833	93.0	39.58	N	NOM	6	6
collega	collègue	kOleGa	kolEg	0.625	0.750	0.333	64.0	38.93	N	NOM	7	8
college	collège	kOleZ@	kolEZ	0.857	0.817	0.500	30.0	11.58	N	NOM	7	7
juni	juin	jyni	Z¬e	0.500	0.609	0.000	42.0	13.4	N	NOM	4	4
defensie	défense	defEnsi	defAs	0.750	0.817	0.571	11.0	50.94	N	NOM	8	7
discreet	discret	dIskret	diskrE	0.875	0.857	0.571	10.0	15.61	A	ADJ	8	7
amuseren	amuser	amyzer@	AmyzA	0.750	0.769	0.429	17.0	141.41	V	VER	8	6
elders	ailleurs	Eld@rs	Aj9r	0.500	0.700	0.167	49.0	128.74	ADV	ADV	6	8
baron	baron	barOn	bAro	1.000	0.780	0.400	17.0	20.82	N	NOM	5	5
kwart	quart	kwArt	kAr	0.600	0.800	0.600	25.0	23.02	N	NOM	5	5
diner	dîner	dine	dine	0.800	1.000	1.000	17.0	88.45	N	NOM	5	5
basis	base	baz@s	bAz	0.600	0.740	0.400	105.0	59.22	N	NOM	5	4
teder	tendre	ted@r	tA	0.500	0.637	0.200	18.0	26.63	A	VER	5	6
omzetten	mettre	OmzEt@	mE	0.500	0.667	0.333	15.0	1004.83	V	VER	8	6
fataal	fatal	fatal	fAtAl	0.833	0.880	0.600	12.0	11.69	A	ADJ	6	5
rivier	rivière	rivir	rivjEr	0.714	0.833	0.667	69.0	32.73	N	NOM	6	7
schok	choc	sxOk	SOk	0.600	0.850	0.500	29.0	31.46	N	NOM	5	4
positief	positif	pozitif	pozitif	0.875	1.000	1.000	71.0	17.27	A	ADJ	8	7
april	avril	AprIl	Avril	0.800	0.878	0.600	42.0	11.23	N	NOM	5	5
sigaar	cigare	siGar	sigAr	0.500	0.860	0.600	28.0	17.15	N	NOM	6	6
tabak	tabac	tabAk	tAbA	0.800	0.840	0.600	13.0	16.0	N	NOM	5	5
factor	facteur	fAktOr	fAkt9r	0.714	0.946	0.833	93.0	12.26	N	NOM	6	7
tabel	table	tabEl	tAbl	0.600	0.840	0.600	23.0	118.37	N	NOM	5	5
charmant	charmant	SArmAnt	SArmA	1.000	0.857	0.714	12.0	54.51	A	ADJ	8	8
leveren	livrer	lev@r@	livrA	0.571	0.831	0.500	128.0	56.53	V	VER	7	6
mijl	mille	mKl	mil	0.600	0.933	0.667	11.0	55.43	N	ADJ	4	5
mijn	mine	mKn	min	0.500	0.933	0.667	2722.0	48.08	PRON	NOM	4	4
mijn	mon	mKn	mo	0.500	0.672	0.333	2722.0	3848.99	PRON	ADJ	4	3
miss	miss	mIs	mis	1.000	0.933	0.667	11.0	39.08	N	NOM	4	4
tragedie	tragédie	traGedi	trAZedi	0.875	0.929	0.714	10.0	15.59	N	NOM	8	8
parfum	parfum	pArf}m	pArf^	1.000	0.815	0.667	15.0	30.0	N	NOM	6	6
rang	rang	rAN	rA	1.000	0.833	0.667	17.0	28.21	N	NOM	4	4
mode	mode	mod@	mOd	1.000	0.800	0.500	17.0	31.67	N	NOM	4	4
seconde	seconde	s@kOnd@	s@god	1.000	0.814	0.429	65.0	124.54	N	NOM	7	7
regime	régime	reZim	reZim	0.833	1.000	1.000	16.0	19.43	N	NOM	6	6
dubbel	double	d}b@l	dubl	0.500	0.860	0.600	56.0	30.46	A	ADJ	6	6
mooi	joli	moj	Zoli	0.500	0.671	0.250	355.0	226.45	A	ADJ	4	4
plaatsen	placer	plats@	plAs	0.500	0.783	0.500	75.0	52.94	V	VER	8	6
precies	précis	pr@sis	presi	0.714	0.876	0.667	229.0	31.59	A	ADJ	7	6
citroen	citron	sitrun	sitro	0.857	0.883	0.667	11.0	10.92	N	NOM	7	6
rest	reste	rEst	rEst	0.800	1.000	1.000	115.0	214.54	N	NOM	4	5
agent	agent	aGEnt	AZA	1.000	0.643	0.000	46.0	117.9	N	NOM	5	5
order	ordre	Ord@r	Ordr	0.600	0.900	0.800	15.0	217.25	N	NOM	5	5
positie	position	pozitsi	pozisjo	0.750	0.862	0.571	108.0	61.74	N	NOM	7	8
dame	dame	dam@	dAm	1.000	0.800	0.500	89.0	111.2	N	NOM	4	4
dans	danse	dAns	dAs	0.800	0.875	0.750	18.0	51.23	N	NOM	4	5
manier	manière	manir	mAnjEr	0.714	0.783	0.500	375.0	72.31	N	NOM	6	7
vlak	plat	vlAk	plA	0.500	0.772	0.500	109.0	30.24	A	NOM	4	4
vlak	plan	vlAk	plA	0.500	0.772	0.500	109.0	147.54	A	NOM	4	4
vlam	flamme	vlAm	flAm	0.500	1.000	0.750	34.0	26.93	N	NOM	4	6
uniform	uniforme	ynifOrm	ynifOrm	0.875	1.000	1.000	37.0	31.01	N	NOM	7	8
oceaan	océan	osejan	oseA	0.667	0.783	0.500	30.0	24.89	N	NOM	6	5
natie	nation	natsi	nAsjo	0.667	0.747	0.200	26.0	24.8	N	NOM	5	6
bruin	brun	brLn	br^	0.800	0.800	0.500	39.0	13.16	A	ADJ	5	4
glippen	glisser	xlIp@	glisA	0.571	0.717	0.200	10.0	34.75	V	VER	7	7
kwartier	quartier	kwArtir	kArtje	0.750	0.757	0.571	32.0	65.7	N	NOM	8	8
lokaal	local	lokal	lokAl	0.667	0.940	0.800	33.0	18.11	A	ADJ	6	5
artikel	article	Artik@l	Artikl	0.571	0.929	0.857	152.0	44.45	N	NOM	7	7
mama	maman	mAma	mAmA	0.800	0.925	0.750	43.0	540.21	N	NOM	4	5
stabiel	stable	stabil	stAbl	0.714	0.867	0.667	10.0	10.09	A	ADJ	7	6
maar	mais	mar	mE	0.500	0.733	0.333	5345.0	5179.05	CONJ	CON	4	4
totaal	total	total	totAl	0.833	0.940	0.800	127.0	24.59	A	ADJ	6	5
object	objet	ObjEkt	ObZE	0.833	0.796	0.500	43.0	45.94	N	NOM	6	5
prinses	prince	prInsEs	pres	0.714	0.757	0.429	21.0	98.9	N	NOM	7	6
cadeau	cadeau	kado	kAdo	1.000	0.925	0.750	22.0	125.79	N	NOM	6	6
mentaal	mental	mEntal	mAtAl	0.857	0.820	0.500	14.0	18.15	A	ADJ	7	6
pakje	paquet	pAkj@	pAkE	0.500	0.872	0.600	31.0	44.96	N	NOM	5	6
idee	idée	ide	ide	0.750	1.000	1.000	211.0	389.77	N	NOM	4	4
voor	pour	vor	pur	0.500	0.796	0.333	6726.0	7078.55	PREPOS	PRE	4	4
vorm	forme	vOrm	fOrm	0.600	1.000	0.750	333.0	94.19	N	NOM	4	5
project	projet	projEkt	proZE	0.857	0.825	0.571	39.0	69.59	N	NOM	7	6
kabinet	cabinet	kabinEt	kAbinE	0.857	0.886	0.714	25.0	21.97	N	NOM	7	7
lanceren	lancer	lAnser@	lAs	0.750	0.714	0.429	12.0	75.22	V	VER	8	6
dansen	danser	dAns@	dAsA	0.833	0.837	0.600	69.0	137.36	V	VER	6	6
regelen	régler	reG@l@	rEgl	0.571	0.717	0.333	59.0	85.81	V	VER	7	6
pakket	paquet	pAkEt	pAkE	0.667	0.900	0.800	10.0	44.96	N	NOM	6	6
visie	vision	vizi	vizjo	0.667	0.843	0.600	53.0	35.48	N	NOM	5	6
douche	douche	duS	duS	1.000	1.000	1.000	17.0	36.06	N	NOM	6	6
passeren	dépasser	pAser@	depAsA	0.500	0.614	0.167	44.0	42.62	V	VER	8	8
passeren	passer	pAser@	pAsA	0.750	0.781	0.500	44.0	1495.49	V	VER	8	6
revolver	revolver	r@vOlv@r	revOlvEr	1.000	0.952	0.750	15.0	30.74	N	NOM	8	8
cent	cent	sEnt	sA	1.000	0.679	0.250	26.0	43.05	N	ADJ	4	4
conflict	conflit	kOnflIkt	kofli	0.875	0.750	0.375	57.0	13.79	N	NOM	8	7
villa	villa	vila	villA	1.000	0.840	0.600	25.0	16.61	N	NOM	5	5
illegaal	illégal	Il@Gal	ilegAl	0.750	0.810	0.333	16.0	19.88	A	ADJ	8	7
logisch	logique	loGis	loZik	0.571	0.860	0.600	44.0	14.4	A	ADJ	7	7
partij	parti	pArtK	pArti	0.833	0.960	0.800	170.0	46.59	N	NOM	6	5
partij	partie	pArtK	pArti	0.833	0.960	0.800	170.0	191.19	N	NOM	6	6
tendens	tendance	tEndEns	tAdAs	0.625	0.776	0.429	14.0	12.98	N	NOM	7	8
academie	académie	akademi	AkAdemi	0.875	0.914	0.714	11.0	10.03	N	NOM	8	8
dossier	dossier	dOSe	dosje	1.000	0.820	0.400	19.0	78.91	N	NOM	7	7
lectuur	lecture	lEktyr	lEktyr	0.714	1.000	1.000	11.0	15.8	N	NOM	7	7
juist	juste	jLst	Zyst	0.600	0.894	0.500	399.0	656.86	A	ADJ	5	5
whisky	whisky	wIski	wiski	1.000	0.960	0.800	22.0	30.2	N	NOM	6	6
vers	vers	vErs	vEr	1.000	0.875	0.750	31.0	227.77	A	PRE	4	4
viool	violon	vijol	vjolo	0.667	0.800	0.600	12.0	13.65	N	NOM	5	6
drama	drame	drama	drAm	0.800	0.840	0.600	16.0	14.87	N	NOM	5	5
noemen	nommer	num@	nomA	0.667	0.871	0.500	433.0	45.6	V	VER	6	6
nazi	nazi	natsi	nAzi	1.000	0.840	0.400	10.0	14.76	N	NOM	4	4
correct	correct	kOrEkt	korEkt	1.000	0.950	0.833	13.0	19.24	A	ADJ	7	7
produkt	produit	prod}kt	prod¬i	0.857	0.757	0.571	86.0	28.8	N	NOM	7	7
ideaal	idéal	idejal	ideAl	0.667	0.867	0.667	42.0	21.85	N	ADJ	6	5
extreem	extrême	Ekstrem	EkstrEm	0.571	0.957	0.857	17.0	12.08	A	ADJ	7	7
afstand	distance	AfstAnt	distAs	0.500	0.679	0.429	126.0	31.56	N	NOM	7	8
naam	nom	nam	no	0.500	0.684	0.333	420.0	570.67	N	NOM	4	3
offeren	offrir	Of@r@	ofEr	0.571	0.812	0.400	11.0	177.8	V	VER	7	6
toilet	toilette	twAlEt	twAlEt	0.750	1.000	1.000	19.0	62.84	N	NOM	6	8
regio	région	reGijo	reZjo	0.667	0.883	0.667	14.0	28.16	N	NOM	5	6
subject	sujet	s}bjEkt	syZE	0.714	0.725	0.286	14.0	120.42	N	NOM	7	5
chef	chef	SEf	SEf	1.000	1.000	1.000	37.0	205.26	N	NOM	4	4
titel	titre	tit@l	titr	0.600	0.798	0.600	53.0	41.35	N	NOM	5	5
formule	formule	fOrmyl@	fOrmyl	1.000	0.929	0.857	21.0	12.53	N	NOM	7	7
vormen	former	vOrm@	fOrmA	0.667	0.937	0.600	273.0	39.69	V	VER	6	6
premie	prime	premi	prim	0.667	0.860	0.600	10.0	17.79	N	NOM	6	5
tante	tante	tAnt@	tAt	1.000	0.800	0.600	104.0	76.62	N	NOM	5	5
kanker	cancer	kANk@r	kAsEr	0.667	0.810	0.500	18.0	23.15	N	NOM	6	6
natuur	nature	natyr	nAtyr	0.667	0.940	0.800	93.0	60.2	N	NOM	6	6
piano	piano	pijano	pjAno	1.000	0.867	0.667	16.0	22.22	N	NOM	5	5
geniaal	génial	xenijal	ZenjAl	0.714	0.857	0.571	10.0	134.47	A	ADJ	7	6
insekt	insecte	InsEkt	esEkt	0.714	0.883	0.667	17.0	13.79	N	NOM	6	7
illusie	illusion	Ilyzi	ilyzjo	0.750	0.836	0.500	30.0	19.14	N	NOM	7	8
seizoen	saison	sKzun	sEzo	0.571	0.840	0.400	20.0	31.95	N	NOM	7	6
kritiek	critique	kritik	kritik	0.500	1.000	1.000	73.0	13.93	N	NOM	7	8
paniek	panique	panik	pAnik	0.571	0.940	0.800	29.0	16.23	N	NOM	6	7
kritisch	critique	kritis	kritik	0.500	0.917	0.833	46.0	13.93	A	NOM	8	8
code	code	kod@	kOd	1.000	0.800	0.500	15.0	51.27	N	NOM	4	4
dozijn	douzaine	dozKn	duzEn	0.500	0.940	0.600	11.0	12.89	N	NOM	6	8
bocht	boucle	bOxt	bukl	0.500	0.598	0.250	28.0	18.86	N	NOM	5	6
piloot	pilote	pilot	pilOt	0.667	0.940	0.800	16.0	37.69	N	NOM	6	6
idioot	idiot	idijot	idjo	0.833	0.833	0.667	14.0	90.57	N	NOM	6	5
club	club	kl}p	kl9b	1.000	0.940	0.500	22.0	67.51	N	NOM	4	4
cursus	cours	k}rz}s	kur	0.500	0.717	0.333	20.0	143.05	N	NOM	6	5
speciaal	spécial	speSal	spesjAl	0.750	0.871	0.571	129.0	83.73	A	ADJ	8	7
front	front	frOnt	fro	1.000	0.740	0.400	23.0	41.03	N	NOM	5	5
leiden	guider	lKd@	gidA	0.500	0.669	0.250	258.0	24.79	V	VER	6	6
alcohol	alcool	AlkohOl	AlkOl	0.857	0.857	0.714	29.0	41.3	N	NOM	7	6
mantel	manteau	mAnt@l	mAto	0.714	0.793	0.500	18.0	39.97	N	NOM	6	7
leider	leader	lKd@r	lid9r	0.833	0.920	0.600	71.0	12.72	N	NOM	6	6
leider	guide	lKd@r	gid	0.500	0.617	0.200	71.0	17.52	N	NOM	6	5
muur	mur	myr	myr	0.750	1.000	1.000	147.0	88.93	N	NOM	4	3
ritme	rythme	rItm@	ritm	0.667	0.860	0.600	22.0	20.43	N	NOM	5	6
analyse	analyse	anal!z@	AnAliz	1.000	0.843	0.429	54.0	23.26	N	NOM	7	7
cultuur	culture	k}ltyr	kyltyr	0.714	0.967	0.833	99.0	22.65	N	NOM	7	7
vaas	vase	vas	vAz	0.500	0.900	0.333	12.0	10.74	N	NOM	4	4
muis	souris	mLs	suri	0.500	0.619	0.000	21.0	21.94	N	NOM	4	6
