# Supplementary material for: Cross-Language Distributions of High Frequency and Phonetically Similar Cognates
Source: PLoS One. 2013 May 10;8(5):e63006. doi: 10.1371/journal.pone.0063006 (PMC3651159; doi:10.1371/journal.pone.0063006)
Supplement: Dataset S1 — A collection of 15 separate plain text files that contain the automatically identified cognates corresponding to the third column of Table 2 . Measures of orthographic and phonetic similarity as well as frequency information are included. Textfile S1 contains the abbreviations used in the headers of the text files. (ZIP) [file pone.0063006.s004.zip › 4_4_translations.txt]

Dutch	German	p1	p2	o_distance	p_distance	raw_p_distance	l1_frequency	l2_frequency	l1_syntax	l2_syntax	l1_length	l2_length
hiertoe	hierzu	hirtu	hir=u	0.571	0.980	0.800	16.0	26.0	ADV	ADV	7	6
theorie	Theorie	tejori	teori	1.000	0.917	0.833	122.0	47.0	N	N	7	7
eeuwig	ewig	ew@x	evIx	0.667	0.888	0.500	55.0	42.0	A	A	6	4
klappen	platzen	klAp@	pl&=@n	0.571	0.717	0.333	22.0	11.0	V	V	7	7
wijsheid	Weisheit	wKshKt	vWshWt	0.625	0.929	0.500	26.0	14.0	N	N	8	8
laatst	letzt	latst	lE=t	0.500	0.820	0.400	278.0	343.0	A	A	6	5
december	Dezember	desEmb@r	de=Emb@r	0.875	0.988	0.875	44.0	253.0	N	N	8	8
geheim	geheim	x@hKm	g@hWm	1.000	0.900	0.600	61.0	25.0	A	A	6	6
massief	massiv	mAsif	m&sif	0.714	0.960	0.800	11.0	18.0	A	A	7	6
massief	massiv	mAsif	m&sif	0.714	0.960	0.800	11.0	18.0	A	A	7	6
stroom	Strom	strom	Strom	0.833	0.980	0.800	47.0	55.0	N	N	6	5
dringend	dringend	drIN@nt	drIN@nt	1.000	1.000	1.000	17.0	42.0	A	A	8	8
termijn	Termin	tErmKn	tErmin	0.857	0.967	0.833	49.0	40.0	N	N	7	6
firma	Firma	fIrma	fIrma	1.000	1.000	1.000	30.0	127.0	N	N	5	5
perfect	perfekt	pErfEkt	pErfEkt	0.857	1.000	1.000	24.0	20.0	A	A	7	7
bereik	Bereich	b@rKk	b@rWx	0.714	0.900	0.600	14.0	169.0	N	N	6	7
bereid	bereit	b@rKt	b@rWt	0.833	0.980	0.800	41.0	167.0	A	A	6	6
intens	intensiv	IntEns	IntEnzif	0.750	0.875	0.625	27.0	35.0	A	A	6	8
eenzaam	einsam	enzam	Wnzam	0.571	0.920	0.800	47.0	24.0	A	A	7	6
zinvol	sinnvoll	zInvOl	zInfOl	0.625	1.000	0.833	24.0	36.0	A	A	6	8
gunst	Gunst	x}nst	gUnst	1.000	0.892	0.600	22.0	11.0	N	N	5	5
intern	intern	IntErn	IntErn	1.000	1.000	1.000	18.0	13.0	A	A	6	6
pijnlijk	peinlich	pKnl@k	pWnlIx	0.500	0.879	0.500	45.0	30.0	A	A	8	8
diagnose	Diagnose	dijaGnoz@	di&gnoz@	1.000	0.889	0.667	26.0	12.0	N	N	8	8
oprecht	aufrecht	OprExt	BfrExt	0.625	0.867	0.667	22.0	17.0	A	A	7	8
plicht	Pflicht	plIxt	#NAME?	0.857	0.980	0.800	37.0	56.0	N	N	6	7
mening	Meinung	menIN	mWnUN	0.714	0.880	0.600	109.0	246.0	N	N	6	7
gevaar	Gefahr	x@var	g@far	0.667	0.920	0.600	116.0	180.0	N	N	6	6
stemming	Stimmung	stEmIN	StImUN	0.750	0.900	0.500	45.0	46.0	N	N	8	8
bergen	bergen	bErG@	bErg@n	1.000	0.850	0.667	16.0	27.0	V	V	6	6
strooien	streuen	stroj@	StrX@n	0.625	0.750	0.333	11.0	10.0	V	V	8	7
auteur	Autor	Mt|r	Btor	0.667	0.925	0.500	59.0	61.0	N	N	6	5
opstand	Aufstand	OpstAnt	BfSt&nt	0.625	0.844	0.429	28.0	15.0	N	N	7	8
slagen	gelingen	slaG@	g@lIN@n	0.500	0.655	0.286	83.0	196.0	V	V	6	8
leerling	Lehrling	lerlIN	lerlIN	0.875	1.000	1.000	58.0	22.0	N	N	8	8
twintig	zwanzig	twInt@x	#NAME?	0.571	0.836	0.286	93.0	82.0	NUM	NUM	7	7
twintig	zwanzig	twInt@x	#NAME?	0.571	0.836	0.286	93.0	82.0	NUM	NUM	7	7
goud	Gold	xMt	gOlt	0.750	0.679	0.250	36.0	48.0	N	N	4	4
complex	Komplex	kOmplEks	kOmplEks	0.857	1.000	1.000	18.0	24.0	N	N	7	7
complex	Komplex	kOmplEks	kOmplEks	0.857	1.000	1.000	18.0	24.0	N	N	7	7
heffen	heben	hEf@	heb@n	0.667	0.758	0.400	54.0	115.0	V	V	6	5
heffen	heben	hEf@	heb@n	0.667	0.758	0.400	54.0	115.0	V	V	6	5
gulden	golden	x}ld@	gOld@n	0.833	0.781	0.500	58.0	35.0	N	A	6	6
rollen	rollen	rOl@	rOl@n	1.000	0.900	0.800	51.0	33.0	V	V	6	6
negatief	negativ	neGatif	neg&tif	0.750	0.929	0.714	54.0	34.0	A	A	8	7
negatief	negativ	neGatif	neg&tif	0.750	0.929	0.714	54.0	34.0	A	A	8	7
normaal	normal	nOrmal	nOrmal	0.857	1.000	1.000	132.0	71.0	A	A	7	6
bedekken	bedecken	b@dEk@	b@dEk@n	0.875	0.929	0.857	30.0	11.0	V	V	8	8
honderd	hundert	hOnd@rt	hUnd@rt	0.714	0.957	0.857	75.0	77.0	NUM	NUM	7	7
honderd	hundert	hOnd@rt	hUnd@rt	0.714	0.957	0.857	75.0	77.0	NUM	NUM	7	7
grof	grob	xrOf	grop	0.750	0.722	0.250	29.0	23.0	A	A	4	4
raket	Rakete	rakEt	r&ket@	0.833	0.850	0.500	12.0	58.0	N	N	5	6
abstract	abstrakt	ApstrAkt	&pstr&kt	0.875	0.950	0.750	21.0	20.0	A	A	8	8
wederom	wiederum	wed@rOm	vid@rUm	0.750	0.897	0.571	18.0	76.0	ADV	ADV	7	8
nadeel	Nachteil	nadel	naxtWl	0.500	0.850	0.500	30.0	23.0	N	N	6	8
honger	Hunger	hON@r	hUN@r	0.833	0.940	0.800	50.0	17.0	N	N	6	6
studente	Student	stydEnt@	StudEnt	0.875	0.900	0.625	28.0	121.0	N	N	8	7
knikken	nicken	knIk@	nIk@n	0.714	0.800	0.600	165.0	48.0	V	V	7	6
lief	lieb	lif	lip	0.750	0.863	0.667	125.0	131.0	A	A	4	4
lied	Lied	lit	lit	1.000	1.000	1.000	37.0	49.0	N	N	4	4
motief	Motiv	motif	motif	0.667	1.000	1.000	44.0	45.0	N	N	6	5
paradijs	Paradies	paradKs	p&r&dis	0.875	0.943	0.571	18.0	12.0	N	N	8	8
graf	Grab	xrAf	grap	0.750	0.722	0.250	34.0	44.0	N	N	4	4
gram	Gramm	xrAm	gr&m	0.800	0.850	0.500	13.0	13.0	N	N	4	5
gras	Gras	xrAs	gras	1.000	0.825	0.500	62.0	24.0	N	N	4	4
verlegen	verlegen	v@rleG@	fErleg@n	1.000	0.870	0.500	16.0	41.0	A	V	8	8
betreden	betreten	b@tred@	b@tret@n	0.875	0.938	0.750	21.0	36.0	V	V	8	8
lach	lachen	lAx	l&x@n	0.667	0.760	0.400	38.0	109.0	N	V	4	6
rustig	ruhig	r}st@x	ruIx	0.667	0.763	0.333	161.0	141.0	A	A	6	5
lamp	Lampe	lAmp	l&mp@	0.800	0.860	0.600	31.0	10.0	N	N	4	5
ton	Tonne	tOn	tOn@	0.600	0.875	0.750	30.0	75.0	N	N	3	5
lang	lang	lAN	l&N	1.000	0.933	0.667	1003.0	455.0	A	A	4	4
lang	lange	lAN	l&N@	0.800	0.825	0.500	1003.0	89.0	A	ADV	4	5
land	Land	lAnt	l&nt	1.000	0.950	0.750	422.0	851.0	N	N	4	4
citeren	zitieren	siter@	=itir@n	0.750	0.886	0.571	27.0	34.0	V	V	7	8
onmacht	Ohnmacht	OnmAxt	onm&xt	0.875	0.917	0.667	11.0	11.0	N	N	7	8
last	Last	lAst	l&st	1.000	0.950	0.750	72.0	35.0	N	N	4	4
kleding	Kleidung	kledIN	klWdUN	0.750	0.900	0.667	23.0	17.0	N	N	7	8
neiging	Neigung	nKGIN	nWgUN	0.857	0.860	0.400	52.0	22.0	N	N	7	7
feest	fest	fest	fEst	0.800	0.925	0.750	60.0	345.0	N	A	5	4
keizer	Kaiser	kKz@r	kWz@r	0.667	0.980	0.800	35.0	49.0	N	N	6	6
streng	streng	strEN	StrEN	1.000	0.980	0.800	57.0	68.0	A	A	6	6
raden	raten	rad@	rat@n	0.800	0.900	0.600	27.0	42.0	V	V	5	5
radio	Radio	radijo	radio	1.000	0.917	0.833	52.0	62.0	N	N	5	5
unie	Union	yni	Union	0.600	0.735	0.400	13.0	73.0	N	N	4	5
voorgaan	vorgehen	vorGan	forge@n	0.500	0.814	0.429	19.0	21.0	V	V	8	8
benoemen	benennen	b@num@	b@nEn@n	0.625	0.808	0.571	34.0	19.0	V	V	8	8
eens	einst	ens	Wnst	0.600	0.775	0.500	949.0	21.0	ADV	ADV	4	5
dichter	Dichter	dIxt@r	dIxt@r	1.000	1.000	1.000	82.0	74.0	N	N	7	7
rusten	ruhen	r}st@	ru@n	0.667	0.695	0.200	59.0	27.0	V	V	6	5
majoor	Major	major	m&jor	0.833	0.980	0.800	25.0	15.0	N	N	6	5
van	von	vAn	fOn	0.667	0.933	0.333	27397.0	4693.0	PREPOS	ADV	3	3
val	Fall	vAl	f&l	0.500	0.933	0.333	35.0	257.0	N	N	3	4
vee	Vieh	ve	vi	0.500	0.900	0.500	17.0	15.0	N	N	3	4
vet	Fett	vEt	fEt	0.500	1.000	0.667	23.0	24.0	A	N	3	4
vet	Fett	vEt	fEt	0.500	1.000	0.667	23.0	24.0	A	N	3	4
leegte	Leere	lext@	ler@	0.667	0.860	0.600	16.0	11.0	N	N	6	5
vol	voll	vOl	fOl	0.750	1.000	0.667	402.0	282.0	A	A	3	4
symptoom	Symptom	sImptom	zYmptom	0.875	1.000	0.714	26.0	22.0	N	N	8	7
balans	Bilanz	balAns	bil&n=	0.667	0.850	0.500	14.0	39.0	N	N	6	6
neutraal	neutral	n|tral	nXtral	0.875	0.933	0.833	21.0	21.0	A	A	8	7
haar	Haar	har	har	1.000	1.000	1.000	4534.0	72.0	PRON	N	4	4
helder	hell	hEld@r	hEl	0.500	0.750	0.500	81.0	58.0	A	A	6	4
ademen	atmen	ad@m@	atm@n	0.667	0.800	0.400	38.0	29.0	V	V	6	5
ademen	atmen	ad@m@	atm@n	0.667	0.800	0.400	38.0	29.0	V	V	6	5
onrustig	unruhig	Onr}st@x	UnruIx	0.625	0.785	0.375	23.0	15.0	A	A	8	7
wat	was	wAt	v&s	0.667	0.725	0.000	3313.0	941.0	PRON	PRON	3	3
wal	Wall	wAl	v&l	0.750	0.859	0.333	20.0	15.0	N	N	3	4
wij	wir	wK	vir	0.667	0.692	0.000	1115.0	4184.0	PRON	PRON	3	3
wil	Wille	wIl	vIl@	0.600	0.819	0.500	68.0	78.0	N	N	3	5
wil	Willen	wIl	vIl@n	0.500	0.755	0.400	68.0	46.0	N	N	3	6
twijfel	Zweifel	twKf@l	=vWf@l	0.571	0.929	0.500	77.0	73.0	N	N	7	7
weg	Weg	wEx	vek	1.000	0.692	0.000	453.0	429.0	ADV	N	3	3
weg	Weg	wEx	vek	1.000	0.692	0.000	453.0	429.0	ADV	N	3	3
ieder	jeder	id@r	jed@r	0.800	0.860	0.600	490.0	1047.0	PRON	PRON	5	5
wol	Wolle	wOl	vOl@	0.600	0.819	0.500	10.0	24.0	N	N	3	5
actief	aktiv	Aktif	&ktif	0.500	0.960	0.800	62.0	83.0	A	A	6	5
actief	aktiv	Aktif	&ktif	0.500	0.960	0.800	62.0	83.0	A	A	6	5
borst	Brust	bOrst	brUst	0.600	0.800	0.600	113.0	43.0	N	N	5	5
strikt	strikt	strIkt	StrIkt	1.000	0.983	0.833	26.0	10.0	A	A	6	6
geregeld	geregelt	x@reG@lt	g@reg@lt	0.875	0.900	0.750	28.0	12.0	A	A	8	8
leer	Leiter	ler	lWt@r	0.667	0.752	0.400	34.0	65.0	N	N	4	6
leer	Leder	ler	led@r	0.800	0.800	0.600	34.0	15.0	N	N	4	5
leer	Lehre	ler	ler@	0.600	0.875	0.750	34.0	59.0	N	N	4	5
leeg	leer	lex	ler	0.750	0.880	0.667	125.0	53.0	A	A	4	4
leed	leid	let	lWt	0.750	0.867	0.667	22.0	75.0	N	A	4	4
plaat	Platte	plat	pl&t@	0.667	0.880	0.600	39.0	18.0	N	N	5	6
gezond	gesund	x@zOnt	g@zUnt	0.667	0.883	0.667	80.0	49.0	A	A	6	6
agente	Agent	aGEnt@	&gEnt	0.833	0.833	0.500	12.0	18.0	N	N	6	5
vluchten	fliehen	vl}xt@	fli@n	0.500	0.717	0.167	43.0	23.0	V	V	8	7
radicaal	radikal	radikal	r&dikal	0.750	0.986	0.857	27.0	25.0	A	A	8	7
strand	Strand	strAnt	Str&nt	1.000	0.950	0.667	51.0	25.0	N	N	6	6
agenda	Kalender	aGEnda	k&lEnd@r	0.500	0.748	0.375	11.0	10.0	N	N	6	8
gedachte	Gedanke	x@dAxt@	g@d&Nk@	0.625	0.826	0.429	277.0	163.0	N	N	8	7
vangen	fangen	vAN@	f&N@n	0.833	0.860	0.400	81.0	72.0	V	V	6	6
plant	Pflanze	plAnt	+l&n=@	0.571	0.850	0.333	86.0	17.0	N	N	5	7
politiek	Politik	politik	politik	0.875	1.000	1.000	244.0	342.0	A	N	8	7
straal	Strahl	stral	Stral	0.833	0.980	0.800	24.0	14.0	N	N	6	6
anoniem	anonym	anonim	&nonym	0.714	0.983	0.667	13.0	10.0	A	A	7	6
onzin	Unsinn	OnzIn	UnzIn	0.500	0.940	0.800	31.0	18.0	N	N	5	6
beroep	Beruf	b@rup	b@ruf	0.500	0.918	0.800	111.0	87.0	N	N	6	5
maandag	Montag	mandAx	montak	0.571	0.809	0.333	16.0	210.0	N	N	7	6
centraal	zentral	sEntral	#NAME?	0.750	0.986	0.857	116.0	65.0	A	A	8	7
blond	blond	blOnt	blOnt	1.000	1.000	1.000	30.0	22.0	A	A	5	5
zit	Sitz	zIt	zI=	0.500	0.967	0.667	255.0	52.0	N	N	3	4
zin	Sinn	zIn	zIn	0.500	1.000	1.000	349.0	286.0	N	N	3	4
boter	Butter	bot@r	bUt@r	0.667	0.960	0.800	23.0	19.0	N	N	5	6
energie	Energie	enErZi	enErgi	1.000	0.925	0.833	61.0	53.0	N	N	7	7
zak	Sack	zAk	z&k	0.500	0.933	0.667	113.0	17.0	N	N	3	4
zee	Meer	ze	mer	0.500	0.692	0.333	143.0	70.0	N	N	3	4
bedanken	danken	b@dANk@	d&Nk@n	0.750	0.757	0.429	36.0	87.0	V	V	8	6
springen	springen	sprIN@	SprIN@n	1.000	0.914	0.714	119.0	74.0	V	V	8	8
zetten	setzen	zEt@	zE=@n	0.667	0.880	0.600	417.0	371.0	V	V	6	6
edel	edel	ed@l	ed@l	1.000	1.000	1.000	13.0	18.0	A	A	4	4
duiden	deuten	dLd@	dXt@n	0.500	0.880	0.400	31.0	48.0	V	V	6	6
miljoen	Million	m@ljun	mIlion	0.571	0.763	0.500	65.0	393.0	NUM	N	7	7
kanaal	Kanal	kanal	k&nal	0.833	0.980	0.800	25.0	17.0	N	N	6	5
aangeven	anzeigen	aNGev@	&n=Wg@n	0.500	0.651	0.143	60.0	17.0	V	V	8	8
aangeven	angeben	aNGev@	&ngeb@n	0.750	0.741	0.286	60.0	34.0	V	V	8	7
jawel	jawohl	jawEl	j&vol	0.667	0.859	0.400	22.0	20.0	INTERJ	ADV	5	6
gemeente	Gemeinde	x@ment@	g@mWnd@	0.750	0.886	0.571	74.0	86.0	N	N	8	8
streek	Strich	strek	StrIx	0.500	0.860	0.400	76.0	13.0	N	N	6	6
streep	streifen	strep	StrWf@n	0.625	0.763	0.286	22.0	11.0	N	V	6	8
streep	Strich	strep	StrIx	0.500	0.796	0.400	22.0	13.0	N	N	6	6
fractie	Fraktion	frAksi	fr&k=ion	0.625	0.838	0.500	12.0	54.0	N	N	7	8
boven	oben	bov@	ob@n	0.600	0.647	0.250	246.0	116.0	PREPOS	ADV	5	4
echo	Echo	Exo	Exo	1.000	1.000	1.000	12.0	22.0	N	N	4	4
echt	Ehe	Ext	e@	0.500	0.453	0.000	388.0	73.0	A	N	4	3
echt	echt	Ext	Ext	1.000	1.000	1.000	388.0	88.0	A	A	4	4
sterven	sterben	stErv@	StErb@n	0.857	0.855	0.571	154.0	144.0	V	V	7	7
sleuren	zerren	sl|r@	=Er@n	0.571	0.720	0.200	13.0	11.0	V	V	7	6
hierbij	hierbei	hirbK	hirbW	0.714	0.980	0.800	68.0	24.0	ADV	ADV	7	7
hierbij	hiermit	hirbK	hirmIt	0.714	0.867	0.500	68.0	12.0	ADV	ADV	7	7
mij	mich	mK	mIx	0.500	0.767	0.333	1602.0	1131.0	PRON	PRON	3	4
zonnig	sonnig	zOn@x	zOnIx	0.833	0.955	0.800	16.0	14.0	A	A	6	6
politie	Polizei	politsi	poli=W	0.571	0.886	0.571	95.0	178.0	N	N	7	7
mei	Mai	mK	mW	0.667	0.950	0.500	62.0	347.0	N	N	3	3
men	man	mEn	m&n	0.667	0.933	0.667	1635.0	2738.0	PRON	PRON	3	3
met	mit	mEt	mIt	0.667	0.900	0.667	9094.0	4304.0	PREPOS	ADV	3	3
getuigen	zeugen	x@tLG@	=Xg@n	0.625	0.650	0.000	28.0	18.0	V	V	8	6
man	Mann	mAn	m&n	0.750	0.933	0.667	1190.0	746.0	N	N	3	4
kleven	kleben	klev@	kleb@n	0.833	0.848	0.667	14.0	13.0	V	V	6	6
lid	Glied	lIt	glit	0.600	0.825	0.500	230.0	24.0	N	N	3	5
lip	Lippe	lIp	lIp@	0.600	0.875	0.750	108.0	36.0	N	N	3	5
pool	Pol	pol	pol	0.750	1.000	1.000	28.0	129.0	N	N	4	3
post	Post	pOst	pOst	1.000	1.000	1.000	13.0	77.0	N	N	4	4
post	Posten	pOst	pOst@n	0.667	0.833	0.667	13.0	26.0	N	N	4	6
blazen	blasen	blaz@	blaz@n	0.833	0.917	0.833	41.0	14.0	V	V	6	6
christen	Christ	krIst@	krIst	0.750	0.917	0.833	31.0	27.0	N	N	8	6
lot	los	lOt	los	0.667	0.767	0.333	55.0	66.0	N	ADV	3	3
los	los	lOs	los	1.000	0.900	0.667	187.0	66.0	A	ADV	3	3
liberaal	liberal	lib@ral	liberal	0.875	0.966	0.857	18.0	20.0	A	A	8	7
tragisch	tragisch	traGis	tragIS	1.000	0.883	0.500	26.0	25.0	A	A	8	8
werking	Wirkung	wErkIN	vIrkUN	0.714	0.879	0.500	75.0	85.0	N	N	7	7
meest	meist	mest	mWst	0.800	0.900	0.750	393.0	39.0	A	ADV	5	5
ons	uns	Ons	Uns	0.667	0.900	0.667	2001.0	724.0	PRON	PRON	3	3
hijsen	heben	hKs@	heb@n	0.500	0.720	0.400	14.0	115.0	V	V	6	5
oor	Ohr	or	or	0.667	1.000	1.000	110.0	49.0	N	N	3	3
opa	Opa	opa	opa	1.000	1.000	1.000	13.0	10.0	N	N	3	3
pond	Pfund	pOnt	#NAME?	0.600	0.900	0.500	15.0	50.0	N	N	4	5
spiegel	Spiegel	spiG@l	Spig@l	1.000	0.917	0.667	51.0	38.0	N	N	7	7
ontgaan	entgehen	Ontxan	Entge@n	0.500	0.786	0.429	19.0	17.0	V	V	7	8
onder	unter	Ond@r	Unt@r	0.600	0.940	0.600	1063.0	729.0	PREPOS	ADV	5	5
leren	lehren	ler@	ler@n	0.833	0.900	0.800	347.0	29.0	V	V	5	6
leren	lernen	ler@	lErn@n	0.833	0.783	0.500	347.0	121.0	V	V	5	6
non	Nonne	nOn	nOn@	0.600	0.875	0.750	19.0	13.0	N	N	3	5
nog	noch	nOx	nOx	0.500	1.000	1.000	3521.0	3199.0	ADV	ADV	3	4
aanleg	Anlage	anlEx	&nlag@	0.500	0.783	0.333	25.0	96.0	N	N	6	6
nut	nutzen	n}t	nU=@n	0.500	0.752	0.200	26.0	74.0	N	V	3	6
hier	hier	hir	hir	1.000	1.000	1.000	1121.0	1218.0	ADV	ADV	4	4
ellende	Elend	ElEnd@	elEnt	0.714	0.867	0.500	36.0	17.0	N	N	7	5
trainer	Trainer	tren@r	tr)n@r	1.000	0.967	0.833	10.0	42.0	N	N	7	7
nee	nein	ne	nWn	0.500	0.700	0.333	369.0	296.0	INTERJ	ADV	3	4
praktijk	Praxis	prAktKk	pr&ksIs	0.500	0.814	0.429	102.0	71.0	N	N	8	6
net	Netz	nEt	nE=	0.750	0.967	0.667	421.0	19.0	ADV	N	3	4
dochter	Tochter	dOxt@r	tOxt@r	0.857	1.000	0.833	120.0	97.0	N	N	7	7
plus	plus	pl}s	plUs	1.000	0.965	0.750	22.0	15.0	PREPOS	PREPOS	4	4
hals	Hals	hAls	h&ls	1.000	0.950	0.750	57.0	44.0	N	N	4	4
hand	Hand	hAnt	h&nt	1.000	0.950	0.750	1028.0	475.0	N	N	4	4
half	halb	hAlf	h&lp	0.750	0.847	0.500	250.0	174.0	A	NUM	4	4
hard	hart	hArt	h&rt	0.750	0.950	0.750	230.0	106.0	A	A	4	4
hart	Herz	hArt	hEr=	0.500	0.904	0.500	190.0	151.0	N	N	4	4
graven	Graben	xrav@	grab@n	0.833	0.781	0.500	15.0	12.0	V	N	6	6
probleem	Problem	problem	problem	0.875	1.000	1.000	340.0	322.0	N	N	8	7
dreiging	Drohung	drKGIN	droUN	0.500	0.803	0.500	16.0	33.0	N	N	8	7
besparen	ersparen	b@spar@	ErSpar@n	0.750	0.782	0.500	17.0	16.0	V	V	8	8
besparen	sparen	b@spar@	Spar@n	0.750	0.771	0.429	17.0	36.0	V	V	8	6
expert	Experte	Eksp)r	EkspErt@	0.857	0.862	0.625	10.0	28.0	N	N	6	7
niemand	niemand	nimAnt	nim&nt	1.000	0.967	0.833	326.0	182.0	PRON	PRON	7	7
roman	Roman	romAn	roman	1.000	0.940	0.800	83.0	59.0	N	N	5	5
knielen	knien	knil@	knin	0.714	0.778	0.600	22.0	10.0	V	V	7	5
achterna	nachher	Axt@rna	naxher	0.500	0.605	0.143	18.0	38.0	ADV	ADV	8	7
bevelen	befehlen	b@vel@	b@fel@n	0.750	0.929	0.714	40.0	24.0	V	V	7	8
ronde	Runde	rOnd@	rUnd@	0.800	0.940	0.800	19.0	29.0	N	N	5	5
werkzaam	wirksam	wErksam	vIrkzam	0.625	0.925	0.571	33.0	70.0	A	A	8	7
plan	Plan	plAn	plan	1.000	0.925	0.750	201.0	205.0	N	N	4	4
pil	Pille	pIl	pIl@	0.600	0.875	0.750	27.0	12.0	N	N	3	5
rekenen	rechnen	rek@n@	rExn@n	0.714	0.731	0.333	92.0	179.0	V	V	7	7
per	per	pEr	pEr	1.000	1.000	1.000	254.0	52.0	PREPOS	PREPOS	3	3
razen	rasen	raz@	raz@n	0.800	0.900	0.800	19.0	13.0	V	V	5	5
levend	lebendig	lev@nt	lebEndIx	0.625	0.806	0.375	41.0	51.0	A	A	6	8
pak	packen	pAk	p&k@n	0.500	0.760	0.400	61.0	32.0	N	V	3	6
opgave	Angabe	Opxav@	&ngab@	0.500	0.765	0.333	16.0	103.0	N	N	6	6
hebben	haben	hEb@	hab@n	0.667	0.840	0.600	11207.0	10003.0	V	V	6	5
training	Training	trenIN	tr)nIN	1.000	0.967	0.833	18.0	22.0	N	N	8	8
dief	Dieb	dif	dip	0.750	0.863	0.667	13.0	16.0	N	N	4	4
aarde	Erde	ard@	erd@	0.600	0.900	0.750	153.0	191.0	N	N	5	4
dier	Tier	dir	tir	0.750	1.000	0.667	183.0	128.0	N	N	4	4
diep	tief	dip	tif	0.500	0.863	0.333	275.0	194.0	A	A	4	4
diep	tief	dip	tif	0.500	0.863	0.333	275.0	194.0	A	A	4	4
tas	Tasche	tAs	t&S@	0.500	0.800	0.250	38.0	36.0	N	N	3	6
blind	blind	blInt	blInt	1.000	1.000	1.000	28.0	29.0	A	A	5	5
gratie	Gnade	xratsi	gnad@	0.500	0.764	0.167	12.0	10.0	N	N	6	5
monster	Muster	mOnst@r	mUst@r	0.714	0.886	0.714	22.0	22.0	N	N	7	6
leven	Leben	lev@	leb@n	0.800	0.818	0.600	631.0	594.0	V	N	5	5
leven	Leben	lev@	leb@n	0.800	0.818	0.600	631.0	594.0	V	N	5	5
heftig	heftig	hEft@x	hEftIx	1.000	0.963	0.833	36.0	59.0	A	A	6	6
profeet	Prophet	profet	profet	0.714	1.000	1.000	16.0	10.0	N	N	7	7
partner	Partner	pArtn@r	p&rtn@r	1.000	0.971	0.857	40.0	57.0	N	N	7	7
gelden	gelten	xEld@	gElt@n	0.833	0.850	0.500	198.0	320.0	V	V	6	6
nergens	nirgends	nErG@ns	nIrg@n=	0.750	0.886	0.571	81.0	17.0	ADV	ADV	7	8
held	Held	hElt	hElt	1.000	1.000	1.000	33.0	44.0	N	N	4	4
genoegen	gefallen	x@nuG@	g@f&l@n	0.500	0.644	0.286	26.0	60.0	N	V	8	8
rok	Rock	rOk	rOk	0.750	1.000	1.000	31.0	10.0	N	N	3	4
rol	Rolle	rOl	rOl@	0.600	0.875	0.750	210.0	170.0	N	N	3	5
element	Element	el@mEnt	elemEnt	1.000	0.966	0.857	96.0	114.0	N	N	7	7
hemd	Hemd	hEmt	hEmt	1.000	1.000	1.000	24.0	25.0	N	N	4	4
ding	Ding	dIN	dIN	1.000	1.000	1.000	371.0	240.0	N	N	4	4
ras	Rasse	rAs	r&s@	0.600	0.825	0.500	25.0	12.0	N	N	3	5
ras	rasch	rAs	r&S	0.600	0.900	0.333	25.0	88.0	N	A	3	5
heil	heil	hKl	hWl	1.000	0.967	0.667	19.0	12.0	N	A	4	4
heer	Herr	her	hEr	0.750	0.900	0.667	193.0	698.0	N	N	4	4
heel	heil	hel	hWl	0.750	0.867	0.667	732.0	12.0	ADV	A	4	4
heen	hin	hen	hIn	0.500	0.933	0.667	418.0	250.0	ADV	ADV	4	3
dik	dick	dIk	dIk	0.750	1.000	1.000	158.0	12.0	A	A	3	4
die	dieser	di	diz@r	0.500	0.700	0.400	10693.0	5979.0	PRON	PRON	3	6
sedert	seit	sed@rt	zWt	0.500	0.683	0.167	35.0	294.0	CONJ	ADV	6	4
liefde	Liebe	livd@	lib@	0.667	0.840	0.600	170.0	114.0	N	N	6	5
dol	toll	dOl	tOl	0.500	1.000	0.667	25.0	14.0	A	A	3	4
dom	dumm	dOm	dUm	0.500	0.900	0.667	49.0	32.0	A	A	3	4
dom	Dom	dOm	dom	1.000	0.900	0.667	49.0	24.0	A	N	3	3
kameraad	Kamerad	kAm@rat	k&m@rat	0.875	0.971	0.857	37.0	21.0	N	N	8	7
bewijs	Beweis	b@wKs	b@vWs	0.667	0.935	0.600	64.0	62.0	N	N	6	6
generaal	General	xen@ral	gen@ral	0.875	0.943	0.857	63.0	126.0	N	N	8	7
eer	Ehre	er	er@	0.500	0.833	0.667	668.0	70.0	ADV	N	3	4
een	eins	@n	Wns	0.500	0.695	0.333	24974.0	16.0	ART	A	3	4
een	eins	@n	Wns	0.500	0.695	0.333	24974.0	16.0	ART	A	3	4
een	ein	@n	Wn	0.667	0.792	0.500	24974.0	5072.0	ART	NUM	3	3
kostbaar	kostbar	kOzdbar	kOstbar	0.875	1.000	0.714	31.0	20.0	A	A	8	7
modern	modern	modErn	modErn	1.000	1.000	1.000	106.0	225.0	A	A	6	6
eigendom	Eigentum	KG@dOm	Wg@ntum	0.750	0.786	0.286	14.0	44.0	N	N	8	8
hond	Hund	hOnt	hUnt	0.750	0.925	0.750	168.0	61.0	N	N	4	4
dan	dann	dAn	d&n	0.750	0.933	0.667	2937.0	1802.0	ADV	ADV	3	4
besturen	bedienen	b@styr@	b@din@n	0.500	0.843	0.286	15.0	35.0	V	V	8	8
besturen	leiten	b@styr@	lWt@n	0.500	0.620	0.143	15.0	71.0	V	V	8	6
dag	Tag	dAx	tak	0.667	0.767	0.000	935.0	869.0	N	N	3	3
dal	Tal	dAl	tal	0.667	0.900	0.333	36.0	24.0	N	N	3	3
dak	Dach	dAk	d&x	0.500	0.800	0.333	57.0	34.0	N	N	3	4
hoog	hoch	hox	hox	0.500	1.000	1.000	402.0	780.0	A	A	4	4
verloop	Verlauf	v@rlop	fErlBf	0.571	0.841	0.333	33.0	66.0	N	N	7	7
hout	Holz	hMt	hOl=	0.500	0.754	0.250	48.0	46.0	N	N	4	4
avond	Abend	avOnt	ab@nt	0.600	0.889	0.600	284.0	133.0	N	N	5	5
blauw	blau	blMw	blB	0.800	0.850	0.500	125.0	45.0	A	A	5	4
lezen	lesen	lez@	lez@n	0.800	0.900	0.800	303.0	159.0	V	V	5	5
lezer	Leser	lez@r	lez@r	0.800	1.000	1.000	67.0	60.0	N	N	5	5
beklagen	beklagen	b@klaG@	b@klag@n	1.000	0.888	0.750	15.0	18.0	V	V	8	8
centrum	Zentrum	sEntr}m	#NAME?	0.857	0.966	0.714	56.0	51.0	N	N	7	7
beweging	Bewegung	b@weGIN	b@vegUN	0.875	0.882	0.571	204.0	133.0	N	N	8	8
angst	Angst	ANst	&Nst	1.000	0.950	0.750	177.0	102.0	N	N	5	5
lust	Lust	l}st	lUst	1.000	0.965	0.750	22.0	31.0	N	N	4	4
beroven	berauben	b@rov@	b@rBb@n	0.625	0.813	0.571	15.0	12.0	V	V	7	8
duur	Dauer	dyr	dB@r	0.600	0.775	0.500	61.0	54.0	N	N	4	5
vaart	Fahrt	vart	fart	0.600	1.000	0.750	24.0	65.0	N	N	5	5
ketting	Kette	kEtIN	kEt@	0.571	0.855	0.600	20.0	23.0	N	N	7	5
handel	Hebel	hAnd@l	heb@l	0.500	0.775	0.500	59.0	15.0	N	N	6	5
handel	Handlung	hAnd@l	h&ndlUN	0.500	0.757	0.429	59.0	52.0	N	N	6	8
handel	Handel	hAnd@l	h&nd@l	1.000	0.967	0.833	59.0	118.0	N	N	6	6
gas	Gas	xAs	gas	1.000	0.767	0.333	24.0	32.0	N	N	3	3
persoon	Person	p@rson	pErzon	0.857	0.976	0.667	195.0	151.0	N	N	7	6
weduwe	Witwe	wedyw@	vItv@	0.500	0.809	0.167	21.0	19.0	N	N	6	5
hiermee	hiermit	hirme	hirmIt	0.714	0.883	0.667	42.0	12.0	ADV	ADV	7	7
officier	Offizier	Ofisir	Ofi=ir	0.875	0.983	0.833	70.0	48.0	N	N	8	8
eng	eng	EN	EN	1.000	1.000	1.000	20.0	156.0	A	A	3	3
aantal	Anzahl	antAl	&n=al	0.500	0.900	0.400	378.0	39.0	N	N	6	6
elf	elf	Elf	Elf	1.000	1.000	1.000	32.0	57.0	NUM	NUM	3	3
elf	elf	Elf	Elf	1.000	1.000	1.000	32.0	57.0	NUM	NUM	3	3
ere	Ehre	er@	er@	0.750	1.000	1.000	12.0	70.0	N	N	3	4
vlieg	Fliege	vlix	flig@	0.667	0.820	0.400	18.0	15.0	N	N	5	6
stilte	Stille	stIlt@	StIl@	0.833	0.900	0.667	101.0	20.0	N	N	6	6
vergeven	vergeben	v@rGev@	fErgeb@n	0.875	0.818	0.375	24.0	24.0	V	V	8	8
zullen	sollen	z}l@	zOl@n	0.667	0.818	0.600	5237.0	1871.0	V	V	6	6
bouwen	bauen	bMw@	bB@n	0.667	0.725	0.250	94.0	139.0	V	V	6	5
hof	Hof	hOf	hof	1.000	0.900	0.667	26.0	80.0	N	N	3	3
punt	Punkt	p}nt	pUNkt	0.800	0.808	0.400	172.0	268.0	N	N	4	5
familie	Familie	famili	f&mili@	1.000	0.914	0.714	134.0	120.0	N	N	7	7
omweg	Umweg	OmwEx	Umvek	0.800	0.755	0.200	13.0	13.0	N	N	5	5
dood	Tod	dot	tot	0.500	1.000	0.667	234.0	171.0	N	N	4	3
dode	Tote	dod@	tot@	0.500	1.000	0.500	40.0	47.0	N	N	4	4
doel	Ziel	dul	#NAME?	0.500	0.900	0.333	165.0	259.0	N	N	4	4
vrijheid	Freiheit	vrKhKt	frWhWt	0.500	0.967	0.500	125.0	228.0	N	N	8	8
doch	jedoch	dOx	jedOx	0.667	0.800	0.600	119.0	230.0	CONJ	ADV	4	6
achttien	achtzehn	Axtin	&xt=en	0.625	0.850	0.500	18.0	19.0	NUM	NUM	8	8
achttien	achtzehn	Axtin	&xt=en	0.625	0.850	0.500	18.0	19.0	NUM	NUM	8	8
kleren	Kleidung	kler@	klWdUN	0.500	0.779	0.333	43.0	17.0	N	N	6	8
loon	Lohn	lon	lon	0.750	1.000	1.000	27.0	50.0	N	N	4	4
orgaan	Organ	OrGan	Organ	0.833	0.920	0.800	46.0	55.0	N	N	6	5
lord	Lord	lOrt	lOrt	1.000	1.000	1.000	10.0	12.0	N	N	4	4
knecht	Knecht	knExt	knExt	1.000	1.000	1.000	23.0	13.0	N	N	6	6
praten	sprechen	prat@	SprEx@n	0.500	0.743	0.429	344.0	605.0	V	V	6	8
praten	reden	prat@	red@n	0.500	0.720	0.200	344.0	152.0	V	V	6	5
getuige	Zeuge	x@tLG@	=Xg@	0.571	0.733	0.167	27.0	27.0	N	N	7	5
dorp	Dorf	dOrp	dOrf	0.750	0.897	0.750	137.0	96.0	N	N	4	4
reinigen	reinigen	rKn@G@	rWnIg@n	1.000	0.825	0.429	10.0	11.0	V	V	8	8
medicijn	Medizin	medisKn	medi=in	0.750	0.957	0.714	26.0	45.0	N	N	8	7
god	Gott	xOt	gOt	0.500	0.867	0.667	57.0	174.0	N	N	3	4
type	Typ	tip@	typ	0.750	0.875	0.500	74.0	54.0	N	N	4	3
type	Typus	tip@	typUs	0.600	0.855	0.400	74.0	11.0	N	N	4	5
slecht	schlecht	slExt	SlExt	0.750	0.980	0.800	188.0	149.0	A	A	6	8
hal	Halle	hAl	h&l@	0.600	0.825	0.500	30.0	37.0	N	N	3	5
bevinden	befinden	b@vInd@	b@fInd@n	0.875	0.938	0.750	127.0	155.0	V	V	8	8
elkander	einander	ElkAnd@r	Wn&nd@r	0.750	0.835	0.500	13.0	49.0	PRON	PRON	8	8
aspect	Aspekt	AspEkt	&spEkt	0.833	0.967	0.833	91.0	36.0	N	N	6	6
kas	Kasse	kAs	k&s@	0.600	0.825	0.500	12.0	52.0	N	N	3	5
kat	Katze	kAt	k&=@	0.600	0.800	0.250	72.0	18.0	N	N	3	5
accent	Akzent	AksEnt	&k=Ent	0.667	0.950	0.667	31.0	11.0	N	N	6	6
kop	Kopf	kOp	kO+	0.750	0.967	0.667	135.0	231.0	N	N	3	4
sprong	Sprung	sprON	SprUN	0.833	0.920	0.600	40.0	32.0	N	N	6	6
betalen	bezahlen	b@tal@	b@=al@n	0.750	0.914	0.714	126.0	93.0	V	V	7	8
kin	Kinn	kIn	kIn	0.750	1.000	1.000	32.0	11.0	N	N	3	4
kil	kalt	kIl	k&lt	0.500	0.750	0.500	21.0	85.0	A	A	3	4
geduldig	geduldig	x@d}ld@x	g@dUldIx	1.000	0.904	0.625	19.0	13.0	A	A	8	8
gerecht	Gericht	x@rExt	g@rIxt	0.857	0.883	0.667	24.0	108.0	N	N	7	7
vader	Vater	vad@r	fat@r	0.800	1.000	0.600	576.0	236.0	N	N	5	5
handelen	handeln	hAnd@l@	h&nd@ln	0.875	0.860	0.714	104.0	222.0	V	V	8	7
ditmaal	diesmal	dItmal	dismal	0.571	0.900	0.667	32.0	78.0	ADV	ADV	7	7
herkomst	Herkunft	hErkOmst	herkUnft	0.625	0.862	0.500	13.0	26.0	N	N	8	8
voorop	vorn	vorOp	fOrn	0.500	0.777	0.200	20.0	46.0	ADV	ADV	6	4
voorop	vorne	vorOp	fOrn@	0.500	0.712	0.200	20.0	17.0	ADV	ADV	6	5
gewaad	Gewand	x@wat	g@v&nt	0.833	0.796	0.333	11.0	11.0	N	N	6	6
druk	Druck	dr}k	drUk	0.800	0.965	0.750	97.0	51.0	N	N	4	5
eindigen	enden	Knd@G@	End@n	0.625	0.829	0.500	48.0	50.0	V	V	8	5
twee	zwei	twe	#NAME?	0.500	0.759	0.000	996.0	868.0	NUM	NUM	4	4
twee	zwei	twe	#NAME?	0.500	0.759	0.000	996.0	868.0	NUM	NUM	4	4
drie	drei	dri	drW	0.500	0.933	0.667	486.0	633.0	NUM	NUM	4	4
drie	drei	dri	drW	0.500	0.933	0.667	486.0	633.0	NUM	NUM	4	4
kilo	Kilo	kilo	kilo	1.000	1.000	1.000	19.0	14.0	N	N	4	4
voorval	Vorfall	vorvAl	forf&l	0.571	0.967	0.500	13.0	12.0	N	N	7	7
schijnen	scheinen	sxKn@	SWn@n	0.750	0.760	0.200	231.0	344.0	V	V	8	8
kind	Kind	kInt	kInt	1.000	1.000	1.000	961.0	421.0	N	N	4	4
allemaal	alle	Al@mal	&l@	0.500	0.717	0.333	200.0	549.0	ADV	ADV	8	4
plaatje	Platte	platj@	pl&t@	0.714	0.900	0.667	16.0	18.0	N	N	7	6
truc	Trick	tryk	trIk	0.600	0.950	0.750	12.0	13.0	N	N	4	5
toerist	Tourist	turIst	turIst	0.857	1.000	1.000	22.0	15.0	N	N	7	7
zolang	solange	zolAN	zol&N@	0.714	0.883	0.667	85.0	72.0	CONJ	CONJ	6	7
macht	Macht	mAxt	m&xt	1.000	0.950	0.750	192.0	175.0	N	N	5	5
trap	Treppe	trAp	trEp@	0.500	0.843	0.600	116.0	28.0	N	N	4	6
klagen	klagen	klaG@	klag@n	1.000	0.850	0.667	36.0	28.0	V	V	6	6
stuiten	springen	stLt@	SprIN@n	0.500	0.727	0.143	23.0	74.0	V	V	7	8
noteren	notieren	noter@	notir@n	0.875	0.900	0.714	25.0	30.0	V	V	7	8
geven	geben	xev@	geb@n	0.800	0.738	0.400	1285.0	1729.0	V	V	5	5
tezamen	zusammen	t@sam@	=uz&m@n	0.500	0.841	0.286	14.0	255.0	ADV	ADV	7	8
belijden	bekennen	b@lKd@	b@kEn@n	0.500	0.785	0.429	10.0	153.0	V	V	8	8
binden	binden	bInd@	bInd@n	1.000	0.917	0.833	47.0	58.0	V	V	6	6
stijgen	steigen	stKG@	StWg@n	0.714	0.817	0.333	79.0	209.0	V	V	7	7
fase	Phase	faz@	faz@	0.600	1.000	1.000	71.0	38.0	N	N	4	5
einde	Ende	Knd@	End@	0.800	0.975	0.750	156.0	377.0	N	N	5	4
kist	Kiste	kIst	kIst@	0.800	0.900	0.800	45.0	22.0	N	N	4	5
spreken	sprechen	sprek@	SprEx@n	0.750	0.814	0.429	593.0	605.0	V	V	7	8
spreker	Sprecher	sprek@r	SprEx@r	0.750	0.886	0.571	15.0	80.0	N	N	7	8
huidig	heutig	hLd@x	hXtIx	0.500	0.935	0.400	79.0	119.0	A	A	6	6
pauze	Pause	pMz@	pBz@	0.800	0.975	0.750	15.0	43.0	N	N	5	5
gedicht	Gedicht	x@dIxt	g@dIxt	1.000	0.933	0.833	61.0	45.0	N	N	7	7
minister	Minister	minIst@r	minIst@r	1.000	1.000	1.000	111.0	179.0	N	N	8	8
belasten	belasten	b@lAst@	b@l&st@n	1.000	0.912	0.750	20.0	30.0	V	V	8	8
bijbel	Bibel	bKb@l	bib@l	0.833	0.960	0.800	25.0	11.0	N	N	6	5
prompt	prompt	prOmpt	prompt	1.000	0.950	0.833	12.0	25.0	A	A	6	6
uiteinde	Ende	LtKnd@	End@	0.500	0.817	0.500	14.0	377.0	N	N	8	4
motor	Motorrad	motOr	motOrrat	0.625	0.812	0.625	49.0	14.0	N	N	5	8
motor	Motor	motOr	motOr	1.000	1.000	1.000	49.0	94.0	N	N	5	5
wachten	warten	wAxt@	v&rt@n	0.714	0.786	0.333	350.0	166.0	V	V	7	6
wachten	warten	wAxt@	v&rt@n	0.714	0.786	0.333	350.0	166.0	V	V	7	6
niveau	Niveau	nivo	nivo	1.000	1.000	1.000	105.0	33.0	N	N	6	6
fris	frisch	frIs	frIS	0.667	0.975	0.750	37.0	52.0	A	A	4	6
sociaal	sozial	soSal	zo=ial	0.714	0.883	0.500	232.0	131.0	A	A	7	6
wekken	wecken	wEk@	vEk@n	0.833	0.855	0.600	75.0	19.0	V	V	6	6
notitie	Notiz	notitsi	noti=	0.571	0.843	0.571	10.0	14.0	N	N	7	5
liter	Liter	lit@r	lit@r	1.000	1.000	1.000	15.0	32.0	N	N	5	5
zelfs	selbst	zElfs	zElpst	0.500	0.848	0.667	716.0	348.0	ADV	ADV	5	6
wonder	Wunder	wOnd@r	vUnd@r	0.833	0.913	0.667	53.0	46.0	N	N	6	6
verraad	Verrat	v@rat	fErrat	0.714	0.893	0.500	13.0	11.0	N	N	7	6
inval	Einfall	InvAl	Wnf&l	0.571	0.920	0.400	14.0	14.0	N	N	5	7
brengen	bringen	brEN@	brIN@n	0.857	0.867	0.667	862.0	633.0	V	V	7	7
richting	Richtung	rIxtIN	rIxtUN	0.875	0.967	0.833	199.0	122.0	N	N	8	8
magisch	magisch	maGis	magIS	1.000	0.860	0.400	22.0	12.0	A	A	7	7
volgen	folgen	vOlG@	fOlg@n	0.833	0.850	0.500	513.0	190.0	V	V	6	6
fort	fort	fOrt	fOrt	1.000	1.000	1.000	16.0	91.0	N	ADV	4	4
arm	Arm	Arm	&rm	1.000	0.933	0.667	187.0	123.0	N	N	3	3
arm	Arm	Arm	&rm	1.000	0.933	0.667	187.0	123.0	N	N	3	3
foto	Foto	foto	foto	1.000	1.000	1.000	107.0	156.0	N	N	4	4
draaien	drehen	draj@	dre@n	0.571	0.720	0.400	232.0	78.0	V	V	7	6
keel	Kehle	kel	kel@	0.600	0.875	0.750	61.0	10.0	N	N	4	5
als	als	Als	&ls	1.000	0.933	0.667	6430.0	2423.0	CONJ	ADV	3	3
woning	Wohnung	wonIN	vonUN	0.714	0.915	0.600	49.0	152.0	N	N	6	7
alleen	allein	Alen	&lWn	0.833	0.850	0.500	866.0	102.0	A	CONJ	6	6
wijden	weihen	wKd@	vW@n	0.500	0.669	0.000	35.0	10.0	V	V	6	6
bus	Bus	b}s	bUs	1.000	0.953	0.667	40.0	11.0	N	N	3	3
opera	Oper	op@ra	op@r	0.800	0.900	0.800	11.0	45.0	N	N	5	4
klacht	Klage	klAxt	klag@	0.500	0.688	0.400	44.0	28.0	N	N	6	5
moord	Mord	mort	mOrt	0.800	0.925	0.750	45.0	42.0	N	N	5	4
meten	messen	met@	mEs@n	0.667	0.760	0.400	37.0	49.0	V	V	5	6
meter	Meter	met@r	met@r	1.000	1.000	1.000	119.0	211.0	N	N	5	5
bed	Bett	bEt	bEt	0.500	1.000	1.000	300.0	119.0	N	N	3	4
veertig	vierzig	vert@x	fIr=Ix	0.714	0.913	0.333	37.0	35.0	NUM	NUM	7	7
veertig	vierzig	vert@x	fIr=Ix	0.714	0.913	0.333	37.0	35.0	NUM	NUM	7	7
bar	bar	bAr	bar	1.000	0.900	0.667	30.0	18.0	N	A	3	3
bad	Bad	bAt	bat	1.000	0.900	0.667	24.0	156.0	N	N	3	3
pistool	Pistole	pistol	pIstol@	0.714	0.900	0.714	29.0	14.0	N	N	7	7
gezag	Gewalt	x@zAx	g@v&lt	0.500	0.700	0.167	68.0	127.0	N	N	5	6
bal	Ball	bAl	b&l	0.750	0.933	0.667	36.0	61.0	N	N	3	4
bom	Bombe	bOm	bOmb@	0.600	0.800	0.600	23.0	30.0	N	N	3	5
kern	Kern	kErn	kErn	1.000	1.000	1.000	43.0	32.0	N	N	4	4
bisschop	Bischof	bIsxOp	bISOf	0.750	0.831	0.500	34.0	80.0	N	N	8	7
ironie	Ironie	ironi	ironi	1.000	1.000	1.000	12.0	11.0	N	N	6	6
bijdrage	Beitrag	bKdraG@	bWtrak	0.500	0.857	0.429	46.0	103.0	N	N	8	7
scheiden	scheiden	sxKd@	SWd@n	1.000	0.760	0.200	48.0	30.0	V	V	8	8
indruk	Eindruck	Indr}k	WndrUk	0.750	0.943	0.667	155.0	100.0	N	N	6	8
direct	direkt	dirEkt	dirEkt	0.833	1.000	1.000	169.0	119.0	A	A	6	6
wuiven	winken	wLv@	vINk@n	0.500	0.656	0.167	24.0	27.0	V	V	6	6
concept	Konzept	kOnsEpt	kOn=Ept	0.714	0.986	0.857	13.0	19.0	N	N	7	7
religie	Religion	reliGi	religion	0.750	0.825	0.625	24.0	20.0	N	N	7	8
concert	Konzert	kOnsErt	kOn=Ert	0.714	0.986	0.857	15.0	37.0	N	N	7	7
zegen	Segen	zeG@	zeg@n	0.800	0.820	0.600	11.0	10.0	N	N	5	5
indirect	indirekt	IndirEkt	IndirEkt	0.875	1.000	1.000	21.0	21.0	A	A	8	8
sparen	ersparen	spar@	ErSpar@n	0.750	0.800	0.500	27.0	16.0	V	V	6	8
sparen	sparen	spar@	Spar@n	1.000	0.900	0.667	27.0	36.0	V	V	6	6
telefoon	Telefon	tel@fon	telefon	0.875	0.966	0.857	84.0	192.0	N	N	8	7
vriezen	frieren	vriz@	frir@n	0.714	0.883	0.500	11.0	11.0	V	V	7	7
vriezen	frieren	vriz@	frir@n	0.714	0.883	0.500	11.0	11.0	V	V	7	7
donker	dunkel	dONk@r	dUNk@l	0.667	0.865	0.667	175.0	82.0	A	A	6	6
donker	dunkel	dONk@r	dUNk@l	0.667	0.865	0.667	175.0	82.0	A	A	6	6
toer	Tour	tur	tur	0.750	1.000	1.000	10.0	11.0	N	N	4	4
ezel	Esel	ez@l	ez@l	0.750	1.000	1.000	12.0	12.0	N	N	4	4
toch	doch	tOx	dOx	0.750	1.000	0.667	1349.0	632.0	ADV	ADV	4	4
groep	Gruppe	xrup	grUp@	0.500	0.780	0.400	323.0	201.0	N	N	5	6
vreten	fressen	vret@	frEs@n	0.571	0.800	0.333	13.0	17.0	V	V	6	7
station	Station	stAtSOn	St&=ion	1.000	0.757	0.286	45.0	34.0	N	N	7	7
toon	Ton	ton	ton	0.750	1.000	1.000	90.0	59.0	N	N	4	3
grond	Grund	xrOnt	grUnt	0.800	0.860	0.600	353.0	441.0	N	N	5	5
ernst	ernst	Ernst	Ernst	1.000	1.000	1.000	31.0	105.0	N	A	5	5
klein	klein	klKn	klWn	1.000	0.975	0.750	506.0	575.0	A	A	5	5
zender	Sender	zEnd@r	zEnd@r	0.833	1.000	1.000	12.0	16.0	N	N	6	6
zenden	senden	zEnd@	zEnd@n	0.833	0.917	0.833	41.0	28.0	V	V	6	6
kleed	Kleid	klet	klWt	0.800	0.900	0.750	51.0	41.0	N	N	5	5
pers	Presse	pErs	prEs@	0.500	0.715	0.400	40.0	93.0	N	N	4	6
eerlijk	ehrlich	erl@k	erlIx	0.571	0.875	0.600	69.0	38.0	A	A	7	7
glijden	gleiten	xlKd@	glWt@n	0.571	0.833	0.333	75.0	17.0	V	V	7	7
maken	machen	mak@	m&x@n	0.667	0.800	0.400	2036.0	1359.0	V	V	5	6
reactie	Reaktion	rejAksi	re&k=ion	0.625	0.775	0.375	103.0	56.0	N	N	7	8
kant	Rand	kAnt	r&nt	0.500	0.860	0.500	291.0	59.0	N	N	4	4
kaal	kahl	kal	kal	0.750	1.000	1.000	38.0	10.0	A	A	4	4
gering	gering	x@rIN	g@rIN	1.000	0.920	0.800	84.0	156.0	A	A	6	6
vreemd	fremd	vremt	frEmt	0.667	0.940	0.600	157.0	54.0	A	A	6	5
varen	fahren	var@	far@n	0.667	0.900	0.600	60.0	485.0	V	V	5	6
links	links	lINks	lINks	1.000	1.000	1.000	91.0	37.0	A	PREPOS	5	5
kruipen	kriechen	krLp@	krix@n	0.500	0.763	0.500	67.0	12.0	V	V	7	8
auto	Auto	Mto	Bto	1.000	0.967	0.667	208.0	116.0	N	N	4	4
bestand	Bestand	b@stAnt	b@St&nt	1.000	0.957	0.714	19.0	28.0	N	N	7	7
plaats	Platz	plats	pl&=	0.667	0.860	0.400	661.0	260.0	N	N	6	5
tint	Ton	tInt	ton	0.500	0.794	0.500	15.0	59.0	N	N	4	3
periode	Periode	perijod@	period@	1.000	0.938	0.875	134.0	19.0	N	N	7	7
film	Film	fIlm	fIlm	1.000	1.000	1.000	106.0	135.0	N	N	4	4
geboren	geboren	x@bor@	g@bor@n	1.000	0.871	0.714	84.0	35.0	A	A	7	7
lijst	Liste	lKst	lIst@	0.600	0.860	0.600	44.0	28.0	N	N	5	5
sector	Sektor	sEktOr	zEktOr	0.833	1.000	0.833	45.0	35.0	N	N	6	6
kracht	Kraft	krAxt	kr&ft	0.667	0.860	0.600	214.0	350.0	N	N	6	5
grauw	grau	xrMw	grB	0.800	0.750	0.250	24.0	29.0	A	A	5	4
fijn	fein	fKn	fWn	0.500	0.967	0.667	92.0	36.0	A	A	4	4
menen	meinen	men@	mWn@n	0.833	0.820	0.600	161.0	503.0	V	V	5	6
bestaan	bestehen	b@stan	b@Ste@n	0.625	0.857	0.571	518.0	358.0	V	V	7	8
bestaan	bestehen	b@stan	b@Ste@n	0.625	0.857	0.571	518.0	358.0	V	V	7	8
genie	Genie	Z@ni	Zeni	1.000	0.940	0.750	10.0	12.0	N	N	5	5
sectie	Sektion	sEksi	zEktion	0.571	0.800	0.429	14.0	11.0	N	N	6	7
arts	Arzt	Arts	ar=t	0.500	0.800	0.250	93.0	182.0	N	N	4	4
arme	arme	Arm@	&rm@	1.000	0.950	0.750	110.0	21.0	N	N	4	4
binnen	innen	bIn@	In@n	0.833	0.750	0.500	391.0	25.0	ADV	ADV	6	5
kunst	Kunst	k}nst	kUnst	1.000	0.972	0.800	99.0	111.0	N	N	5	5
mompelen	murmeln	mOmp@l@	mUrm@ln	0.500	0.786	0.429	60.0	25.0	V	V	8	7
bezoeken	besuchen	b@zuk@	b@zux@n	0.500	0.871	0.714	48.0	108.0	V	V	8	8
bezoeker	Besucher	b@zuk@r	b@zux@r	0.500	0.943	0.857	33.0	64.0	N	N	8	8
methode	Methode	metod@	metod@	1.000	1.000	1.000	108.0	87.0	N	N	7	7
functie	Funktion	f}Nksi	fUNk=ion	0.625	0.845	0.500	158.0	60.0	N	N	7	8
leger	Lager	leG@r	lag@r	0.800	0.840	0.600	71.0	73.0	N	N	5	5
jeugd	Jugend	j|xt	jug@nt	0.500	0.722	0.333	63.0	143.0	N	N	5	6
zicht	Aussicht	zIxt	BszIxt	0.500	0.833	0.667	25.0	58.0	N	N	5	8
zicht	Sicht	zIxt	zIxt	0.800	1.000	1.000	25.0	40.0	N	N	5	5
kloppen	klopfen	klOp@	klO+@n	0.857	0.900	0.667	103.0	23.0	V	V	7	7
kloppen	klopfen	klOp@	klO+@n	0.857	0.900	0.667	103.0	23.0	V	V	7	7
liever	lieber	liv@r	lib@r	0.833	0.918	0.800	60.0	44.0	ADV	ADV	6	6
zeldzaam	seltsam	zEltsam	zEltzam	0.500	1.000	0.857	31.0	30.0	A	A	8	7
teug	Zug	t|x	#NAME?	0.500	0.739	0.000	11.0	120.0	N	N	4	3
principe	Prinzip	prInsip@	prIn=ip	0.750	0.925	0.750	77.0	98.0	N	N	8	7
reiken	reichen	rKk@	rWx@n	0.714	0.800	0.400	36.0	103.0	V	V	6	7
test	Test	tEst	tEst	1.000	1.000	1.000	15.0	11.0	N	N	4	4
klaar	klar	klar	klar	0.800	1.000	1.000	124.0	254.0	A	A	5	4
begraven	begraben	b@Grav@	b@grab@n	0.875	0.836	0.625	34.0	14.0	V	V	8	8
park	Park	pArk	p&rk	1.000	0.950	0.750	38.0	35.0	N	N	4	4
actueel	aktuell	Aktywel	&ktuEl	0.714	0.829	0.429	17.0	57.0	A	A	7	7
geduld	Geduld	x@d}lt	g@dUlt	1.000	0.910	0.667	25.0	19.0	N	N	6	6
papa	Papa	pApa	p&pa	1.000	0.950	0.750	40.0	14.0	N	N	4	4
mager	mager	maG@r	mag@r	1.000	0.920	0.800	48.0	14.0	A	A	5	5
beiden	beide	bKd@	bWd@	0.833	0.975	0.750	77.0	789.0	V	PRON	6	5
pensioen	Pension	pEnSun	pqzion	0.875	0.717	0.333	13.0	20.0	N	N	8	7
paar	paar	par	par	1.000	1.000	1.000	491.0	72.0	N	A	4	4
bekennen	bekennen	b@kEn@	b@kEn@n	1.000	0.929	0.857	31.0	153.0	V	V	8	8
turen	starren	tyr@	St&r@n	0.571	0.717	0.500	19.0	36.0	V	V	5	7
absurd	absurd	Aps}rt	&pzUrt	1.000	0.943	0.500	14.0	13.0	A	A	6	6
strijden	streiten	strKd@	StrWt@n	0.625	0.900	0.429	20.0	21.0	V	V	8	8
paus	Papst	pMs	papst	0.600	0.760	0.400	27.0	63.0	N	N	4	5
team	Team	tim	tim	1.000	1.000	1.000	18.0	11.0	N	N	4	4
klank	Klang	klANk	kl&N	0.800	0.860	0.600	33.0	12.0	N	N	5	5
bewonen	bewohnen	b@won@	b@von@n	0.875	0.897	0.714	18.0	11.0	V	V	7	8
bewoner	Bewohner	b@won@r	b@von@r	0.875	0.968	0.857	35.0	25.0	N	N	7	8
omvatten	umfassen	OmvAt@	Umf&s@n	0.500	0.800	0.286	45.0	25.0	V	V	8	8
tent	Zelt	tEnt	#NAME?	0.500	0.823	0.500	27.0	10.0	N	N	4	4
soort	Sorte	sort	zOrt@	0.600	0.840	0.400	332.0	22.0	N	N	5	5
grens	Grenze	xrEns	grEn=@	0.667	0.833	0.500	111.0	191.0	N	N	5	6
vreugde	Freude	vr|Gd@	frXd@	0.714	0.850	0.500	43.0	87.0	N	N	7	6
materie	Materie	materi	m&teri@	1.000	0.914	0.714	21.0	21.0	N	N	7	7
crisis	Krise	kris@s	kriz@	0.500	0.917	0.667	40.0	63.0	N	N	6	5
wortel	Wurzel	wOrt@l	vUr=@l	0.667	0.896	0.500	37.0	15.0	N	N	6	6
thee	Tee	te	te	0.750	1.000	1.000	51.0	13.0	N	N	4	3
symbool	Symbol	sImbol	zYmbol	0.857	1.000	0.667	45.0	20.0	N	N	7	6
theoloog	Theologe	tejolox	teolog@	0.750	0.800	0.571	12.0	16.0	N	N	8	8
gereed	bereit	x@ret	b@rWt	0.500	0.776	0.600	24.0	167.0	A	A	6	6
langzaam	langsam	lANzam	l&Nzam	0.750	0.967	0.833	199.0	119.0	A	A	8	7
antiek	antik	Antik	&ntik	0.833	0.960	0.800	18.0	25.0	A	A	6	5
bedrag	Betrag	b@drAx	b@trak	0.833	0.883	0.500	49.0	51.0	N	N	6	6
wijken	weichen	wKk@	vWx@n	0.571	0.755	0.200	21.0	22.0	V	V	6	7
criticus	Kritiker	kritik}s	kritik@r	0.500	0.938	0.750	23.0	16.0	N	N	8	8
genade	Gnade	x@nad@	gnad@	0.833	0.850	0.667	21.0	10.0	N	N	6	5
ietwat	etwas	itwAt	Etv&s	0.667	0.735	0.200	21.0	726.0	ADV	PRON	6	5
papier	Papier	papir	p&pir	1.000	0.980	0.800	113.0	75.0	N	N	6	6
eigen	eigen	KG@	Wg@n	1.000	0.750	0.250	745.0	483.0	A	A	5	5
stadium	Stadium	stadij}m	StadiUm	1.000	0.907	0.625	45.0	18.0	N	N	7	7
bezitten	besitzen	b@zIt@	b@zI=@n	0.750	0.914	0.714	129.0	129.0	V	V	8	8
ambt	Amt	Amt	&mt	0.750	0.933	0.667	14.0	118.0	N	N	4	3
voordeel	Vorteil	vordel	fortWl	0.625	0.933	0.500	69.0	60.0	N	N	8	7
talloos	zahllos	tAlos	#NAME?	0.571	0.850	0.500	28.0	11.0	A	A	7	7
lijden	leiden	lKd@	lWd@n	0.667	0.880	0.600	170.0	42.0	V	V	6	6
lijden	leiden	lKd@	lWd@n	0.667	0.880	0.600	170.0	42.0	V	V	6	6
zingen	singen	zIN@	zIN@n	0.833	0.900	0.800	100.0	74.0	V	V	6	6
geur	Geruch	x|r	g@rux	0.500	0.672	0.200	70.0	17.0	N	N	4	6
wegens	wegen	weG@ns	veg@n	0.833	0.813	0.500	52.0	308.0	PREPOS	PREPOS	6	5
techniek	Technik	tExnik	tExnIk	0.875	0.967	0.833	63.0	136.0	N	N	8	7
geld	Geld	xElt	gElt	1.000	0.900	0.750	280.0	202.0	N	N	4	4
dorst	Durst	dOrst	dUrst	0.800	0.940	0.800	14.0	10.0	N	N	5	5
geen	kein	xen	kWn	0.500	0.733	0.333	2044.0	1274.0	PRON	PRON	4	4
geel	gelb	xel	gElp	0.500	0.700	0.250	57.0	34.0	A	A	4	4
metaal	Metall	metal	met&l	0.833	0.980	0.800	20.0	57.0	N	N	6	6
opgeven	aufgeben	Opxev@	Bfgeb@n	0.500	0.699	0.286	37.0	56.0	V	V	7	8
kennis	Kenntnis	kEn@s	kEntnIs	0.750	0.825	0.571	141.0	94.0	N	N	6	8
kennen	kennen	kEn@	kEn@n	1.000	0.900	0.800	508.0	243.0	V	V	6	6
taxi	Taxi	tAksi	t&ksi	1.000	0.960	0.800	29.0	19.0	N	N	4	4
akte	Akt	Akt@	&kt	0.750	0.825	0.500	16.0	50.0	N	N	4	3
alle	alle	Al@	&l@	1.000	0.933	0.667	906.0	549.0	NUM	ADV	4	4
vorig	vorig	vor@x	forIx	1.000	0.955	0.600	99.0	44.0	A	A	5	5
aanraden	raten	anrad@	rat@n	0.500	0.750	0.333	11.0	42.0	V	V	8	5
enig	einzig	en@x	Wn=Ix	0.667	0.775	0.400	332.0	218.0	PRON	A	4	6
enig	einige	en@x	WnIg@	0.667	0.695	0.200	332.0	205.0	PRON	PRON	4	6
meerdere	mehrere	merd@r@	mer@r@	0.750	0.929	0.857	24.0	173.0	NUM	PRON	8	7
klooster	Kloster	klost@r	klost@r	0.875	1.000	1.000	24.0	36.0	N	N	8	7
licht	leicht	lIxt	lWxt	0.833	0.950	0.750	276.0	299.0	N	A	5	6
licht	Licht	lIxt	lIxt	1.000	1.000	1.000	276.0	104.0	N	N	5	5
aanslag	Anschlag	anslAx	&nSlak	0.625	0.850	0.333	23.0	20.0	N	N	7	8
massa	Masse	mAsa	m&s@	0.800	0.846	0.500	57.0	69.0	N	N	5	5
moment	Moment	momEnt	momEnt	1.000	1.000	1.000	298.0	39.0	N	N	6	6
museum	Museum	mysej}m	muzeUm	1.000	0.880	0.429	59.0	39.0	N	N	6	6
jagen	jagen	jaG@	jag@n	1.000	0.820	0.600	51.0	28.0	V	V	5	5
haastig	hastig	hast@x	h&stIx	0.857	0.946	0.667	35.0	12.0	A	A	7	6
stijf	steif	stKf	StWf	0.600	0.950	0.500	39.0	14.0	A	A	5	5
stijl	Stil	stKl	Stil	0.800	0.925	0.500	49.0	47.0	N	N	5	4
bezorgen	besorgen	b@zOrG@	b@zOrg@n	0.875	0.888	0.750	41.0	23.0	V	V	8	8
bezorgen	bereiten	b@zOrG@	b@rWt@n	0.500	0.745	0.286	41.0	34.0	V	V	8	8
balkon	Balkon	bAlkOn	b&lkON	1.000	0.900	0.667	17.0	15.0	N	N	6	6
markt	Markt	mArkt	m&rkt	1.000	0.960	0.800	68.0	104.0	N	N	5	5
vliegen	fliegen	vliG@	flig@n	0.857	0.850	0.500	100.0	106.0	V	V	7	7
vliegen	fliegen	vliG@	flig@n	0.857	0.850	0.500	100.0	106.0	V	V	7	7
zeven	sieben	zev@	zib@n	0.500	0.778	0.400	83.0	67.0	NUM	V	5	6
zeven	sieben	zev@	zib@n	0.500	0.778	0.400	83.0	67.0	NUM	V	5	6
muziek	Musik	myzik	muzik	0.667	0.960	0.800	115.0	120.0	N	N	6	5
graaf	Graf	xraf	graf	0.800	0.900	0.750	24.0	87.0	N	N	5	4
graad	Grad	xrat	grat	0.800	0.900	0.750	31.0	129.0	N	N	5	4
fabriek	Fabrik	fAbrik	f&brik	0.857	0.967	0.833	44.0	34.0	N	N	7	6
zinken	sinken	zINk@	zINk@n	0.833	0.917	0.833	19.0	52.0	V	V	6	6
vriend	Freund	vrint	frXnt	0.500	0.960	0.600	284.0	208.0	N	N	6	6
gaaf	Gabe	xaf	gab@	0.500	0.672	0.250	10.0	10.0	A	N	4	4
tekenen	zeichnen	tek@n@	=Wxn@n	0.500	0.697	0.167	62.0	56.0	V	V	7	8
storm	Sturm	stOrm	StUrm	0.800	0.920	0.600	23.0	38.0	N	N	5	5
gast	Gast	xAst	g&st	1.000	0.850	0.500	56.0	150.0	N	N	4	4
gang	Gang	xAN	g&N	1.000	0.800	0.333	187.0	78.0	N	N	4	4
gans	ganz	xAns	g&n=	0.750	0.825	0.250	19.0	1312.0	A	A	4	4
schenken	spenden	sxENk@	SpEnd@n	0.625	0.711	0.286	88.0	14.0	V	V	8	7
schenken	schenken	sxENk@	SENk@n	1.000	0.817	0.500	88.0	63.0	V	V	8	8
inhalen	einholen	Inhal@	Wnhol@n	0.750	0.836	0.571	11.0	19.0	V	V	7	8
priester	Priester	prist@r	prist@r	1.000	1.000	1.000	46.0	27.0	N	N	8	8
gave	Gabe	xav@	gab@	0.750	0.797	0.500	17.0	10.0	N	N	4	4
klasse	Klasse	klAs@	kl&s@	1.000	0.960	0.800	40.0	118.0	N	N	6	6
klasse	Klasse	klAs@	kl&s@	1.000	0.960	0.800	40.0	118.0	N	N	6	6
systeem	System	sistem	zYstem	0.857	0.967	0.667	165.0	129.0	N	N	7	6
engel	Engel	EN@l	EN@l	1.000	1.000	1.000	26.0	32.0	N	N	5	5
geleerde	Gelehrte	x@lerd@	g@lert@	0.750	0.943	0.714	18.0	20.0	N	N	8	8
begeren	begehren	b@Ger@	b@ger@n	0.875	0.871	0.714	12.0	16.0	V	V	7	8
dertien	dreizehn	dErtin	drW=en	0.500	0.783	0.333	15.0	15.0	NUM	NUM	7	8
dertien	dreizehn	dErtin	drW=en	0.500	0.783	0.333	15.0	15.0	NUM	NUM	7	8
adres	Adresse	AdrEs	&drEs@	0.714	0.883	0.667	50.0	30.0	N	N	5	7
manager	Manager	mEn@_@r	mEnI_@r	1.000	0.968	0.857	10.0	13.0	N	N	7	7
eind	Ende	Knt	End@	0.500	0.850	0.250	126.0	377.0	N	N	4	4
maximaal	maximal	mAksimal	m&ksimal	0.875	0.975	0.875	16.0	14.0	A	A	8	7
dekken	decken	dEk@	dEk@n	0.833	0.900	0.800	24.0	32.0	V	V	6	6
cabine	Kabine	kabin@	k&bin@	0.833	0.983	0.833	11.0	13.0	N	N	6	6
stichten	stiften	stIxt@	StIft@n	0.750	0.843	0.571	33.0	10.0	V	V	8	7
iemand	jemand	imAnt	jem&nt	0.833	0.850	0.500	465.0	95.0	PRON	PRON	6	6
stoel	Stuhl	stul	Stul	0.600	0.975	0.750	151.0	38.0	N	N	5	5
zadel	Sattel	zad@l	z&t@l	0.500	0.980	0.600	12.0	13.0	N	N	5	6
wisselen	wechseln	wIs@l@	vEks@ln	0.500	0.742	0.429	39.0	42.0	V	V	8	8
gemeen	gemein	x@men	g@mWn	0.833	0.840	0.600	40.0	16.0	A	A	6	6
zacht	zart	zAxt	#NAME?	0.600	0.810	0.250	195.0	20.0	A	A	5	4
moedig	mutig	mud@x	mutIx	0.500	0.955	0.600	12.0	16.0	A	A	6	5
beginnen	beginnen	b@GIn@	b@gIn@n	1.000	0.871	0.714	860.0	401.0	V	V	8	8
luiden	lauten	lLd@	lBt@n	0.500	0.840	0.400	51.0	48.0	V	V	6	6
moeder	Mutter	mud@r	mUt@r	0.500	0.960	0.600	596.0	101.0	N	N	6	6
toenemen	zunehmen	tunem@	=unem@n	0.500	0.914	0.714	75.0	37.0	V	V	8	8
wringen	ringen	wrIN@	rIN@n	0.857	0.800	0.600	16.0	16.0	V	V	7	6
vlucht	Flucht	vl}xt	flUxt	0.833	0.972	0.600	58.0	40.0	N	N	6	6
rennen	Rennen	rEn@	rEn@n	1.000	0.900	0.800	87.0	40.0	V	N	6	6
louter	lauter	lMt@r	lBt@r	0.833	0.980	0.800	26.0	13.0	A	A	6	6
zweven	schweben	zwev@	Sveb@n	0.500	0.794	0.333	28.0	12.0	V	V	6	8
publiek	Publikum	pyblik	pUblikUm	0.625	0.835	0.625	78.0	50.0	N	N	7	8
beamen	bejahen	b@am@	b@ja@n	0.714	0.750	0.500	10.0	19.0	V	V	6	7
adel	Adel	ad@l	ad@l	1.000	1.000	1.000	14.0	14.0	N	N	4	4
adem	Atem	ad@m	at@m	0.750	1.000	0.750	87.0	25.0	N	N	4	4
breedte	Breite	bret@	brWt@	0.714	0.920	0.800	11.0	28.0	N	N	7	6
ordenen	ordnen	Ord@n@	Ordn@n	0.857	0.833	0.667	15.0	24.0	V	V	7	6
klinken	klingen	klINk@	klIN@n	0.857	0.833	0.667	191.0	55.0	V	V	7	7
winter	Winter	wInt@r	vInt@r	1.000	0.963	0.833	65.0	48.0	N	N	6	6
acht	acht	Axt	&xt	1.000	0.933	0.667	79.0	143.0	NUM	NUM	4	4
acht	acht	Axt	&xt	1.000	0.933	0.667	79.0	143.0	NUM	NUM	4	4
zwarte	Schwarze	zwArt@	Sv&r=@	0.500	0.896	0.333	98.0	15.0	N	N	6	8
zitting	Sitzung	zItIN	zI=UN	0.571	0.940	0.600	28.0	96.0	N	N	7	7
enkel	einzeln	ENk@l	Wn=@ln	0.571	0.733	0.333	510.0	288.0	A	A	5	7
glas	Glas	xlAs	glas	1.000	0.825	0.500	153.0	72.0	N	N	4	4
glad	glatt	xlAt	gl&t	0.600	0.850	0.500	37.0	31.0	A	A	4	5
machine	Maschine	mASin@	m&Sin@	0.875	0.967	0.833	61.0	145.0	N	N	7	8
staan	stehen	stan	Ste@n	0.500	0.800	0.400	1879.0	1138.0	V	V	5	6
staal	Stahl	stal	Stal	0.800	0.975	0.750	15.0	35.0	N	N	5	5
staat	Staat	stat	Stat	1.000	0.975	0.750	290.0	498.0	N	N	5	5
zetel	Sessel	zet@l	zEs@l	0.500	0.860	0.600	15.0	17.0	N	N	5	6
stand	Stand	stAnt	St&nt	1.000	0.940	0.600	135.0	79.0	N	N	5	5
inzien	einsehen	Inzin	Wnze@n	0.500	0.850	0.500	25.0	20.0	N	V	6	8
doctor	Doktor	dOktOr	dOktOr	0.833	1.000	1.000	10.0	87.0	N	N	6	6
serie	Serie	seri	zeri@	1.000	0.900	0.600	26.0	31.0	N	N	5	5
gezicht	Gesicht	x@zIxt	g@zIxt	0.857	0.933	0.833	504.0	102.0	N	N	7	7
oven	Ofen	ov@	of@n	0.750	0.875	0.500	12.0	10.0	N	N	4	4
verstand	Verstand	v@rstAnt	fErSt&nt	1.000	0.945	0.500	51.0	45.0	N	N	8	8
zand	Sand	zAnt	z&nt	0.750	0.950	0.750	56.0	31.0	N	N	4	4
jongen	jungen	jON@	jUN@n	0.833	0.840	0.600	360.0	168.0	N	V	6	6
jongen	Junge	jON@	jUN@	0.667	0.925	0.750	360.0	65.0	N	N	6	5
verband	Verband	v@rbAnt	fErb&nt	1.000	0.951	0.571	187.0	82.0	N	N	7	7
start	Start	stArt	St&rt	1.000	0.940	0.600	11.0	51.0	N	N	5	5
effect	Effekt	EfEkt	EfEkt	0.833	1.000	1.000	87.0	14.0	N	N	6	6
aard	Art	art	art	0.500	1.000	1.000	133.0	293.0	N	N	4	3
kliniek	Klinik	klinik	klinIk	0.857	0.967	0.833	14.0	19.0	N	N	7	6
reizen	reisen	rKz@	rWz@n	0.833	0.880	0.600	37.0	50.0	V	V	6	6
januari	Januar	janywari	j&nuar	0.857	0.838	0.500	44.0	361.0	N	N	7	6
zaal	Saal	zal	zal	0.750	1.000	1.000	53.0	41.0	N	N	4	4
koor	Chor	kor	kor	0.500	1.000	1.000	11.0	20.0	N	N	4	4
kool	Kohl	kol	kol	0.750	1.000	1.000	11.0	34.0	N	N	4	4
kool	Kohle	kol	kol@	0.600	0.875	0.750	11.0	22.0	N	N	4	5
kort	kurz	kOrt	kUr=	0.500	0.900	0.500	348.0	381.0	A	A	4	4
gezang	Gesang	x@zAN	g@z&N	0.833	0.880	0.600	11.0	11.0	N	N	6	6
grijnzen	grinsen	xrKnz@	grInz@n	0.750	0.843	0.571	31.0	11.0	V	V	8	7
open	offen	op@	Of@n	0.600	0.697	0.250	341.0	185.0	A	A	4	5
ellendig	Elend	ElEnd@x	elEnt	0.625	0.814	0.429	16.0	17.0	A	N	8	5
knie	Knie	kni	kni	1.000	1.000	1.000	84.0	37.0	N	N	4	4
lachen	lachen	lAx@	l&x@n	1.000	0.860	0.600	301.0	109.0	V	V	6	6
lachen	lachen	lAx@	l&x@n	1.000	0.860	0.600	301.0	109.0	V	V	6	6
eten	Essen	et@	Es@n	0.600	0.700	0.250	195.0	94.0	V	N	4	5
eten	Essen	et@	Es@n	0.600	0.700	0.250	195.0	94.0	V	N	4	5
worden	werden	wOrd@	verd@n	0.833	0.816	0.500	7595.0	11596.0	V	V	6	6
winnen	siegen	wIn@	zig@n	0.500	0.725	0.200	80.0	42.0	V	V	6	6
winnen	gewinnen	wIn@	g@vIn@n	0.750	0.754	0.429	80.0	294.0	V	V	6	8
venster	Fenster	vEnst@r	fEnst@r	0.857	1.000	0.857	29.0	90.0	N	N	7	7
knop	Knopf	knOp	knO+	0.800	0.975	0.750	30.0	11.0	N	N	4	5
opzicht	Hinsicht	OpsIxt	hInzIxt	0.500	0.832	0.429	130.0	35.0	N	N	7	8
thema	Thema	tema	tema	1.000	1.000	1.000	31.0	135.0	N	N	5	5
stemmen	stimmen	stEm@	StIm@n	0.857	0.850	0.500	48.0	130.0	V	V	7	7
soldaat	Soldat	sOldat	zOldat	0.857	1.000	0.833	113.0	117.0	N	N	7	6
zakken	sinken	zAk@	zINk@n	0.500	0.744	0.500	67.0	52.0	V	V	6	6
opmerken	bemerken	OpmErk@	b@mErk@n	0.750	0.812	0.625	66.0	68.0	V	V	8	8
ster	Star	stEr	Star	0.750	0.900	0.500	61.0	21.0	N	N	4	4
ster	Stern	stEr	StErn	0.800	0.880	0.600	61.0	71.0	N	N	4	5
stem	Stimme	stEm	StIm@	0.500	0.820	0.400	307.0	213.0	N	N	4	6
spelen	spielen	spel@	Spil@n	0.857	0.867	0.500	380.0	329.0	V	V	6	7
speler	Spieler	spel@r	Spil@r	0.857	0.950	0.667	31.0	61.0	N	N	6	7
stad	Stadt	stAt	St&t	0.800	0.925	0.500	323.0	411.0	N	N	4	5
staf	Stab	stAf	Stap	0.750	0.797	0.250	29.0	10.0	N	N	4	4
stal	Stall	stAl	St&l	0.800	0.925	0.500	20.0	21.0	N	N	4	5
stam	Stamm	stAm	St&m	0.800	0.925	0.500	30.0	35.0	N	N	4	5
star	starr	stAr	St&r	0.800	0.925	0.500	12.0	14.0	A	A	4	5
stok	Stock	stOk	StOk	0.800	0.975	0.750	35.0	21.0	N	N	4	5
stom	stumm	stOm	StUm	0.600	0.900	0.500	32.0	18.0	A	A	4	5
stof	Stoff	stOf	StOf	0.800	0.975	0.750	95.0	51.0	N	N	4	5
verwant	verwandt	v@rwAnt	fErv&nt	0.875	0.919	0.429	23.0	10.0	A	A	7	8
wollen	wollen	wOl@	vOl@n	1.000	0.855	0.600	11.0	1755.0	A	V	6	6
stil	still	stIl	StIl	0.800	0.975	0.750	165.0	55.0	A	A	4	5
steen	Stein	sten	StWn	0.800	0.875	0.500	105.0	60.0	N	N	5	5
figuur	Figur	fiGyr	figur	0.833	0.880	0.600	91.0	43.0	N	N	6	5
klas	Klasse	klAs	kl&s@	0.667	0.860	0.600	48.0	118.0	N	N	4	6
enorm	enorm	enOrm	enOrm	1.000	1.000	1.000	108.0	17.0	A	A	5	5
spontaan	spontan	spOntan	SpOntan	0.875	0.986	0.857	32.0	12.0	A	A	8	7
november	November	novEmb@r	novEmb@r	1.000	1.000	1.000	42.0	163.0	N	N	8	8
sterk	stark	stErk	St&rk	0.800	0.940	0.600	390.0	484.0	A	A	5	5
vrucht	Frucht	vr}xt	fruxt	0.833	0.960	0.600	39.0	24.0	N	N	6	6
melding	Meldung	mEldIN	mEldUN	0.857	0.967	0.833	12.0	47.0	N	N	7	7
erin	darin	ErIn	darIn	0.600	0.840	0.600	93.0	182.0	ADV	ADV	4	5
erin	herein	ErIn	hErWn	0.667	0.860	0.600	93.0	15.0	ADV	ADV	4	6
middel	Mittel	mId@l	mIt@l	0.667	1.000	0.800	227.0	202.0	N	N	6	6
midden	Mitte	mId@	mIt@	0.500	1.000	0.750	85.0	134.0	ADV	N	6	5
aanblik	Anblick	amblIk	&nblIk	0.714	0.933	0.667	15.0	20.0	N	N	7	7
dalen	fallen	dal@	f&l@n	0.667	0.791	0.400	55.0	280.0	V	V	5	6
steil	steil	stKl	StWl	1.000	0.950	0.500	23.0	16.0	A	A	5	5
orde	Orden	Ord@	Ord@n	0.800	0.900	0.800	159.0	15.0	N	N	4	5
schouder	Schulter	sxMd@r	SUlt@r	0.625	0.783	0.333	191.0	67.0	N	N	8	8
paleis	Palast	palKs	p&l&st	0.500	0.850	0.500	32.0	13.0	N	N	6	6
onrecht	Unrecht	OnrExt	UnrExt	0.857	0.950	0.833	13.0	35.0	N	N	7	7
heilige	Heilige	hKl@G@	hWlIg@	1.000	0.879	0.500	39.0	28.0	N	N	7	7
absoluut	absolut	Apsolyt	&pzolut	0.875	0.943	0.571	72.0	71.0	A	A	8	7
samen	zusammen	sam@	=uz&m@n	0.625	0.771	0.286	308.0	255.0	ADV	ADV	5	8
contract	Kontrakt	kOntrAkt	kOntr&kt	0.750	0.975	0.875	21.0	19.0	N	N	8	8
zeer	sehr	zer	zer	0.500	1.000	1.000	498.0	976.0	ADV	ADV	4	4
zondags	sonntags	zOndAxs	zOntaks	0.625	0.900	0.571	12.0	15.0	A	ADV	7	8
bril	Brille	brIl	brIl@	0.667	0.900	0.800	36.0	18.0	N	N	4	6
dinsdag	Dienstag	dInzdAx	dinstak	0.750	0.871	0.286	10.0	199.0	N	N	7	8
student	Student	stydEnt	StudEnt	1.000	0.957	0.714	49.0	121.0	N	N	7	7
verdiend	verdient	v@rdint	fErdint	0.875	0.980	0.714	17.0	35.0	A	A	8	8
dialoog	Dialog	dijalox	di&lok	0.857	0.857	0.571	22.0	16.0	N	N	7	6
roepen	rufen	rup@	ruf@n	0.500	0.818	0.600	357.0	156.0	V	V	6	5
vogel	Vogel	voG@l	fog@l	1.000	0.920	0.600	96.0	39.0	N	N	5	5
vinger	Finger	vIN@r	fIN@r	0.833	1.000	0.800	157.0	60.0	N	N	6	6
dankbaar	dankbar	dANgbar	d&Nkbar	0.875	0.971	0.714	34.0	30.0	A	A	8	7
dankzij	Dank	dANksK	d&Nk	0.571	0.800	0.500	14.0	68.0	PREPOS	N	7	4
status	Status	stat}s	StatUs	1.000	0.960	0.667	20.0	19.0	N	N	6	6
troep	Truppe	trup	trUp@	0.500	0.860	0.600	42.0	72.0	N	N	5	6
planeet	Planet	planet	pl&net	0.857	0.983	0.833	31.0	18.0	N	N	7	6
koopman	Kaufmann	kopmAn	kBfm&n	0.500	0.831	0.500	17.0	27.0	N	N	7	8
dienen	bedienen	din@	b@din@n	0.750	0.786	0.571	270.0	35.0	V	V	6	8
dienen	dienen	din@	din@n	1.000	0.900	0.800	270.0	135.0	V	V	6	6
camera	Kamera	kam@ra	k&m@ra	0.833	0.983	0.833	22.0	24.0	N	N	6	6
geliefd	beliebt	x@lift	b@lipt	0.571	0.811	0.667	11.0	15.0	A	A	7	7
persen	pressen	pErs@	prEs@n	0.714	0.750	0.500	22.0	13.0	V	V	6	7
haast	fast	hast	f&st	0.600	0.775	0.500	81.0	192.0	ADV	ADV	5	4
haard	Herd	hart	hert	0.600	0.900	0.750	15.0	17.0	N	N	5	4
schelen	fehlen	sxel@	fel@n	0.571	0.760	0.400	26.0	127.0	V	V	7	6
gisteren	gestern	xIst@r@	gEst@rn	0.750	0.788	0.571	45.0	144.0	ADV	ADV	8	7
schuldig	schuldig	sx}ld@x	SUldIx	1.000	0.862	0.429	34.0	26.0	A	A	8	8
bezit	Besitz	b@zIt	b@zI=	0.667	0.980	0.800	62.0	61.0	N	N	5	6
datum	Datum	dat}m	datUm	1.000	0.972	0.800	23.0	34.0	N	N	5	5
compleet	komplett	kOmplet	kOmplEt	0.750	0.957	0.857	32.0	22.0	A	A	8	8
ervaren	erfahren	Ervar@	Erfar@n	0.750	0.929	0.714	86.0	100.0	V	V	7	8
dienst	Dienst	dinst	dinst	1.000	1.000	1.000	164.0	104.0	N	N	6	6
waaien	wehen	waj@	ve@n	0.500	0.594	0.000	22.0	16.0	V	V	6	5
geschenk	Geschenk	x@sxENk	g@SENk	1.000	0.857	0.571	18.0	30.0	N	N	8	8
chemisch	chemisch	xemis	xemIS	1.000	0.940	0.600	23.0	61.0	A	A	8	8
recept	Rezept	r@sEpt	re=Ept	0.833	0.943	0.667	19.0	13.0	N	N	6	6
risico	Risiko	riziko	riziko	0.833	1.000	1.000	51.0	25.0	N	N	6	6
flits	Blitz	flIts	blI=	0.600	0.798	0.400	10.0	11.0	N	N	5	5
ontwerp	Entwurf	OntwErp	EntvUrf	0.571	0.829	0.429	31.0	70.0	N	N	7	7
verboden	verboten	v@rbod@	fErbot@n	0.875	0.920	0.500	22.0	23.0	A	A	8	8
treurig	traurig	tr|r@x	trBrIx	0.857	0.882	0.667	20.0	32.0	A	A	7	7
trouw	treu	trMw	trX	0.600	0.800	0.500	34.0	29.0	A	A	5	4
trouw	Treue	trMw	trX@	0.600	0.721	0.500	34.0	16.0	A	N	5	5
dollar	Dollar	dOlAr	dOl&r	1.000	0.960	0.800	43.0	122.0	N	N	6	6
kater	Kater	kat@r	kat@r	1.000	1.000	1.000	14.0	10.0	N	N	5	5
apparaat	Apparat	Aparat	&p&rat	0.875	0.950	0.667	31.0	31.0	N	N	8	7
geboorte	Geburt	x@bort@	g@burt	0.625	0.843	0.571	43.0	25.0	N	N	8	6
derhalve	deshalb	dErhAlv@	dEsh&lp	0.625	0.836	0.500	36.0	271.0	ADV	ADV	8	7
arbeid	Arbeit	ArbKt	&rbWt	0.833	0.940	0.600	75.0	536.0	N	N	6	6
vinden	finden	vInd@	fInd@n	0.833	0.917	0.667	1218.0	787.0	V	V	6	6
wonen	wohnen	won@	von@n	0.833	0.855	0.600	213.0	79.0	V	V	5	6
allerlei	allerlei	Al@rlK	&l@rlW	1.000	0.950	0.667	132.0	13.0	A	NUM	8	8
staren	starren	star@	St&r@n	0.857	0.883	0.500	97.0	36.0	V	V	6	7
chaos	Chaos	xaOs	kaOs	1.000	0.900	0.750	18.0	10.0	N	N	5	5
nood	Not	not	not	0.500	1.000	1.000	31.0	42.0	N	N	4	3
noot	Note	not	not@	0.500	0.875	0.750	19.0	46.0	N	N	4	4
onrust	Unruhe	Onr}st	Unru@	0.500	0.713	0.333	21.0	27.0	N	N	6	6
nota	Note	nota	not@	0.750	0.896	0.750	38.0	46.0	N	N	4	4
norm	Norm	nOrm	nOrm	1.000	1.000	1.000	67.0	22.0	N	N	4	4
kosten	Kosten	kOst@	kOst@n	1.000	0.917	0.833	84.0	99.0	V	N	6	6
kosten	Kosten	kOst@	kOst@n	1.000	0.917	0.833	84.0	99.0	V	N	6	6
procent	Prozent	prosEnt	pro=Ent	0.857	0.986	0.857	59.0	822.0	N	N	7	7
diepte	Tiefe	dipt@	tif@	0.500	0.818	0.400	30.0	35.0	N	N	6	5
stellen	setzen	stEl@	zE=@n	0.571	0.717	0.200	639.0	371.0	V	V	7	6
verloren	verloren	v@rlor@	fErlor@n	1.000	0.920	0.625	58.0	72.0	A	A	8	8
leggen	legen	lEG@	leg@n	0.833	0.760	0.400	426.0	254.0	V	V	6	5
tempel	Tempel	tEmp@l	tEmp@l	1.000	1.000	1.000	27.0	11.0	N	N	6	6
dapper	tapfer	dAp@r	t&+@r	0.667	0.940	0.400	16.0	13.0	A	A	6	6
buigen	biegen	bLG@	big@n	0.667	0.780	0.400	76.0	10.0	V	V	6	6
beleven	erleben	b@lev@	Erleb@n	0.571	0.707	0.429	83.0	96.0	V	V	7	7
gaarne	gerne	xarn@	gErn@	0.667	0.860	0.600	37.0	55.0	ADV	ADV	6	5
gaarne	gern	xarn@	gErn	0.500	0.760	0.400	37.0	136.0	ADV	ADV	6	4
waaraan	woran	waran	vor&n	0.571	0.846	0.400	87.0	10.0	ADV	ADV	7	5
hoorn	Horn	horn	hOrn	0.800	0.925	0.750	22.0	11.0	N	N	5	4
planning	Planung	plEnIN	planUN	0.750	0.917	0.667	31.0	63.0	N	N	8	7
zich	sich	zIx	zIx	0.750	1.000	1.000	3732.0	2579.0	PRON	PRON	4	4
breken	brechen	brek@	brEx@n	0.714	0.800	0.500	112.0	61.0	V	V	6	7
exact	exakt	EksAkt	Eks&kt	0.800	0.967	0.833	20.0	29.0	A	A	5	5
hopen	hoffen	hop@	hOf@n	0.667	0.758	0.400	127.0	112.0	V	V	5	6
woord	Wort	wort	vOrt	0.600	0.869	0.500	592.0	269.0	N	N	5	4
bereiden	bereiten	b@rKd@	b@rWt@n	0.875	0.914	0.571	62.0	34.0	V	V	8	8
afleiden	ablenken	AflKd@	&plENk@n	0.625	0.748	0.250	27.0	10.0	V	V	8	8
afleiden	ableiten	AflKd@	&plWt@n	0.750	0.827	0.286	27.0	14.0	V	V	8	8
logica	Logik	loGika	logIk	0.667	0.817	0.500	17.0	10.0	N	N	6	5
melden	melden	mEld@	mEld@n	1.000	0.917	0.833	42.0	125.0	V	V	6	6
schuld	Schuld	sx}lt	SUlt	1.000	0.852	0.400	96.0	55.0	N	N	6	6
verlopen	vergehen	v@rlop@	fErge@n	0.625	0.693	0.143	45.0	36.0	V	V	8	8
worst	Wurst	wOrst	vUrst	0.800	0.895	0.600	11.0	11.0	N	N	5	5
koers	Kurs	kurs	kUrs	0.600	0.950	0.750	21.0	88.0	N	N	5	4
bezorgd	besorgt	b@zOrxt	b@zOrkt	0.714	0.943	0.857	24.0	18.0	A	A	7	7
harmonie	Harmonie	hArmoni	h&rmoni	1.000	0.971	0.857	22.0	10.0	N	N	8	8
grijns	grinsen	xrKns	grInz@n	0.571	0.771	0.286	13.0	11.0	N	V	6	7
bieden	bieten	bid@	bit@n	0.833	0.900	0.600	181.0	194.0	V	V	6	6
leiding	Leitung	lKdIN	lWtUN	0.714	0.940	0.400	72.0	122.0	N	N	7	7
rechts	rechts	rExts	rEx=	1.000	0.880	0.600	41.0	69.0	A	ADV	6	6
rechts	Recht	rExts	rExt	0.833	0.900	0.800	41.0	261.0	A	N	6	5
kogel	Kugel	koG@l	kug@l	0.800	0.880	0.600	29.0	23.0	N	N	5	5
menigte	Menge	men@xt@	mEN@	0.714	0.720	0.286	31.0	86.0	N	N	7	5
horen	Horn	hor@	hOrn	0.800	0.729	0.500	783.0	11.0	V	N	5	4
plastic	Plastik	plEstIk	pl&stIk	0.857	0.971	0.857	21.0	13.0	A	N	7	7
reserve	Reserve	r@sErv@	rezErv@	1.000	0.966	0.714	12.0	29.0	N	N	7	7
ethisch	ethisch	etis	etIS	1.000	0.925	0.500	28.0	13.0	A	A	7	7
moraal	Moral	moral	moral	0.833	1.000	1.000	21.0	21.0	N	N	6	5
respect	Respekt	r@spEkt	respEkt	0.857	0.966	0.857	24.0	15.0	N	N	7	7
spanning	Spannung	spAnIN	Sp&nUN	0.875	0.917	0.500	75.0	72.0	N	N	8	8
humor	Humor	hymOr	humor	1.000	0.900	0.600	17.0	12.0	N	N	5	5
bewijzen	beweisen	b@wKz@	b@vWz@n	0.625	0.882	0.571	81.0	124.0	V	V	8	8
slag	schlagen	slAx	Slag@n	0.500	0.700	0.167	62.0	224.0	N	V	4	8
slag	Schlag	slAx	Slak	0.667	0.800	0.250	62.0	51.0	N	N	4	6
jaar	Jahr	jar	jar	0.750	1.000	1.000	1143.0	2163.0	N	N	4	4
voorbij	vorbei	vorbK	forbW	0.571	0.980	0.600	117.0	67.0	ADV	ADV	7	6
heerlijk	herrlich	herl@k	hErlIx	0.625	0.846	0.500	70.0	48.0	A	A	8	8
komen	kommen	kom@	kOm@n	0.833	0.840	0.600	3186.0	1684.0	V	V	5	6
hinderen	hindern	hInd@r@	hInd@rn	0.875	0.888	0.857	20.0	29.0	V	V	8	7
smal	schmal	smAl	Smal	0.667	0.900	0.500	72.0	35.0	A	A	4	6
waarom	warum	warOm	v&rUm	0.667	0.875	0.400	494.0	219.0	ADV	ADV	6	5
kapitaal	Kapital	kApital	k&pital	0.875	0.971	0.857	30.0	45.0	N	N	8	7
plannen	planen	plEn@	plan@n	0.857	0.867	0.667	10.0	64.0	V	V	7	6
waarin	worin	warIn	vorIn	0.667	0.866	0.600	501.0	13.0	ADV	ADV	6	5
elegant	elegant	el@GAnt	elegq	1.000	0.708	0.286	22.0	20.0	A	A	7	7
woud	Wald	wMt	v&lt	0.500	0.794	0.250	19.0	81.0	N	N	4	4
wolf	Wolf	wOlf	vOlf	1.000	0.944	0.750	17.0	22.0	N	N	4	4
wolk	Wolke	wOlk	vOlk@	0.800	0.855	0.600	48.0	23.0	N	N	4	5
spleet	Spalt	splet	Sp&lt	0.500	0.780	0.400	13.0	20.0	N	N	6	5
spleet	Spalte	splet	Sp&lt@	0.500	0.733	0.333	13.0	16.0	N	N	6	6
wond	Wunde	wOnt	vUnd@	0.600	0.795	0.200	19.0	18.0	N	N	4	5
zending	Sendung	zEndIN	zEndUN	0.714	0.967	0.833	27.0	60.0	N	N	7	7
gebruik	Gebrauch	x@brLk	g@brBx	0.625	0.817	0.500	212.0	40.0	N	N	7	8
nummer	Nummer	n}m@r	nUm@r	1.000	0.972	0.800	72.0	46.0	N	N	6	6
hurken	hocken	h}rk@	hOk@n	0.667	0.718	0.400	13.0	13.0	V	V	6	6
zilver	Silber	zIlv@r	zIlb@r	0.667	0.931	0.833	12.0	26.0	N	N	6	6
neen	nein	nen	nWn	0.750	0.867	0.667	46.0	296.0	INTERJ	ADV	4	4
neer	nieder	ner	nid@r	0.667	0.760	0.400	155.0	24.0	ADV	A	4	6
vallen	fallen	vAl@	f&l@n	0.833	0.860	0.400	614.0	280.0	V	V	6	6
schijn	Schein	sxKn	SWn	0.667	0.825	0.250	25.0	22.0	N	N	6	6
koken	kochen	kok@	kOx@n	0.667	0.760	0.400	57.0	16.0	V	V	5	6
koken	kochen	kok@	kOx@n	0.667	0.760	0.400	57.0	16.0	V	V	5	6
schijf	Scheibe	sxKf	SWb@	0.571	0.597	0.000	13.0	19.0	N	N	6	7
schoen	Schuh	sxun	Su	0.500	0.725	0.250	68.0	33.0	N	N	6	5
kelner	Kellner	kEln@r	kEln@r	0.857	1.000	1.000	13.0	11.0	N	N	6	7
school	Schule	sxol	Sul@	0.500	0.675	0.000	243.0	184.0	N	N	6	6
kopen	kaufen	kop@	kBf@n	0.500	0.738	0.400	164.0	124.0	V	V	5	6
eronder	darunter	ErOnd@r	darUnt@r	0.500	0.862	0.500	12.0	96.0	ADV	ADV	7	8
kamer	Zimmer	kam@r	=Im@r	0.500	0.800	0.600	365.0	133.0	N	N	5	6
duister	finster	dLst@r	fInst@r	0.571	0.836	0.571	32.0	11.0	A	A	7	7
herfst	Herbst	hErfst	hErpst	0.833	0.931	0.833	22.0	53.0	N	N	6	6
garage	Garage	xaraZ@	g&raZ@	1.000	0.917	0.667	15.0	28.0	N	N	6	6
rector	Rektor	rEktOr	rEktOr	0.833	1.000	1.000	12.0	17.0	N	N	6	6
aankomen	zunehmen	aNkom@	=unem@n	0.500	0.639	0.286	81.0	37.0	V	V	8	8
aankomen	ankommen	aNkom@	&nkOm@n	0.750	0.814	0.429	81.0	45.0	V	V	8	8
voornaam	vornehm	vornam	fornem	0.625	0.933	0.667	55.0	18.0	A	A	8	7
voornaam	Vorname	vornam	fornam@	0.625	0.929	0.714	55.0	12.0	A	N	8	7
baden	baden	bad@	bad@n	1.000	0.900	0.800	13.0	11.0	V	V	5	5
niet	nicht	nit	nIxt	0.600	0.825	0.500	9338.0	8022.0	ADV	ADV	4	5
strak	straff	strAk	Str&f	0.667	0.812	0.400	59.0	12.0	A	A	5	6
strak	strikt	strAk	StrIkt	0.667	0.810	0.500	59.0	10.0	A	A	5	6
straf	Strafe	strAf	Straf@	0.833	0.850	0.500	47.0	33.0	N	N	5	6
sport	Sport	spOrt	SpOrt	1.000	0.980	0.800	37.0	78.0	N	N	5	5
spoor	Spur	spor	Spur	0.600	0.925	0.500	70.0	56.0	N	N	5	4
troost	Trost	trost	trost	0.833	1.000	1.000	19.0	12.0	N	N	6	5
snel	schnell	snEl	SnEl	0.571	0.975	0.750	385.0	277.0	A	A	4	7
stuur	Steuer	styr	StX@r	0.667	0.840	0.400	44.0	35.0	N	N	5	6
zorg	Sorge	zOrx	zOrg@	0.600	0.820	0.600	121.0	109.0	N	N	4	5
model	Modell	modEl	modEl	0.833	1.000	1.000	100.0	57.0	N	N	5	6
passen	passen	pAs@	p&s@n	1.000	0.860	0.600	146.0	54.0	V	V	6	6
niks	nichts	nIks	nIx=	0.500	0.875	0.500	89.0	614.0	PRON	PRON	4	6
verkeer	Verkehr	v@rker	fErker	0.857	0.976	0.667	38.0	63.0	N	N	7	7
gewicht	Gewicht	x@wIxt	g@vIxt	1.000	0.896	0.667	42.0	46.0	N	N	7	7
broeder	Bruder	brud@r	brud@r	0.714	1.000	1.000	25.0	89.0	N	N	7	6
wenken	winken	wENk@	vINk@n	0.833	0.829	0.500	16.0	27.0	V	V	6	6
aankomst	Ankunft	aNkOmst	&nkUnft	0.500	0.814	0.286	16.0	20.0	N	N	8	7
citaat	Zitat	sitat	#NAME?	0.667	0.980	0.800	14.0	25.0	N	N	6	5
kapel	Kapelle	kApEl	k&pEl@	0.714	0.883	0.667	14.0	16.0	N	N	5	7
westen	Westen	wEst@	vEst@n	1.000	0.879	0.667	56.0	47.0	N	N	6	6
zone	Zone	z<n@	=on@	1.000	0.875	0.500	11.0	81.0	N	N	4	4
hoeveel	wieviel	huvel	vifil	0.571	0.760	0.200	85.0	43.0	NUM	ADV	7	7
achten	achten	Axt@	&xt@n	1.000	0.860	0.600	97.0	29.0	V	V	6	6
achter	hinter	Axt@r	hInt@r	0.500	0.756	0.500	549.0	104.0	PREPOS	A	6	6
spel	Spiel	spEl	Spil	0.800	0.850	0.500	97.0	204.0	N	N	4	5
theater	Theater	tejat@r	teat@r	1.000	0.929	0.857	17.0	107.0	N	N	7	7
zoon	Sohn	zon	zon	0.500	1.000	1.000	189.0	138.0	N	N	4	4
vragen	fragen	vraG@	frag@n	0.833	0.850	0.500	804.0	413.0	V	V	6	6
arbeider	Arbeiter	ArbKd@r	&rbWt@r	0.875	0.957	0.571	61.0	293.0	N	N	8	8
oktober	Oktober	Oktob@r	Oktob@r	1.000	1.000	1.000	42.0	215.0	N	N	7	7
parallel	parallel	parAlEl	p&r&lel	1.000	0.914	0.571	10.0	13.0	A	A	8	8
richten	richten	rIxt@	rIxt@n	1.000	0.917	0.833	196.0	177.0	V	V	7	7
dragen	tragen	draG@	trag@n	0.833	0.850	0.500	282.0	333.0	V	V	6	6
justitie	Justiz	jystitsi	jUsti=	0.625	0.822	0.500	23.0	15.0	N	N	8	6
sierlijk	zierlich	sirl@k	#NAME?	0.625	0.879	0.500	14.0	13.0	A	A	8	8
baby	Baby	bebi	bebi	1.000	1.000	1.000	79.0	13.0	N	N	4	4
baan	Bahn	ban	ban	0.750	1.000	1.000	74.0	68.0	N	N	4	4
duren	dauern	dyr@	dB@rn	0.500	0.663	0.400	145.0	78.0	V	V	5	6
wijn	Wein	wKn	vWn	0.500	0.892	0.333	230.0	38.0	N	N	4	4
wild	wild	wIlt	vIlt	1.000	0.944	0.750	45.0	49.0	A	A	4	4
wild	wild	wIlt	vIlt	1.000	0.944	0.750	45.0	49.0	A	A	4	4
bank	Bank	bANk	b&Nk	1.000	0.950	0.750	114.0	139.0	N	N	4	4
band	Bund	bAnt	bUnt	0.750	0.875	0.750	75.0	51.0	N	N	4	4
band	Band	bAnt	b&nt	1.000	0.950	0.750	75.0	27.0	N	N	4	4
campagne	Kampagne	kAmpAnj@	k&mp&nj@	0.875	0.950	0.750	10.0	15.0	N	N	8	8
hertog	Herzog	hErtOx	hEr=ok	0.833	0.867	0.500	24.0	28.0	N	N	6	6
schaap	Schaf	sxap	Saf	0.667	0.747	0.250	26.0	14.0	N	N	6	5
werk	Werk	wErk	vErk	1.000	0.944	0.750	571.0	253.0	N	N	4	4
minuut	Minute	minyt	minut@	0.667	0.883	0.667	174.0	240.0	N	N	6	6
schade	Schaden	sxad@	Sad@n	0.857	0.780	0.400	40.0	44.0	N	N	6	7
wens	Wunsch	wEns	vUnS	0.500	0.829	0.250	65.0	168.0	N	N	4	6
wegen	wiegen	weG@	vig@n	0.833	0.735	0.200	31.0	10.0	V	V	5	6
legende	Legende	l@GEnd@	legEnd@	1.000	0.908	0.714	14.0	15.0	N	N	7	7
gestalte	Gestalt	x@stAlt@	g@St&lt	0.875	0.850	0.500	47.0	71.0	N	N	8	7
omvang	Umfang	OmvAN	Umf&N	0.667	0.900	0.400	56.0	63.0	N	N	6	6
inhoud	Inhalt	InhMt	Inh&lt	0.500	0.900	0.667	85.0	67.0	N	N	6	6
knoop	Knopf	knop	knO+	0.600	0.900	0.500	24.0	11.0	N	N	5	5
kolonie	Kolonie	koloni	koloni	1.000	1.000	1.000	32.0	16.0	N	N	7	7
opname	Aufnahme	Opnam@	Bfnam@	0.500	0.867	0.667	19.0	60.0	N	N	6	8
dulden	dulden	d}ld@	dUld@n	1.000	0.893	0.667	15.0	21.0	V	V	6	6
rond	rund	rOnt	rUnt	0.750	0.925	0.750	131.0	252.0	A	A	4	4
broer	Bruder	brur	brud@r	0.667	0.833	0.667	128.0	89.0	N	N	5	6
rood	rot	rot	rot	0.500	1.000	1.000	148.0	110.0	A	A	4	3
wassen	wachsen	wAs@	v&ks@n	0.714	0.763	0.333	38.0	89.0	V	V	6	7
wassen	waschen	wAs@	v&S@n	0.714	0.795	0.200	38.0	20.0	V	V	6	7
roos	Rose	ros	roz@	0.500	0.875	0.500	29.0	15.0	N	N	4	4
niets	nichts	nits	nIx=	0.667	0.800	0.250	794.0	614.0	PRON	PRON	5	6
niets	nichts	nits	nIx=	0.667	0.800	0.250	794.0	614.0	PRON	PRON	5	6
nieuw	neu	niw	nX	0.600	0.767	0.333	772.0	1368.0	A	A	5	3
levendig	lebendig	lev@nd@x	lebEndIx	0.875	0.903	0.625	23.0	51.0	A	A	8	8
antwoord	Antwort	Antwort	&ntvOrt	0.750	0.897	0.571	209.0	162.0	N	N	8	7
ontnemen	abnehmen	Ontnem@	&pnem@n	0.500	0.774	0.429	17.0	29.0	V	V	8	8
ordening	Ordnung	Ord@nIN	OrdnUN	0.750	0.900	0.714	44.0	125.0	N	N	8	7
been	Bein	ben	bWn	0.750	0.867	0.667	178.0	73.0	N	N	4	4
huilen	weinen	hLl@	vWn@n	0.500	0.598	0.200	108.0	50.0	V	V	6	6
hierheen	hierher	hirhen	hirher	0.750	0.983	0.833	12.0	16.0	ADV	ADV	8	7
tachtig	achtzig	tAxt@x	&x=Ix	0.714	0.829	0.333	17.0	13.0	NUM	NUM	7	7
tachtig	achtzig	tAxt@x	&x=Ix	0.714	0.829	0.333	17.0	13.0	NUM	NUM	7	7
hamer	Hammer	ham@r	h&m@r	0.833	0.980	0.800	11.0	12.0	N	N	5	6
best	best	bEst	bEst	1.000	1.000	1.000	68.0	123.0	A	A	4	4
berg	Berg	bErx	bErk	1.000	0.900	0.750	55.0	68.0	N	N	4	4
grijpen	greifen	xrKp@	grWf@n	0.571	0.765	0.333	98.0	104.0	V	V	7	7
grijpen	greifen	xrKp@	grWf@n	0.571	0.765	0.333	98.0	104.0	V	V	7	7
moreel	Moral	morel	moral	0.667	0.920	0.800	37.0	21.0	A	N	6	5
daarvan	davon	darvAn	dafOn	0.571	0.883	0.500	191.0	351.0	ADV	ADV	7	5
halen	holen	hal@	hol@n	0.800	0.811	0.600	419.0	120.0	V	V	5	5
ruim	Raum	rLm	rBm	0.500	0.900	0.667	109.0	225.0	A	N	4	4
vierde	Viertel	vird@	fIrt@l	0.714	0.883	0.333	43.0	22.0	NUM	N	6	7
vieren	feiern	vir@	fW@rn	0.500	0.703	0.200	35.0	66.0	V	V	6	6
wind	Wind	wInt	vInt	1.000	0.944	0.750	111.0	62.0	N	N	4	4
scheef	schief	sxef	Sif	0.833	0.800	0.250	20.0	13.0	A	A	6	6
brief	Brief	brif	brif	1.000	1.000	1.000	200.0	142.0	N	N	5	5
rust	Ruhe	r}st	ru@	0.500	0.644	0.250	86.0	74.0	N	N	4	4
hallo	hallo	hAlo	h&lo	1.000	0.950	0.750	19.0	15.0	INTERJ	INTERJ	5	5
hallo	hallo	hAlo	h&lo	1.000	0.950	0.750	19.0	15.0	INTERJ	INTERJ	5	5
afnemen	abnehmen	Afnem@	&pnem@n	0.750	0.841	0.571	37.0	29.0	V	V	7	8
afnemen	abnehmen	Afnem@	&pnem@n	0.750	0.841	0.571	37.0	29.0	V	V	7	8
document	Dokument	dokymEnt	dokumEnt	0.875	0.975	0.875	26.0	52.0	N	N	8	8
klimaat	Klima	klimat	klima	0.714	0.917	0.833	29.0	28.0	N	N	7	5
vakman	Fachmann	vAkmAn	f&xm&n	0.500	0.867	0.333	10.0	46.0	N	N	6	8
actie	Aktion	Aksi	&k=ion	0.500	0.783	0.333	64.0	84.0	N	N	5	6
scherp	scharf	sxErp	S&rf	0.667	0.758	0.200	115.0	108.0	A	A	6	6
debat	Debatte	d@bAt	deb&t@	0.714	0.843	0.500	15.0	53.0	N	N	5	7
geweten	Gewissen	x@wet@	g@vIs@n	0.625	0.754	0.286	30.0	32.0	N	N	7	8
geest	Geist	xest	gWst	0.800	0.800	0.500	198.0	115.0	N	N	5	5
bewegen	bewegen	b@weG@	b@veg@n	1.000	0.839	0.571	145.0	68.0	V	V	7	7
acuut	akut	akyt	&kut	0.600	0.925	0.500	13.0	10.0	A	A	5	4
jong	jung	jON	jUN	0.750	0.900	0.667	313.0	376.0	A	A	4	4
morgen	morgen	mOrG@	mOrg@n	1.000	0.850	0.667	108.0	104.0	N	ADV	6	6
morgen	morgen	mOrG@	mOrg@n	1.000	0.850	0.667	108.0	104.0	N	ADV	6	6
trappen	treten	trAp@	tret@n	0.571	0.775	0.500	25.0	283.0	V	V	7	6
signaal	Signal	sInjal	zIgnal	0.857	0.858	0.500	23.0	21.0	N	N	7	6
terras	Terrasse	tErAs	tEr&s@	0.750	0.883	0.667	41.0	14.0	N	N	6	8
denken	denken	dENk@	dENk@n	1.000	0.917	0.833	1381.0	357.0	V	V	6	6
bier	Bier	bir	bir	1.000	1.000	1.000	64.0	46.0	N	N	4	4
afzetten	abnehmen	AfsEt@	&pnem@n	0.500	0.710	0.143	23.0	29.0	V	V	8	8
afzetten	absetzen	AfsEt@	&pzE=@n	0.625	0.827	0.286	23.0	27.0	V	V	8	8
moeten	sollen	mut@	zOl@n	0.500	0.574	0.200	2911.0	1871.0	V	V	6	6
staken	streiken	stak@	StrWk@n	0.625	0.814	0.429	23.0	13.0	V	V	6	8
liggen	liegen	lIG@	lig@n	0.833	0.780	0.400	966.0	733.0	V	V	6	6
hotel	Hotel	hotEl	hotEl	1.000	1.000	1.000	92.0	118.0	N	N	5	5
gebod	Gebot	x@bOt	g@bot	0.800	0.860	0.600	11.0	15.0	N	N	5	5
snellen	eilen	snEl@	Wl@n	0.571	0.640	0.200	10.0	15.0	V	V	7	5
begrip	Begriff	b@GrIp	b@grIf	0.714	0.865	0.667	166.0	131.0	N	N	6	7
lading	Ladung	ladIN	ladUN	0.833	0.960	0.800	20.0	14.0	N	N	6	6
protest	Protest	protEst	protEst	1.000	1.000	1.000	22.0	48.0	N	N	7	7
bedenken	Bedenken	b@dENk@	b@dENk@n	1.000	0.938	0.875	87.0	38.0	V	N	8	8
baren	bereiten	bar@	b@rWt@n	0.500	0.729	0.429	12.0	34.0	V	V	5	8
gebed	Gebet	x@bEt	g@bet	0.800	0.860	0.600	23.0	11.0	N	N	5	5
kleden	kleiden	kled@	klWd@n	0.857	0.850	0.667	53.0	12.0	V	V	6	7
klimmen	klettern	klIm@	klEt@rn	0.500	0.769	0.429	49.0	19.0	V	V	7	8
omkeren	umkehren	Omker@	Umker@n	0.750	0.886	0.714	30.0	20.0	V	V	7	8
beter	besser	bet@r	bEs@r	0.667	0.860	0.600	120.0	132.0	N	A	5	6
aannemen	annehmen	anem@	&nnem@n	0.750	0.843	0.571	79.0	136.0	V	V	8	8
beton	Beton	b@tOn	b@tOn	1.000	1.000	1.000	10.0	13.0	N	N	5	5
prins	Prinz	prIns	prIn=	0.800	0.980	0.800	68.0	65.0	N	N	5	5
deels	teils	dels	tWls	0.600	0.900	0.500	20.0	30.0	ADV	ADV	5	5
regeling	Regelung	reG@lIN	reg@lUN	0.875	0.914	0.714	55.0	60.0	N	N	8	8
prijs	Preis	prKs	prWs	0.600	0.975	0.750	103.0	266.0	N	N	5	5
stelen	stehlen	stel@	Stel@n	0.857	0.900	0.667	38.0	24.0	V	V	6	7
denkbaar	denkbar	dENgbar	dENkbar	0.875	1.000	0.857	23.0	26.0	A	A	8	7
talent	Talent	talEnt	t&lEnt	1.000	0.983	0.833	25.0	18.0	N	N	6	6
passief	passiv	pAsif	p&sif	0.714	0.960	0.800	20.0	11.0	A	A	7	6
passief	passiv	pAsif	p&sif	0.714	0.960	0.800	20.0	11.0	A	A	7	6
breed	breit	bret	brWt	0.600	0.900	0.750	131.0	99.0	A	A	5	5
bidden	beten	bId@	bet@n	0.500	0.860	0.400	42.0	16.0	V	V	6	5
kroon	Krone	kron	kron@	0.600	0.900	0.800	26.0	27.0	N	N	5	5
spannen	spannen	spAn@	Sp&n@n	1.000	0.867	0.500	51.0	29.0	V	V	7	7
blik	Blick	blIk	blIk	0.800	1.000	1.000	188.0	176.0	N	N	4	5
blad	Blatt	blAt	bl&t	0.600	0.950	0.750	114.0	73.0	N	N	4	5
garantie	Garantie	xarAnsi	g&r&nti	1.000	0.843	0.429	12.0	23.0	N	N	8	8
voorraad	Vorrat	vorat	forrat	0.625	0.917	0.667	25.0	20.0	N	N	8	6
krijger	Krieger	krKG@r	krig@r	0.857	0.900	0.667	12.0	15.0	N	N	7	7
anders	anders	And@rs	&nd@rs	1.000	0.967	0.833	600.0	170.0	A	ADV	6	6
krijgen	kriegen	krKG@	krig@n	0.857	0.817	0.500	1084.0	37.0	V	V	7	7
dwingen	zwingen	dwIN@	=vIN@n	0.857	0.863	0.500	81.0	112.0	V	V	7	7
tweemaal	zweimal	twemal	#NAME?	0.625	0.879	0.500	30.0	53.0	ADV	ADV	8	7
haven	Hafen	hav@	haf@n	0.800	0.900	0.600	36.0	46.0	N	N	5	5
contact	Kontakt	kOntAkt	kOnt&kt	0.714	0.971	0.857	160.0	68.0	N	N	7	7
ladder	Leiter	lAd@r	lWt@r	0.500	0.940	0.600	14.0	65.0	N	N	6	6
bevel	Befehl	b@vEl	b@fel	0.667	0.940	0.600	55.0	34.0	N	N	5	6
belang	Belang	b@lAN	b@l&N	1.000	0.960	0.800	263.0	11.0	N	N	6	6
kleine	Kleine	klKn@	klWn@	1.000	0.980	0.800	240.0	22.0	N	N	6	6
delen	teilen	del@	tWl@n	0.667	0.820	0.400	76.0	115.0	V	V	5	6
delen	teilen	del@	tWl@n	0.667	0.820	0.400	76.0	115.0	V	V	5	6
kosmisch	kosmisch	kOsmis	kOsmIS	1.000	0.950	0.667	14.0	17.0	A	A	8	8
remmen	bremsen	rEm@	brEmz@n	0.714	0.786	0.571	17.0	14.0	V	V	6	7
collega	Kollegin	kOleGa	kOlegIn	0.625	0.786	0.571	64.0	16.0	N	N	7	8
collega	Kollege	kOleGa	kOleg@	0.714	0.864	0.667	64.0	158.0	N	N	7	7
juni	Juni	jyni	juni	1.000	0.950	0.750	42.0	264.0	N	N	4	4
juli	Juli	jyli	juli	1.000	0.950	0.750	43.0	318.0	N	N	4	4
rechter	Richter	rExt@r	rIxt@r	0.857	0.950	0.833	73.0	56.0	N	N	7	7
rechter	Recht	rExt@r	rExt	0.714	0.833	0.667	73.0	261.0	N	N	7	5
gouden	golden	xMd@	gOld@n	0.833	0.703	0.333	61.0	35.0	A	A	6	6
weer	Wetter	wer	vEt@r	0.667	0.707	0.200	1526.0	66.0	ADV	N	4	6
weer	wieder	wer	vid@r	0.667	0.715	0.200	1526.0	1262.0	ADV	ADV	4	6
trommel	Trommel	trOm@l	trOm@l	1.000	1.000	1.000	20.0	59.0	N	N	7	7
vereren	verehren	v@rer@	fErer@n	0.875	0.908	0.571	14.0	20.0	V	V	7	8
veertien	vierzehn	vertin	fir=en	0.500	0.917	0.333	31.0	26.0	NUM	NUM	8	8
veertien	vierzehn	vertin	fir=en	0.500	0.917	0.333	31.0	26.0	NUM	NUM	8	8
bitter	bitter	bIt@r	bIt@r	1.000	1.000	1.000	42.0	27.0	A	A	6	6
boom	Baum	bom	bBm	0.500	0.867	0.667	137.0	64.0	N	N	4	4
boot	Boot	bot	bot	1.000	1.000	1.000	67.0	26.0	N	N	4	4
bond	Bund	bOnt	bUnt	0.750	0.925	0.750	20.0	51.0	N	N	4	4
warm	warm	wArm	v&rm	1.000	0.894	0.500	158.0	54.0	A	A	4	4
bont	bunt	bOnt	bUnt	0.750	0.925	0.750	16.0	41.0	A	A	4	4
brand	Brand	brAnt	br&nt	1.000	0.960	0.800	45.0	28.0	N	N	5	5
haten	hassen	hat@	h&s@n	0.667	0.800	0.400	34.0	15.0	V	V	5	6
wand	Wand	wAnt	v&nt	1.000	0.894	0.500	44.0	49.0	N	N	4	4
beslist	bestimmt	b@slIst	b@StImt	0.625	0.824	0.571	38.0	191.0	A	A	7	8
bovenst	Oberst	bov@nst	ob@rst	0.571	0.855	0.571	19.0	18.0	A	N	7	6
bemerken	bemerken	b@mErk@	b@mErk@n	1.000	0.938	0.875	17.0	68.0	V	V	8	8
vriendin	Freundin	vrindIn	frXndIn	0.625	0.971	0.714	72.0	29.0	N	N	8	8
bouw	Bau	bMw	bB	0.500	0.800	0.333	21.0	76.0	N	N	4	3
dreigen	drohen	drKG@	dro@n	0.571	0.703	0.400	68.0	70.0	V	V	7	6
braaf	brav	braf	braf	0.600	1.000	1.000	24.0	16.0	A	A	5	4
waar	Ware	war	var@	0.500	0.819	0.500	1060.0	60.0	CONJ	N	4	4
waar	wahr	war	var	0.750	0.925	0.667	1060.0	140.0	CONJ	A	4	4
rijden	reiten	rKd@	rWt@n	0.500	0.880	0.400	203.0	22.0	V	V	6	6
boer	Bauer	bur	bB@r	0.600	0.825	0.500	100.0	52.0	N	N	4	5
nimmer	nie	nIm@r	ni	0.500	0.660	0.200	25.0	302.0	ADV	ADV	6	3
visser	Fischer	vIs@r	fIS@r	0.571	0.980	0.600	21.0	25.0	N	N	6	7
genoeg	genug	x@nux	g@nuk	0.667	0.840	0.600	178.0	158.0	ADV	ADV	6	5
heilig	heilig	hKl@x	hWlIx	1.000	0.935	0.600	53.0	45.0	A	A	6	6
basis	Basis	baz@s	bazIs	1.000	0.955	0.800	105.0	55.0	N	N	5	5
willen	wollen	wIl@	vOl@n	0.833	0.783	0.400	1810.0	1755.0	V	V	6	6
omzetten	umsetzen	OmzEt@	UmzE=@n	0.625	0.871	0.571	15.0	17.0	V	V	8	8
augustus	August	MG}st}s	BgUst	0.750	0.766	0.286	40.0	197.0	N	N	8	6
regenen	regnen	reG@n@	regn@n	0.857	0.767	0.500	24.0	12.0	V	V	7	6
rekening	Rechnung	rek@nIN	rExnUN	0.625	0.800	0.429	114.0	53.0	N	N	8	8
huis	Haus	hLs	hBs	0.500	0.900	0.667	630.0	336.0	N	N	4	4
dezelfde	derselbe	d@zElvd@	derzElb@	0.500	0.807	0.500	278.0	135.0	PRON	PRON	8	8
argument	Argument	ArGymEnt	&rgumEnt	1.000	0.900	0.625	54.0	39.0	N	N	8	8
schok	Schlag	sxOk	Slak	0.500	0.754	0.250	29.0	51.0	N	N	5	6
positief	positiv	pozitif	pozitif	0.750	1.000	1.000	71.0	62.0	A	A	8	7
positief	positiv	pozitif	pozitif	0.750	1.000	1.000	71.0	62.0	A	A	8	7
schip	Schiff	sxIp	SIf	0.667	0.747	0.250	114.0	97.0	N	N	5	6
april	April	AprIl	&prIl	1.000	0.960	0.800	42.0	240.0	N	N	5	5
schat	Schatz	sxAt	S&=	0.833	0.775	0.000	28.0	16.0	N	N	5	6
sigaar	Zigarre	siGar	=ig&r@	0.571	0.817	0.333	28.0	16.0	N	N	6	7
raad	Rat	rat	rat	0.500	1.000	1.000	140.0	112.0	N	N	4	3
raam	Rahmen	ram	ram@n	0.500	0.800	0.600	174.0	118.0	N	N	4	6
factor	Faktor	fAktOr	f&ktOr	0.833	0.967	0.833	93.0	38.0	N	N	6	6
zitten	sitzen	zIt@	zI=@n	0.667	0.880	0.600	1081.0	248.0	V	V	6	6
tabel	Tabelle	tabEl	t&bEl@	0.714	0.900	0.667	23.0	11.0	N	N	5	7
dicht	dicht	dIxt	dIxt	1.000	1.000	1.000	206.0	57.0	A	A	5	5
tegen	gegen	teG@	geg@n	0.800	0.760	0.400	1382.0	708.0	PREPOS	ADV	5	5
toegang	Zugang	tuGAN	#NAME?	0.571	0.860	0.400	31.0	26.0	N	N	7	6
leveren	liefern	lev@r@	lif@rn	0.571	0.836	0.500	128.0	98.0	V	V	7	7
mijn	mein	mKn	mWn	0.500	0.967	0.667	2722.0	582.0	PRON	PRON	4	4
februari	Februar	febrywari	februar	0.875	0.867	0.667	35.0	262.0	N	N	8	7
zelden	selten	zEld@	zElt@n	0.667	0.917	0.667	88.0	90.0	ADV	A	6	6
wezen	Wesen	wez@	vez@n	0.800	0.855	0.600	749.0	110.0	V	N	5	5
mild	milde	mIlt	mIld@	0.800	0.900	0.600	21.0	11.0	A	A	4	5
mild	mild	mIlt	mIlt	1.000	1.000	1.000	21.0	24.0	A	A	4	4
daaraan	daran	daran	dar&n	0.714	0.980	0.800	58.0	229.0	ADV	ADV	7	5
formaat	Format	fOrmat	fOrmat	0.857	1.000	1.000	10.0	11.0	N	N	7	6
oosten	Osten	ost@	Ost@n	0.833	0.840	0.600	40.0	89.0	N	N	6	5
ophalen	abholen	Ophal@	&phol@n	0.571	0.824	0.571	22.0	16.0	V	V	7	7
knaap	Knabe	knap	knab@	0.600	0.900	0.600	24.0	16.0	N	N	5	5
water	Wasser	wat@r	v&s@r	0.667	0.855	0.400	364.0	85.0	N	N	5	6
rand	Rand	rAnt	r&nt	1.000	0.950	0.750	87.0	59.0	N	N	4	4
rang	Rang	rAN	r&N	1.000	0.933	0.667	17.0	55.0	N	N	4	4
appel	Apfel	Ap@l	&+@l	0.800	0.925	0.500	17.0	12.0	N	N	5	5
tasten	tasten	tAst@	t&st@n	1.000	0.883	0.667	28.0	11.0	V	V	6	6
mode	Mode	mod@	mod@	1.000	1.000	1.000	17.0	20.0	N	N	4	4
optimaal	optimal	Optimal	Optimal	0.875	1.000	1.000	18.0	19.0	A	A	8	7
sturen	steuern	styr@	StX@rn	0.571	0.736	0.333	101.0	22.0	V	V	6	7
sturen	senden	styr@	zEnd@n	0.500	0.700	0.167	101.0	28.0	V	V	6	6
schaduw	Schatten	sxadyw	S&t@n	0.500	0.717	0.000	72.0	48.0	N	N	7	8
seconde	Sekunde	s@kOnd@	zekUnd@	0.714	0.923	0.571	65.0	52.0	N	N	7	7
nagel	Nagel	naG@l	nag@l	1.000	0.920	0.800	22.0	12.0	N	N	5	5
wanneer	wann	wAner	v&n	0.571	0.715	0.200	576.0	72.0	CONJ	ADV	7	4
regime	Regime	reZim	reZim	1.000	1.000	1.000	16.0	30.0	N	N	6	6
geliefde	Geliebte	x@livd@	g@lipt@	0.750	0.884	0.571	10.0	19.0	N	N	8	8
regeren	regieren	r@Ger@	regir@n	0.875	0.808	0.429	21.0	29.0	V	V	7	8
vorderen	fordern	vOrd@r@	fOrd@rn	0.750	0.888	0.714	16.0	278.0	V	V	8	7
uitgeven	ausgeben	Ltxev@	Bsgeb@n	0.500	0.713	0.286	32.0	32.0	V	V	8	8
nemen	nehmen	nem@	nem@n	0.833	0.900	0.800	1031.0	818.0	V	V	5	6
mond	Mund	mOnt	mUnt	0.750	0.925	0.750	228.0	65.0	N	N	4	4
aflopen	ablaufen	Aflop@	&plBf@n	0.500	0.725	0.286	44.0	14.0	V	V	7	8
merken	merken	mErk@	mErk@n	1.000	0.917	0.833	221.0	70.0	V	V	6	6
wiegen	wiegen	wiG@	vig@n	1.000	0.775	0.400	13.0	10.0	V	V	6	6
paard	Pferd	part	#NAME?	0.600	0.875	0.500	158.0	65.0	N	N	5	5
gebied	Gebiet	x@bit	g@bit	0.833	0.920	0.800	242.0	301.0	N	N	6	6
ingang	Eingang	INGAN	Wng&N	0.857	0.760	0.200	36.0	19.0	N	N	6	7
vrede	Friede	vred@	frid@	0.667	0.960	0.600	52.0	109.0	N	N	5	6
vrede	Frieden	vred@	frid@n	0.571	0.883	0.500	52.0	188.0	N	N	5	7
ernstig	ernst	Ernst@x	Ernst	0.714	0.857	0.714	134.0	105.0	A	A	7	5
rest	Rest	rEst	rEst	1.000	1.000	1.000	115.0	61.0	N	N	4	4
steken	stechen	stek@	StEx@n	0.714	0.783	0.333	254.0	12.0	V	V	6	7
wereld	Welt	wer@lt	vElt	0.500	0.772	0.333	454.0	987.0	N	N	6	4
reis	Reise	rKs	rWz@	0.800	0.850	0.250	98.0	46.0	N	N	4	5
benutten	benutzen	b@n}t@	b@nU=@n	0.875	0.894	0.571	16.0	80.0	V	V	8	8
laten	lassen	lat@	l&s@n	0.667	0.800	0.400	1576.0	937.0	V	V	5	6
rede	Rede	red@	red@	1.000	1.000	1.000	39.0	174.0	N	N	4	4
agent	Agent	aGEnt	&gEnt	1.000	0.900	0.600	46.0	18.0	N	N	5	5
triomf	Triumph	trijOmf	triUmf	0.571	0.886	0.714	12.0	18.0	N	N	6	7
dwang	Zwang	dwAN	#NAME?	0.800	0.869	0.250	12.0	23.0	N	N	5	5
streven	streben	strev@	Streb@n	0.857	0.855	0.571	51.0	21.0	V	V	7	7
formeel	formell	fOrmel	fOrmEl	0.857	0.950	0.833	38.0	10.0	A	A	7	7
toegeven	zugeben	tuGev@	=ugeb@n	0.500	0.798	0.429	43.0	23.0	V	V	8	7
impuls	Impuls	Imp}ls	ImpUls	1.000	0.976	0.833	16.0	21.0	N	N	6	6
verraden	verraten	v@rad@	fErrat@n	0.875	0.857	0.375	33.0	39.0	V	V	8	8
positie	Position	pozitsi	pozi=ion	0.750	0.800	0.500	108.0	97.0	N	N	7	8
dame	Dame	dam@	dam@	1.000	1.000	1.000	89.0	137.0	N	N	4	4
dank	Dank	dANk	d&Nk	1.000	0.950	0.750	79.0	68.0	N	N	4	4
tempo	Tempo	tEmpo	tEmpo	1.000	1.000	1.000	27.0	38.0	N	N	5	5
dans	Tanz	dAns	t&n=	0.500	0.925	0.250	18.0	28.0	N	N	4	4
vlot	flott	vlOt	flOt	0.600	1.000	0.750	22.0	11.0	A	A	4	5
werken	wirken	wErk@	vIrk@n	0.833	0.829	0.500	403.0	144.0	V	V	6	6
uitzicht	Sicht	LtsIxt	zIxt	0.500	0.833	0.500	36.0	40.0	N	N	8	5
uitzicht	Aussicht	LtsIxt	BszIxt	0.500	0.883	0.500	36.0	58.0	N	N	8	8
dichtbij	dicht	dIGdbK	dIxt	0.625	0.833	0.333	54.0	57.0	A	A	8	5
concreet	konkret	kONkret	kOnkret	0.625	0.943	0.857	62.0	86.0	A	A	8	7
aandeel	Anteil	andel	&ntWl	0.571	0.900	0.400	39.0	96.0	N	N	7	6
vlam	Flamme	vlAm	fl&m@	0.500	0.860	0.400	34.0	18.0	N	N	4	6
uniform	Uniform	ynifOrm	unifOrm	1.000	0.971	0.857	37.0	22.0	N	N	7	7
wenen	weinen	wen@	vWn@n	0.833	0.775	0.400	18.0	50.0	V	V	5	6
oceaan	Ozean	osejan	o=ean	0.667	0.900	0.667	30.0	13.0	N	N	6	5
natie	Nation	natsi	n&tion	0.667	0.733	0.333	26.0	111.0	N	N	5	6
starten	starten	stArt@	St&rt@n	1.000	0.886	0.571	21.0	51.0	V	V	7	7
stoppen	stopfen	stOp@	StO+@n	0.857	0.883	0.500	111.0	10.0	V	V	7	7
stoppen	stoppen	stOp@	StOp@n	1.000	0.900	0.667	111.0	20.0	V	V	7	7
lopen	laufen	lop@	lBf@n	0.500	0.738	0.400	839.0	217.0	V	V	5	6
poetsen	putzen	puts@	pU=@n	0.571	0.740	0.200	16.0	11.0	V	V	7	6
inzicht	Einsicht	InzIxt	WnzIxt	0.750	0.967	0.833	101.0	50.0	N	N	7	8
meestal	meistens	mestAl	mWst@ns	0.500	0.781	0.429	195.0	42.0	ADV	ADV	7	8
geweldig	gewaltig	x@wEld@x	g@v&ltIx	0.750	0.869	0.375	49.0	56.0	A	A	8	8
bezetten	besetzen	b@zEt@	b@zE=@n	0.750	0.914	0.714	21.0	55.0	V	V	8	8
bruin	braun	brLn	brBn	0.600	0.925	0.750	39.0	26.0	A	A	5	5
uitkomen	kommen	Ltkom@	kOm@n	0.500	0.700	0.333	45.0	1684.0	V	V	8	6
neger	Neger	neG@r	neg@r	1.000	0.920	0.800	29.0	11.0	N	N	5	5
negen	neun	neG@	nXn	0.600	0.669	0.250	50.0	75.0	NUM	NUM	5	4
negen	neun	neG@	nXn	0.600	0.669	0.250	50.0	75.0	NUM	NUM	5	4
ring	Ring	rIN	rIN	1.000	1.000	1.000	34.0	46.0	N	N	4	4
meester	Meister	mest@r	mWst@r	0.857	0.933	0.833	77.0	92.0	N	N	7	7
lokaal	Lokal	lokal	lokal	0.833	1.000	1.000	33.0	17.0	A	N	6	5
artikel	Artikel	Artik@l	&rtik@l	1.000	0.971	0.857	152.0	89.0	N	N	7	7
bevallen	gefallen	b@vAl@	g@f&l@n	0.750	0.814	0.429	28.0	60.0	V	V	8	8
mama	Mama	mAma	m&ma	1.000	0.950	0.750	43.0	82.0	N	N	4	4
weren	abwehren	wer@	&pver@n	0.625	0.754	0.429	14.0	10.0	V	V	5	8
begaan	begehen	b@Gan	b@ge@n	0.571	0.783	0.500	14.0	49.0	V	V	6	7
schande	Schande	sxAnd@	S&nd@	1.000	0.867	0.500	16.0	10.0	N	N	7	7
stabiel	stabil	stabil	St&bil	0.857	0.967	0.667	10.0	17.0	A	A	7	6
maal	mal	mal	mal	0.750	1.000	1.000	111.0	356.0	N	ADV	4	3
maat	Takt	mat	t&kt	0.500	0.771	0.250	37.0	12.0	N	N	4	4
leraar	Lehrer	lerar	ler@r	0.500	0.917	0.800	73.0	117.0	N	N	6	6
totaal	total	total	total	0.833	1.000	1.000	127.0	59.0	A	A	6	5
object	Objekt	ObjEkt	OpjEkt	0.833	1.000	0.833	43.0	43.0	N	N	6	6
deze	dieser	dez@	diz@r	0.500	0.860	0.600	2519.0	5979.0	PRON	PRON	4	6
prinses	Prinz	prInsEs	prIn=	0.571	0.843	0.571	21.0	65.0	N	N	7	5
commando	Kommando	kOmAndo	kOm&ndo	0.875	0.971	0.857	11.0	13.0	N	N	8	8
zeggen	sagen	zEG@	zag@n	0.500	0.760	0.400	3181.0	2043.0	V	V	6	5
zeggen	besagen	zEG@	b@zag@n	0.571	0.686	0.286	3181.0	13.0	V	V	6	7
beide	beide	bKd@	bWd@	1.000	0.975	0.750	262.0	789.0	NUM	PRON	5	5
idee	Idee	ide	ide	1.000	1.000	1.000	211.0	110.0	N	N	4	4
werpen	werfen	wErp@	vErf@n	0.833	0.811	0.500	115.0	152.0	V	V	6	6
deel	Teil	del	tWl	0.500	0.867	0.333	388.0	465.0	N	N	4	4
begin	Beginn	b@GIn	b@gIn	0.833	0.920	0.800	127.0	119.0	ADV	N	5	6
drukken	drucken	dr}k@	drUk@n	0.857	0.893	0.667	155.0	11.0	V	V	7	7
drinken	trinken	drINk@	trINk@n	0.857	0.929	0.714	160.0	80.0	V	V	7	7
gewest	Gegend	x@wEst	geg@nt	0.500	0.678	0.167	20.0	40.0	N	N	6	6
weten	wissen	wet@	vIs@n	0.500	0.735	0.200	1575.0	722.0	V	V	5	6
weten	wissen	wet@	vIs@n	0.500	0.735	0.200	1575.0	722.0	V	V	5	6
voor	vor	vor	for	0.750	1.000	0.667	6726.0	1244.0	PREPOS	ADV	4	3
loopbaan	Laufbahn	loban	lBfban	0.500	0.850	0.667	10.0	11.0	N	N	8	8
vorm	Form	vOrm	fOrm	0.750	1.000	0.750	333.0	228.0	N	N	4	4
geweld	Gewalt	x@wElt	g@v&lt	0.667	0.863	0.500	57.0	127.0	N	N	6	6
geweer	Gewehr	x@wer	g@ver	0.833	0.875	0.600	46.0	18.0	N	N	6	6
eenmaal	einmal	enmal	Wnmal	0.714	0.920	0.800	161.0	715.0	ADV	ADV	7	6
volk	Volk	vOlk	fOlk	1.000	1.000	0.750	155.0	581.0	N	N	4	4
vatten	fassen	vAt@	f&s@n	0.500	0.780	0.200	44.0	110.0	V	V	6	6
project	Projekt	projEkt	projEkt	0.857	1.000	1.000	39.0	49.0	N	N	7	7
verlies	Verlust	v@rlis	fErlUst	0.571	0.862	0.429	42.0	62.0	N	N	7	7
kabinet	Kabinett	kabinEt	k&binEt	0.875	0.986	0.857	25.0	64.0	N	N	7	8
dansen	tanzen	dAns@	t&n=@n	0.667	0.867	0.333	69.0	32.0	V	V	6	6
tekst	Text	tEkst	tEkst	0.600	1.000	1.000	85.0	32.0	N	N	5	4
melodie	Melodie	melodi	melodi	1.000	1.000	1.000	12.0	17.0	N	N	7	7
rinkelen	klingeln	rINk@l@	klIN@ln	0.500	0.694	0.429	17.0	14.0	V	V	8	8
regelen	regeln	reG@l@	reg@ln	0.857	0.803	0.667	59.0	21.0	V	V	7	6
zondag	Sonntag	zOndAx	zOntak	0.571	0.883	0.500	41.0	201.0	N	N	6	7
landen	landen	lAnd@	l&nd@n	1.000	0.883	0.667	18.0	34.0	V	V	6	6
pakken	packen	pAk@	p&k@n	0.833	0.860	0.600	169.0	32.0	V	V	6	6
pakken	fassen	pAk@	f&s@n	0.500	0.678	0.200	169.0	110.0	V	V	6	6
pakket	Paket	pAkEt	p&ket	0.833	0.900	0.600	10.0	13.0	N	N	6	5
douche	Dusche	duS	dUS@	0.667	0.825	0.500	17.0	11.0	N	N	6	6
zomer	Sommer	zom@r	zOm@r	0.667	0.940	0.800	81.0	69.0	N	N	5	6
omgang	Umgang	OmGAN	Umg&N	0.833	0.820	0.400	21.0	19.0	N	N	6	6
treden	treten	tred@	tret@n	0.833	0.917	0.667	115.0	283.0	V	V	6	6
beeld	Bild	belt	bIlt	0.600	0.950	0.750	197.0	297.0	N	N	5	4
afscheid	Abschied	AfsxKt	&pSit	0.625	0.765	0.167	49.0	30.0	N	N	8	8
brood	Brot	brot	brot	0.600	1.000	1.000	70.0	29.0	N	N	5	4
mens	Mensch	mEns	mEnS	0.667	0.975	0.750	1370.0	1077.0	N	N	4	6
revolver	Revolver	r@vOlv@r	revOlvEr	1.000	0.952	0.750	15.0	14.0	N	N	8	8
meer	See	mer	ze	0.500	0.692	0.333	1457.0	38.0	A	N	4	3
meer	mehr	mer	mer	0.750	1.000	1.000	1457.0	816.0	A	ADV	4	4
daarin	darin	darIn	darIn	0.833	1.000	1.000	101.0	182.0	ADV	ADV	6	5
kelder	Keller	kEld@r	kEl@r	0.833	0.917	0.833	30.0	37.0	N	N	6	6
daarom	darum	darOm	darUm	0.667	0.940	0.800	325.0	85.0	ADV	ADV	6	5
conflict	Konflikt	kOnflIkt	kOnflIkt	0.750	1.000	1.000	57.0	46.0	N	N	8	8
kader	Kader	kad@r	kad@r	1.000	1.000	1.000	67.0	15.0	N	N	5	5
villa	Villa	vila	vIla	1.000	0.950	0.750	25.0	20.0	N	N	5	5
illegaal	illegal	Il@Gal	Ilegal	0.875	0.893	0.667	16.0	16.0	A	A	8	7
scheppen	schaffen	sxEp@	S&f@n	0.625	0.658	0.000	79.0	248.0	V	V	8	8
cijfer	Ziffer	sKf@r	=If@r	0.667	0.940	0.600	38.0	14.0	N	N	6	6
logisch	logisch	loGis	logIS	1.000	0.860	0.400	44.0	17.0	A	A	7	7
partij	Partei	pArtK	p&rtW	0.667	0.940	0.600	170.0	451.0	N	N	6	6
partij	Party	pArtK	parti	0.667	0.900	0.600	170.0	14.0	N	N	6	5
tendens	Tendenz	tEndEns	tEndEn=	0.857	0.986	0.857	14.0	187.0	N	N	7	7
academie	Akademie	akademi	&k&demi	0.875	0.971	0.714	11.0	36.0	N	N	8	8
waarheid	Wahrheit	warhKt	varhWt	0.750	0.946	0.667	112.0	127.0	N	N	8	8
kaart	Karte	kart	k&rt@	0.600	0.880	0.600	88.0	48.0	N	N	5	5
recht	Recht	rExt	rExt	1.000	1.000	1.000	232.0	261.0	N	N	5	5
hitte	Hitze	hIt@	hI=@	0.800	0.975	0.750	30.0	17.0	N	N	5	5
veel	viel	vel	fil	0.750	0.933	0.333	1910.0	1879.0	NUM	PRON	4	4
veer	Feder	ver	fed@r	0.600	0.800	0.400	14.0	19.0	N	N	4	5
veld	Feld	vElt	fElt	0.750	1.000	0.750	56.0	100.0	N	N	4	4
bedrijf	Betrieb	b@drKf	b@trip	0.571	0.898	0.500	119.0	341.0	N	N	7	7
vers	Vers	vErs	fErs	1.000	1.000	0.750	31.0	28.0	A	N	4	4
slang	Schlange	slAN	Sl&N@	0.625	0.840	0.400	27.0	18.0	N	N	5	8
slank	schlank	slANk	Sl&Nk	0.714	0.940	0.600	26.0	18.0	A	A	5	7
verkoop	Verkauf	vErkop	fErkBf	0.571	0.865	0.500	21.0	63.0	N	N	7	7
treffen	treffen	trEf@	trEf@n	1.000	0.917	0.833	91.0	256.0	V	V	7	7
treffen	treffen	trEf@	trEf@n	1.000	0.917	0.833	91.0	256.0	V	V	7	7
bewaren	bewahren	b@war@	b@var@n	0.875	0.897	0.714	71.0	56.0	V	V	7	8
uitweg	Ausweg	LtwEx	Bsvek	0.500	0.675	0.000	11.0	22.0	N	N	6	6
drang	Drang	drAN	dr&N	1.000	0.950	0.750	16.0	18.0	N	N	5	5
drama	Drama	drama	drama	1.000	1.000	1.000	16.0	27.0	N	N	5	5
noemen	nennen	num@	nEn@n	0.500	0.731	0.400	433.0	330.0	V	V	6	6
nazi	Nazi	natsi	na=i	1.000	0.880	0.600	10.0	17.0	N	N	4	4
draad	Draht	drat	drat	0.600	1.000	1.000	28.0	11.0	N	N	5	5
correct	korrekt	kOrEkt	kOrEkt	0.714	1.000	1.000	13.0	12.0	A	A	7	7
opwekken	erwecken	OpwEk@	ErvEk@n	0.625	0.817	0.429	27.0	12.0	V	V	8	8
produkt	Produkt	prod}kt	prodUkt	1.000	0.980	0.857	86.0	47.0	N	N	7	7
ideaal	ideal	idejal	ideal	0.833	0.917	0.833	42.0	30.0	N	A	6	5
ideaal	ideal	idejal	ideal	0.833	0.917	0.833	42.0	30.0	N	A	6	5
extreem	extrem	Ekstrem	Ekstrem	0.857	1.000	1.000	17.0	18.0	A	A	7	6
afstand	Abstand	AfstAnt	&pSt&nt	0.857	0.870	0.429	126.0	47.0	N	N	7	7
afstand	Distanz	AfstAnt	dIst&n=	0.571	0.750	0.429	126.0	13.0	N	N	7	7
naam	Name	nam	nam@	0.500	0.875	0.750	420.0	278.0	N	N	4	4
naar	nach	nar	nax	0.500	0.880	0.667	4442.0	1738.0	PREPOS	ADV	4	4
branden	brennen	brAnd@	brEn@n	0.714	0.786	0.500	65.0	37.0	V	V	7	7
voorkeur	Vorzug	vork|r	for=uk	0.500	0.826	0.333	63.0	20.0	N	N	8	6
nogmaals	nochmals	nOxmals	nOxmals	0.625	1.000	1.000	30.0	37.0	ADV	ADV	8	8
offeren	opfern	Of@r@	O+@rn	0.714	0.823	0.600	11.0	21.0	V	V	7	6
bloeien	gedeihen	bluj@	g@dW@n	0.500	0.475	0.167	26.0	11.0	V	V	7	8
driftig	heftig	drIft@x	hEftIx	0.571	0.763	0.429	13.0	59.0	A	A	7	6
toilet	Toilette	twAlEt	to&lEt@	0.750	0.757	0.571	19.0	10.0	N	N	6	8
typisch	typisch	tipis	typIS	1.000	0.940	0.400	49.0	28.0	A	A	7	7
hevig	heftig	hev@x	hEftIx	0.667	0.829	0.333	52.0	59.0	A	A	5	6
wenden	wenden	wEnd@	vEnd@n	1.000	0.879	0.667	62.0	101.0	V	V	6	6
hechten	haften	hExt@	h&ft@n	0.571	0.800	0.500	28.0	11.0	V	V	7	6
horizon	Horizont	horizOn	hori=Ont	0.875	0.925	0.750	25.0	22.0	N	N	7	8
laden	laden	lad@	lad@n	1.000	0.900	0.800	19.0	45.0	V	V	5	5
danken	danken	dANk@	d&Nk@n	1.000	0.883	0.667	52.0	87.0	V	V	6	6
lucht	Luft	l}xt	lUft	0.600	0.840	0.500	183.0	109.0	N	N	5	4
koffer	Koffer	kOf@r	kOf@r	1.000	1.000	1.000	49.0	21.0	N	N	6	6
regio	Region	reGijo	region	0.833	0.767	0.500	14.0	16.0	N	N	5	6
schrift	Schrift	sxrIft	SrIft	1.000	0.900	0.667	10.0	38.0	N	N	7	7
wagen	Wagen	waG@	vag@n	1.000	0.775	0.400	62.0	144.0	N	N	5	5
wagen	Wagen	waG@	vag@n	1.000	0.775	0.400	62.0	144.0	N	N	5	5
regel	Regel	reG@l	reg@l	1.000	0.920	0.800	139.0	85.0	N	N	5	5
regen	Regen	reG@	reg@n	1.000	0.820	0.600	55.0	48.0	N	N	5	5
subject	Subjekt	s}bjEkt	zUpjEkt	0.857	0.980	0.571	14.0	12.0	N	N	7	7
chef	Chef	SEf	SEf	1.000	1.000	1.000	37.0	56.0	N	N	4	4
titel	Titel	tit@l	tit@l	1.000	1.000	1.000	53.0	85.0	N	N	5	5
koffie	Kaffee	kOfi	k&fe	0.667	0.879	0.500	111.0	53.0	N	N	6	6
vier	vier	vir	fir	1.000	1.000	0.667	239.0	378.0	NUM	NUM	4	4
vier	vier	vir	fir	1.000	1.000	0.667	239.0	378.0	NUM	NUM	4	4
formule	Formel	fOrmyl@	fOrm@l	0.714	0.869	0.714	21.0	24.0	N	N	7	6
eenheid	Einheit	enhKt	WnhWt	0.714	0.900	0.600	70.0	174.0	N	N	7	7
omgeving	Umgebung	OmGevIN	UmgebUN	0.625	0.813	0.429	128.0	47.0	N	N	8	8
toestand	Zustand	tustAnt	#NAME?	0.625	0.943	0.571	111.0	125.0	N	N	8	7
offer	Opfer	Of@r	O+@r	0.800	0.975	0.750	22.0	112.0	N	N	5	5
vormen	formen	vOrm@	fOrm@n	0.833	0.917	0.667	273.0	14.0	V	V	6	6
weinig	wenig	wKn@x	venIx	0.833	0.831	0.400	285.0	510.0	ADV	PRON	6	5
tante	Tante	tAnt@	t&nt@	1.000	0.960	0.800	104.0	33.0	N	N	5	5
natuur	Natur	natyr	n&tur	0.833	0.940	0.600	93.0	119.0	N	N	6	5
gedaante	Gestalt	x@dant@	g@St&lt	0.500	0.699	0.143	17.0	71.0	N	N	8	7
bekend	bekannt	b@kEnt	b@k&nt	0.571	0.967	0.833	268.0	155.0	A	A	6	7
geniaal	genial	xenijal	Zenial	0.857	0.900	0.714	10.0	10.0	A	A	7	6
ruiter	Reiter	rLt@r	rWt@r	0.833	0.980	0.800	19.0	24.0	N	N	6	6
illusie	Illusion	Ilyzi	Iluzion	0.750	0.829	0.571	30.0	20.0	N	N	7	8
afhalen	abholen	Afhal@	&phol@n	0.714	0.777	0.429	10.0	16.0	V	V	7	7
zoveel	soviel	zovel	zofil	0.667	0.960	0.600	251.0	29.0	NUM	CONJ	6	6
studie	Studium	stydi	StudiUm	0.714	0.814	0.429	92.0	47.0	N	N	6	7
karwei	Arbeit	kArwK	&rbWt	0.500	0.620	0.000	15.0	536.0	N	N	6	6
behouden	behalten	b@hMd@	b@h&lt@n	0.625	0.862	0.500	26.0	56.0	V	V	8	8
nacht	Nacht	nAxt	n&xt	1.000	0.950	0.750	266.0	161.0	N	N	5	5
eerste	erste	erst@	erst@	0.833	1.000	1.000	880.0	527.0	NUM	A	6	5
eerste	erst	erst@	erst	0.667	0.900	0.800	880.0	574.0	NUM	ADV	6	4
seizoen	Saison	sKzun	zEz~	0.571	0.780	0.200	20.0	31.0	N	N	7	6
kritiek	kritisch	kritik	kritIS	0.625	0.892	0.667	73.0	66.0	N	A	7	8
kritiek	Kritik	kritik	kritik	0.857	1.000	1.000	73.0	85.0	N	N	7	6
daarvoor	davor	darvor	dafor	0.625	0.917	0.667	128.0	29.0	ADV	ADV	8	5
verder	ferner	vErd@r	fErn@r	0.667	0.983	0.667	299.0	30.0	A	ADV	6	6
verder	weiter	vErd@r	vWt@r	0.500	0.867	0.500	299.0	258.0	A	ADV	6	6
bodem	Boden	bod@m	bod@n	0.800	0.940	0.800	49.0	153.0	N	N	5	5
kritisch	kritisch	kritis	kritIS	1.000	0.950	0.667	46.0	66.0	A	A	8	8
gelegen	gelegen	x@leG@	g@leg@n	1.000	0.814	0.571	41.0	44.0	A	A	7	7
ervoor	davor	Ervor	dafor	0.500	0.760	0.400	66.0	29.0	ADV	ADV	6	5
bocht	Bucht	bOxt	bUxt	0.800	0.925	0.750	28.0	12.0	N	N	5	5
vroom	fromm	vrom	frOm	0.600	0.925	0.500	10.0	15.0	A	A	5	5
iedereen	jeder	id@ren	jed@r	0.500	0.717	0.333	279.0	1047.0	PRON	PRON	8	5
stralen	strahlen	stral@	Stral@n	0.875	0.914	0.714	32.0	18.0	V	V	7	8
variant	Variante	varijAnt	v&ri&nt@	0.875	0.838	0.500	17.0	10.0	N	N	7	8
volgend	folgend	vOlG@nt	fOlg@nt	0.857	0.943	0.714	166.0	191.0	A	A	7	7
slapen	schlafen	slap@	Slaf@n	0.625	0.831	0.500	206.0	67.0	V	V	6	8
piloot	Pilot	pilot	pilot	0.833	1.000	1.000	16.0	27.0	N	N	6	5
concilie	Konzil	kOnsili	kOn=il	0.500	0.914	0.714	15.0	14.0	N	N	8	6
blijven	bleiben	blKv@	blWb@n	0.571	0.831	0.500	1247.0	799.0	V	V	7	7
club	Club	kl}p	klUb	1.000	0.965	0.500	22.0	12.0	N	N	4	4
club	Klub	kl}p	klUp	0.750	0.965	0.750	22.0	16.0	N	N	4	4
cursus	Kurs	k}rz}s	kUrs	0.500	0.810	0.500	20.0	88.0	N	N	6	4
speciaal	speziell	speSal	Spe=iEl	0.625	0.843	0.429	129.0	41.0	A	A	8	8
aanvang	Anfang	anvAN	&nf&N	0.714	0.940	0.400	13.0	171.0	N	N	7	6
helen	heilen	hel@	hWl@n	0.833	0.820	0.600	10.0	12.0	V	V	5	6
slaan	schlagen	slan	Slag@n	0.500	0.817	0.500	324.0	224.0	V	V	5	8
front	Front	frOnt	frOnt	1.000	1.000	1.000	23.0	85.0	N	N	5	5
leiden	leiten	lKd@	lWt@n	0.833	0.880	0.400	258.0	71.0	V	V	6	6
binding	Bindung	bIndIN	bIndUN	0.857	0.967	0.833	11.0	22.0	N	N	7	7
alcohol	Alkohol	AlkohOl	&lkohol	0.857	0.929	0.714	29.0	13.0	N	N	7	7
bedienen	bedienen	b@din@	b@din@n	1.000	0.929	0.857	24.0	35.0	V	V	8	8
bediende	Diener	b@dind@	din@r	0.500	0.714	0.429	20.0	10.0	N	N	8	6
redden	retten	rEd@	rEt@n	0.667	0.900	0.600	73.0	72.0	V	V	6	6
keten	Kette	ket@	kEt@	0.600	0.925	0.750	12.0	23.0	N	N	5	5
inbouwen	einbauen	ImbMw@	WnbB@n	0.625	0.733	0.167	10.0	15.0	V	V	8	8
houden	haben	hMd@	hab@n	0.500	0.800	0.400	1097.0	10003.0	V	V	6	5
houden	halten	hMd@	h&lt@n	0.500	0.817	0.333	1097.0	667.0	V	V	6	6
verdrag	Vertrag	v@rdrAx	fErtrak	0.857	0.880	0.286	27.0	152.0	N	N	7	7
nevel	Nebel	nev@l	neb@l	0.800	0.918	0.800	16.0	24.0	N	N	5	5
gebieden	gebieten	x@bid@	g@bit@n	0.875	0.871	0.571	11.0	24.0	V	V	8	8
pastoor	Pastor	pAstor	p&stOr	0.857	0.917	0.667	42.0	12.0	N	N	7	6
relatief	relativ	r@latif	rel&tif	0.750	0.951	0.714	49.0	53.0	A	A	8	7
relatief	relativ	r@latif	rel&tif	0.750	0.951	0.714	49.0	53.0	A	A	8	7
trouwen	trauen	trMw@	trB@n	0.714	0.780	0.400	95.0	15.0	V	V	7	6
bedragen	betragen	b@draG@	b@trag@n	0.875	0.888	0.625	26.0	139.0	V	V	8	8
afgrond	Abgrund	AfxrOnt	&pgrUnt	0.714	0.813	0.429	12.0	11.0	N	N	7	7
uitgang	Ausgang	LtxAN	Bsg&N	0.571	0.740	0.200	14.0	13.0	N	N	7	7
mantel	Mantel	mAnt@l	m&nt@l	1.000	0.967	0.833	18.0	26.0	N	N	6	6
teveel	zuviel	t@vel	#NAME?	0.500	0.857	0.200	35.0	36.0	N	PRON	6	6
hemel	Himmel	hem@l	hIm@l	0.667	0.960	0.800	100.0	81.0	N	N	5	6
leider	Leiter	lKd@r	lWt@r	0.833	0.980	0.600	71.0	65.0	N	N	6	6
keren	wenden	ker@	vEnd@n	0.500	0.660	0.167	132.0	101.0	V	V	5	6
keren	kehren	ker@	ker@n	0.833	0.900	0.800	132.0	45.0	V	V	5	6
keren	drehen	ker@	dre@n	0.500	0.640	0.200	132.0	78.0	V	V	5	6
helpen	helfen	hElp@	hElf@n	0.833	0.848	0.667	277.0	206.0	V	V	6	6
kerel	Kerl	ker@l	kErl	0.800	0.840	0.600	62.0	24.0	N	N	5	4
vast	fest	vAst	fEst	0.500	0.929	0.500	332.0	345.0	A	A	4	4
muur	Mauer	myr	mB@r	0.600	0.775	0.500	147.0	54.0	N	N	4	5
glans	Glanz	xlAns	gl&n=	0.800	0.860	0.400	14.0	19.0	N	N	5	5
naakt	nackt	nakt	n&kt	0.800	0.975	0.750	51.0	26.0	A	A	5	5
geleerd	gelehrt	x@lert	g@lert	0.714	0.933	0.833	41.0	12.0	A	A	7	7
verbod	Verbot	v@rbOt	fErbot	0.833	0.926	0.500	19.0	31.0	N	N	6	6
vals	falsch	vAls	f&lS	0.500	0.925	0.250	37.0	129.0	A	A	4	6
oordelen	urteilen	ordel@	UrtWl@n	0.500	0.843	0.429	22.0	13.0	V	V	8	8
analyse	Analyse	anal!z@	&n&lyz@	1.000	0.971	0.571	54.0	25.0	N	N	7	7
tafel	Tafel	taf@l	taf@l	1.000	1.000	1.000	247.0	14.0	N	N	5	5
tafel	Tabelle	taf@l	t&bEl@	0.571	0.808	0.333	247.0	11.0	N	N	5	7
cultuur	Kultur	k}ltyr	kUltur	0.714	0.943	0.667	99.0	77.0	N	N	7	6
muis	Maus	mLs	mBs	0.500	0.900	0.667	21.0	10.0	N	N	4	4
