# Supplementary material for: Cross-Language Distributions of High Frequency and Phonetically Similar Cognates
Source: PLoS One. 2013 May 10;8(5):e63006. doi: 10.1371/journal.pone.0063006 (PMC3651159; doi:10.1371/journal.pone.0063006)
Supplement: Dataset S1 — A collection of 15 separate plain text files that contain the automatically identified cognates corresponding to the third column of Table 2 . Measures of orthographic and phonetic similarity as well as frequency information are included. Textfile S1 contains the abbreviations used in the headers of the text files. (ZIP) [file pone.0063006.s004.zip › 4_5_translations.txt]

Dutch	English	p1	p2	o_distance	p_distance	raw_p_distance	l1_frequency	l2_frequency	l1_syntax	l2_syntax	l1_length	l2_length
gegeven	given	x@Gev@	gIvH	0.571	0.586	0.167	123.0	34.0	A	A	7	5
theorie	theory	tejori	T7rI	0.714	0.690	0.167	122.0	140.0	N	N	7	6
sneeuw	snow	snew	sn5	0.500	0.800	0.500	39.0	61.0	N	N	6	4
militair	military	milit)r	mIlIt@rI	0.750	0.857	0.500	77.0	97.0	A	A	8	8
laatst	last	latst	l#st	0.667	0.860	0.600	278.0	603.0	A	PRON	6	4
salaris	salary	salar@s	s{l@rI	0.714	0.809	0.429	16.0	28.0	N	N	7	6
massief	massive	mAsif	m{sIv	0.714	0.915	0.400	11.0	53.0	A	A	7	7
stroom	stream	strom	strim	0.667	0.943	0.800	47.0	48.0	N	N	6	6
dringend	urgent	drIN@nt	3_@nt	0.500	0.724	0.429	17.0	24.0	A	A	8	6
termijn	term	tErmKn	t3m	0.571	0.717	0.333	49.0	103.0	N	N	7	4
firma	firm	fIrma	f3m	0.800	0.717	0.400	30.0	54.0	N	N	5	4
portret	portrait	pOrtrEt	p$tr1t	0.750	0.871	0.571	26.0	29.0	N	N	7	8
medisch	medical	medis	mEdIkP	0.571	0.764	0.333	70.0	77.0	A	A	7	7
register	register	r@GIst@r	rE_Ist@R	1.000	0.920	0.625	10.0	28.0	N	V	8	8
perfect	perfect	pErfEkt	p3fIkt	1.000	0.857	0.571	24.0	63.0	A	A	7	7
intens	intense	IntEns	IntEns	0.857	1.000	1.000	27.0	35.0	A	A	6	7
studeren	study	styder@	stVdI	0.500	0.750	0.429	40.0	165.0	V	N	8	5
affaire	affair	Af)r@	@f8R	0.857	0.777	0.200	11.0	94.0	N	N	7	6
handicap	handicap	hEndikEp	h{ndIk{p	1.000	0.950	0.625	10.0	12.0	N	N	8	8
intern	internal	IntErn	Int3nP	0.750	0.832	0.500	18.0	42.0	A	A	6	8
goedheid	goodness	xuthKt	gUdnIs	0.500	0.688	0.000	11.0	18.0	N	N	8	8
glorie	glory	xlori	gl$rI	0.667	0.840	0.400	11.0	24.0	N	N	6	5
honing	honey	honIN	hVnI	0.500	0.840	0.600	12.0	21.0	N	N	6	5
auteur	author	Mt|r	$T@R	0.667	0.691	0.000	59.0	43.0	N	N	6	6
duiken	dive	dLk@	d2v	0.500	0.675	0.250	46.0	13.0	V	V	6	4
twintig	twenty	twInt@x	twEntI	0.571	0.854	0.571	93.0	127.0	NUM	NUM	7	6
goud	gold	xMt	g5ld	0.750	0.725	0.000	36.0	88.0	N	N	4	4
nerveus	nervous	nErv|s	n3v@s	0.857	0.843	0.500	29.0	48.0	A	A	7	7
welkom	welcome	wElkOm	wElk@m	0.714	0.976	0.833	23.0	33.0	A	V	6	7
golf	gulf	xOlf	gVlf	0.750	0.900	0.500	61.0	15.0	N	N	4	4
golf	golf	xOlf	gQlf	1.000	0.850	0.500	61.0	30.0	N	N	4	4
zevende	seventh	zev@nd@	sEvHT	0.571	0.741	0.143	12.0	14.0	NUM	NUM	7	7
complex	complex	kOmplEks	kQmplEks	1.000	0.975	0.875	18.0	55.0	N	A	7	7
gulden	golden	x}ld@	g5ld@n	0.833	0.810	0.500	58.0	46.0	N	A	6	6
rollen	roll	rOl@	r5l	0.667	0.794	0.500	51.0	72.0	V	V	6	4
negatief	negative	neGatif	nEg@tIv	0.750	0.812	0.286	54.0	29.0	A	A	8	8
ratelen	rattle	rat@l@	r{tP	0.714	0.783	0.333	11.0	15.0	V	V	7	6
normaal	normal	nOrmal	n$mP	0.857	0.800	0.333	132.0	92.0	A	A	7	6
emotie	emotion	emotsi	Im5SH	0.714	0.698	0.167	46.0	58.0	N	N	6	7
honderd	hundred	hOnd@rt	hVndr@d	0.571	0.857	0.429	75.0	199.0	NUM	NUM	7	7
raket	rocket	rakEt	rQkIt	0.667	0.880	0.600	12.0	14.0	N	N	5	6
portie	portion	pOrsi	p$SH	0.714	0.755	0.200	10.0	15.0	N	N	6	7
zichzelf	himself	zIGzElf	hImsElf	0.500	0.818	0.571	347.0	508.0	PRON	PRON	8	7
abstract	abstract	ApstrAkt	{bstr{kt	1.000	0.944	0.625	21.0	22.0	A	A	8	8
honger	hunger	hON@r	hVNg@R	0.833	0.900	0.500	50.0	24.0	N	N	6	6
studente	student	stydEnt@	stjudHt	0.875	0.775	0.375	28.0	304.0	N	N	8	7
lift	lift	lIft	lIft	1.000	1.000	1.000	28.0	88.0	N	V	4	4
lijn	line	lKn	l2n	0.500	0.933	0.667	104.0	287.0	N	N	4	4
advies	advice	Atfis	@dv2s	0.667	0.877	0.200	50.0	73.0	N	N	6	6
motief	motive	motif	m5tIv	0.667	0.900	0.400	44.0	31.0	N	N	6	6
paradijs	paradise	paradKs	p{r@d2s	0.750	0.883	0.571	18.0	14.0	N	N	8	8
graf	grave	xrAf	gr1v	0.600	0.763	0.250	34.0	21.0	N	N	4	5
gras	grass	xrAs	gr#s	0.800	0.875	0.500	62.0	91.0	N	N	4	5
boord	border	bort	b$d@R	0.500	0.760	0.200	47.0	44.0	N	N	5	6
lach	laugh	lAx	l#f	0.600	0.800	0.333	38.0	170.0	N	V	4	5
laat	late	lat	l1t	0.500	0.800	0.667	735.0	629.0	A	A	4	4
patroon	pattern	pAtron	p{t@n	0.571	0.839	0.500	42.0	118.0	N	N	7	7
sergeant	sergeant	sErZAnt	s#_@nt	1.000	0.800	0.429	21.0	23.0	N	N	8	8
lamp	lamp	lAmp	l{mp	1.000	0.944	0.750	31.0	35.0	N	N	4	4
top	top	tOp	tQp	1.000	0.933	0.667	49.0	172.0	N	N	3	3
lang	long	lAN	lQN	0.750	1.000	0.667	1003.0	522.0	A	A	4	4
land	land	lAnt	l{nd	1.000	0.944	0.500	422.0	258.0	N	N	4	4
kasteel	castle	kAstel	k#sP	0.571	0.800	0.333	36.0	27.0	N	N	7	6
kleding	clothing	kledIN	kl5DIN	0.500	0.881	0.667	23.0	34.0	N	N	7	8
extern	external	EkstErn	Ikst3nP	0.750	0.813	0.429	12.0	27.0	A	A	6	8
stress	stress	strEs	strEs	1.000	1.000	1.000	12.0	31.0	N	N	6	6
streng	strand	strEN	str{nd	0.667	0.833	0.500	57.0	14.0	A	N	6	6
massaal	massive	mAsal	m{sIv	0.571	0.772	0.400	16.0	53.0	A	A	7	7
radio	radio	radijo	r1dI5	1.000	0.733	0.333	52.0	88.0	N	N	5	5
uur	hour	yr	6@R	0.500	0.661	0.000	425.0	376.0	N	N	3	4
unie	union	yni	junj@n	0.600	0.647	0.167	13.0	283.0	N	N	4	5
relatie	relation	r@latsi	rIl1SH	0.750	0.695	0.286	167.0	39.0	N	N	7	8
rusten	rest	r}st@	rEst	0.500	0.818	0.600	59.0	205.0	V	N	6	4
majoor	major	major	m1_@R	0.833	0.735	0.200	25.0	163.0	N	A	6	5
val	fall	vAl	f$l	0.500	0.900	0.333	35.0	294.0	N	V	3	4
symptoom	symptom	sImptom	sImpt@m	0.875	0.966	0.857	26.0	24.0	N	N	8	7
sommige	some	sOm@G@	sVm	0.571	0.750	0.333	170.0	1832.0	PRON	PRON	7	4
balans	balance	balAns	b{l@ns	0.714	0.914	0.667	14.0	79.0	N	N	6	7
neutraal	neutral	n|tral	njutr@l	0.875	0.829	0.571	21.0	14.0	A	A	8	7
haak	hook	hak	hUk	0.500	0.787	0.667	18.0	37.0	N	N	4	4
haar	hair	har	h8R	0.750	0.833	0.333	4534.0	199.0	PRON	N	4	4
haar	her	har	h3R	0.500	0.892	0.333	4534.0	3847.0	PRON	PRON	4	3
vis	fish	vIs	fIS	0.500	0.967	0.333	73.0	163.0	N	N	3	4
via	via	vija	v2@	1.000	0.696	0.250	189.0	20.0	PREPOS	PREPOS	3	3
wat	that	wAt	D{t	0.500	0.831	0.333	3313.0	7513.0	PRON	CONJ	3	4
wat	what	wAt	wQt	0.750	1.000	0.667	3313.0	2794.0	PRON	PRON	3	4
wal	wall	wAl	w$l	0.750	0.900	0.667	20.0	210.0	N	N	3	4
wil	will	wIl	wIl	0.750	1.000	1.000	68.0	3858.0	N	V	3	4
wit	white	wIt	w2t	0.600	0.967	0.667	306.0	346.0	A	A	3	5
wel	well	wEl	wEl	0.750	1.000	1.000	2288.0	1100.0	A	ADV	3	4
wol	wool	wOl	wUl	0.750	0.900	0.667	10.0	21.0	N	N	3	4
actief	actively	Aktif	{ktIvlI	0.625	0.797	0.286	62.0	10.0	A	ADV	6	8
actief	active	Aktif	{ktIv	0.667	0.915	0.400	62.0	57.0	A	A	6	6
district	district	dIstrIkt	dIstrIkt	1.000	1.000	1.000	12.0	45.0	N	N	8	8
houten	wooden	hMt@	wUdH	0.500	0.499	0.000	61.0	43.0	A	A	6	6
borst	breast	bOrst	brEst	0.500	0.800	0.600	113.0	74.0	N	N	5	6
strikt	strictly	strIkt	strIktlI	0.625	0.875	0.750	26.0	23.0	A	ADV	6	8
strikt	strict	strIkt	strIkt	0.833	1.000	1.000	26.0	23.0	A	A	6	6
boren	bore	bor@	b$R	0.800	0.800	0.250	12.0	32.0	V	V	5	4
namelijk	namely	nam@l@k	n1mlI	0.625	0.739	0.429	139.0	14.0	ADV	ADV	8	6
leer	ladder	ler	l{d@R	0.500	0.732	0.200	34.0	16.0	N	N	4	6
leer	leather	ler	lED@R	0.571	0.732	0.200	34.0	36.0	N	N	4	7
plaat	plate	plat	pl1t	0.600	0.850	0.750	39.0	55.0	N	N	5	5
agente	agent	aGEnt@	1_@nt	0.833	0.726	0.333	12.0	77.0	N	N	6	5
radicaal	radical	radikal	r{dIkP	0.875	0.857	0.429	27.0	42.0	A	A	8	7
plant	plant	plAnt	pl#nt	1.000	0.980	0.800	86.0	121.0	N	N	5	5
stampen	stamp	stAmp@	st{mp	0.714	0.879	0.667	13.0	19.0	V	N	7	5
politiek	policy	politik	pQl@sI	0.500	0.712	0.286	244.0	226.0	A	N	8	6
politiek	politics	politik	pQl@tIks	0.750	0.798	0.500	244.0	86.0	A	N	8	8
straat	street	strat	strit	0.667	0.880	0.800	195.0	321.0	N	N	6	6
klassiek	classic	klAsik	kl{sIk	0.625	0.929	0.667	45.0	26.0	A	A	8	7
ambitie	ambition	Ambitsi	{mbISH	0.750	0.752	0.286	12.0	24.0	N	N	7	8
opereren	operate	op@rer@	Qp@r1t	0.625	0.800	0.429	23.0	82.0	V	V	8	7
bloem	flower	blum	fl6@R	0.500	0.674	0.200	94.0	93.0	N	N	5	6
bloed	blood	blut	blVd	0.800	0.875	0.500	121.0	141.0	N	N	5	5
centraal	central	sEntral	sEntr@l	0.875	0.941	0.857	116.0	125.0	A	A	8	7
blond	blond	blOnt	blQnd	1.000	0.960	0.600	30.0	13.0	A	A	5	5
zit	sit	zIt	sIt	0.667	1.000	0.667	255.0	500.0	N	V	3	3
vijftien	fifteen	vKftin	fIftin	0.625	0.967	0.667	40.0	65.0	NUM	NUM	8	7
boter	butter	bot@r	bVt@R	0.667	0.920	0.600	23.0	27.0	N	N	5	6
energie	energy	enErZi	En@_I	0.714	0.776	0.167	61.0	207.0	N	N	7	6
jasje	jacket	jAsj@	_{kIt	0.500	0.534	0.000	24.0	42.0	N	N	5	6
miljoen	million	m@ljun	mIlj@n	0.571	0.893	0.667	65.0	196.0	NUM	NUM	7	7
kanaal	canal	kanal	k@n{l	0.667	0.877	0.600	25.0	17.0	N	N	6	5
detail	detail	detAj	dit1l	1.000	0.787	0.400	45.0	107.0	N	N	6	6
gevoel	feel	x@vul	fil	0.500	0.760	0.200	251.0	863.0	N	V	6	4
bagage	luggage	bAGaZ@	lVgI_	0.571	0.562	0.000	18.0	11.0	N	N	6	7
dronken	drunk	drONk@	drVNk	0.571	0.917	0.667	37.0	28.0	A	A	7	5
streek	stroke	strek	str5k	0.500	0.940	0.800	76.0	25.0	N	N	6	6
streek	trick	strek	trIk	0.500	0.860	0.600	76.0	29.0	N	N	6	5
vuist	fist	vLst	fIst	0.600	0.950	0.500	37.0	26.0	N	N	5	4
zeventig	seventy	zev@nt@x	sEvHtI	0.625	0.797	0.250	23.0	16.0	NUM	NUM	8	7
examen	exam	Eksam@	Igz{m	0.667	0.833	0.167	13.0	17.0	N	N	6	4
boven	above	bov@	@bVv	0.600	0.675	0.250	246.0	170.0	PREPOS	PREPOS	5	5
boven	over	bov@	5v@R	0.600	0.675	0.250	246.0	1007.0	PREPOS	PREPOS	5	4
acteur	actress	Akt|r	{ktrIs	0.571	0.813	0.333	18.0	20.0	N	N	6	7
acteur	actor	Akt|r	{kt@R	0.667	0.887	0.400	18.0	84.0	N	N	6	5
kwestie	question	kwEsti	kwEsJ@n	0.500	0.855	0.571	82.0	408.0	N	N	7	8
echo	echo	Exo	Ek5	1.000	0.767	0.333	12.0	18.0	N	V	4	4
bijten	bite	bKt@	b2t	0.667	0.825	0.500	43.0	27.0	V	V	6	4
heup	hip	h|p	hIp	0.500	0.933	0.667	23.0	28.0	N	N	4	3
mis	mass	mIs	m{s	0.500	0.867	0.667	33.0	110.0	A	N	3	4
min	mean	mIn	min	0.500	0.933	0.667	138.0	732.0	A	V	3	4
simpel	simple	sImp@l	sImpP	0.667	0.900	0.667	40.0	173.0	A	A	6	6
simpel	simply	sImp@l	sImplI	0.667	0.833	0.667	40.0	232.0	A	ADV	6	6
variatie	variety	varijatsi	v@r2@tI	0.625	0.741	0.333	23.0	73.0	N	N	8	7
politie	police	politsi	p@lis	0.714	0.823	0.571	95.0	206.0	N	N	7	6
man	man	mAn	m{n	1.000	0.925	0.667	1190.0	1629.0	N	N	3	3
lid	limb	lIt	lIm	0.500	0.895	0.667	230.0	24.0	N	N	3	4
lid	lid	lIt	lId	1.000	1.000	0.667	230.0	18.0	N	N	3	3
poot	shoot	pot	Sut	0.600	0.745	0.333	40.0	74.0	N	V	4	5
lip	lip	lIp	lIp	1.000	1.000	1.000	108.0	78.0	N	N	3	3
pool	pole	pol	p5l	0.500	0.900	0.667	28.0	21.0	N	N	4	4
pony	pony	pOni	p5nI	1.000	0.869	0.500	11.0	14.0	N	N	4	4
eiland	island	KlAnt	2l@nd	0.667	0.897	0.400	78.0	91.0	N	N	6	6
les	lesson	lEs	lEsH	0.500	0.875	0.750	32.0	57.0	N	N	3	6
post	post	pOst	p5st	1.000	0.919	0.750	13.0	86.0	N	N	4	4
lot	lot	lOt	lQt	1.000	0.933	0.667	55.0	356.0	N	N	3	3
los	loose	lOs	lus	0.600	0.833	0.667	187.0	38.0	A	A	3	5
klomp	lump	klOmp	lVmp	0.600	0.900	0.600	13.0	18.0	N	N	5	4
liberaal	liberal	lib@ral	lIb@r@l	0.875	0.912	0.714	18.0	15.0	A	A	8	7
tragisch	tragic	traGis	tr{_Ik	0.750	0.783	0.333	26.0	14.0	A	A	8	6
werking	working	wErkIN	w3kIN	0.857	0.883	0.667	75.0	57.0	N	A	7	7
zijde	side	zKd@	s2d	0.600	0.825	0.250	80.0	454.0	N	N	5	4
incident	incident	InsidEnt	InsId@nt	1.000	0.957	0.750	11.0	36.0	N	N	8	8
historie	history	histori	hIst@rI	0.750	0.908	0.571	15.0	190.0	N	N	8	7
meest	most	mest	m5st	0.600	0.925	0.750	393.0	285.0	A	PRON	5	4
kus	kiss	k}s	kIs	0.500	0.953	0.667	18.0	59.0	N	V	3	4
laf	flat	lAf	fl{t	0.500	0.707	0.250	10.0	79.0	A	N	3	4
oud	old	Mt	5ld	0.667	0.767	0.000	482.0	852.0	A	A	3	3
pols	pulse	pOls	pVls	0.600	1.000	0.750	24.0	12.0	N	N	4	5
pond	pound	pOnt	p6nd	0.800	0.904	0.500	15.0	261.0	N	N	4	5
onder	under	Ond@r	Vnd@R	0.800	0.980	0.600	1063.0	531.0	PREPOS	PREPOS	5	5
leren	learn	ler@	l3n	0.600	0.794	0.250	347.0	308.0	V	V	5	5
inkomen	income	INkom@	INkVm	0.714	0.867	0.667	25.0	144.0	N	N	7	6
non	nun	nOn	nVn	0.667	1.000	0.667	19.0	10.0	N	N	3	3
hiel	heel	hil	hil	0.750	1.000	1.000	13.0	29.0	N	N	4	4
hier	here	hir	h7R	0.500	0.867	0.333	1121.0	784.0	ADV	ADV	4	4
praktijk	practise	prAktKk	pr{ktIs	0.625	0.868	0.571	102.0	48.0	N	V	8	8
praktijk	practice	prAktKk	pr{ktIs	0.625	0.868	0.571	102.0	111.0	N	N	8	8
net	net	nEt	nEt	1.000	1.000	1.000	421.0	21.0	ADV	N	3	3
net	neat	nEt	nit	0.750	0.833	0.667	421.0	30.0	ADV	A	3	4
net	neatly	nEt	nitlI	0.500	0.700	0.400	421.0	21.0	ADV	ADV	3	6
nek	neck	nEk	nEk	0.750	1.000	1.000	60.0	79.0	N	N	3	4
dochter	daughter	dOxt@r	d$t@R	0.625	0.883	0.500	120.0	128.0	N	N	7	8
plus	plus	pl}s	plVs	1.000	0.897	0.750	22.0	42.0	PREPOS	PREPOS	4	4
hand	hand	hAnt	h{nd	1.000	0.944	0.500	1028.0	724.0	N	N	4	4
half	half	hAlf	h#f	1.000	0.850	0.500	250.0	171.0	A	PRON	4	4
hard	hard	hArt	h#d	1.000	0.850	0.250	230.0	207.0	A	A	4	4
schokken	shock	sxOk@	SQk	0.500	0.740	0.200	30.0	55.0	V	N	8	5
schokken	shake	sxOk@	S1k	0.500	0.703	0.200	30.0	131.0	V	V	8	5
hart	heart	hArt	h#t	0.800	0.850	0.500	190.0	164.0	N	N	4	5
probleem	problem	problem	prQbl@m	0.875	0.894	0.714	340.0	505.0	N	N	8	7
besparen	spare	b@spar@	sp8R	0.625	0.714	0.286	17.0	23.0	V	A	8	5
expert	expert	Eksp)r	Eksp3t	1.000	0.950	0.667	10.0	50.0	N	N	6	6
knielen	kneel	knil@	nil	0.571	0.800	0.600	22.0	23.0	V	V	7	5
achterna	after	Axt@rna	#ft@R	0.500	0.757	0.286	18.0	762.0	ADV	PREPOS	8	5
seksueel	sexual	sEksywel	sEkS9l	0.500	0.825	0.500	68.0	80.0	A	A	8	6
mijzelf	myself	mKzElf	m2sElf	0.571	0.967	0.667	34.0	269.0	PRON	PRON	7	6
ronde	round	rOnd@	r6nd	0.600	0.823	0.600	19.0	158.0	N	PREPOS	5	5
plan	plan	plAn	pl{n	1.000	0.944	0.750	201.0	168.0	N	V	4	4
pil	pill	pIl	pIl	0.750	1.000	1.000	27.0	28.0	N	N	3	4
plat	flat	plAt	fl{t	0.750	0.841	0.500	36.0	79.0	A	N	4	4
pik	pick	pIk	pIk	0.750	1.000	1.000	10.0	189.0	N	V	3	4
werkend	working	wErk@nt	w3kIN	0.571	0.739	0.286	10.0	57.0	A	A	7	7
pen	pin	pEn	pIn	0.667	0.900	0.667	19.0	17.0	N	N	3	3
pen	pen	pEn	pEn	1.000	1.000	1.000	19.0	26.0	N	N	3	3
pen	pencil	pEn	pEnsP	0.500	0.800	0.600	19.0	19.0	N	N	3	6
razen	rage	raz@	r1_	0.600	0.700	0.250	19.0	30.0	V	N	5	4
pan	pan	pAn	p{n	1.000	0.925	0.667	35.0	27.0	N	N	3	3
pad	path	pAt	p#T	0.500	0.829	0.333	59.0	61.0	N	N	3	4
pas	pass	pAs	p#s	0.750	0.967	0.667	235.0	261.0	A	V	3	4
pas	pace	pAs	p1s	0.500	0.818	0.667	235.0	37.0	A	N	3	4
boeken	book	buk@	bUk	0.500	0.825	0.500	12.0	434.0	V	N	6	4
training	training	trenIN	tr1nIN	1.000	0.967	0.833	18.0	97.0	N	N	8	8
dief	thief	dif	Tif	0.600	0.863	0.667	13.0	12.0	N	N	4	5
diep	deep	dip	dip	0.750	1.000	1.000	275.0	126.0	A	A	4	4
diep	deeply	dip	diplI	0.500	0.800	0.600	275.0	53.0	A	ADV	4	6
blind	blind	blInt	bl2nd	1.000	0.980	0.600	28.0	32.0	A	A	5	5
gratie	grace	xratsi	gr1s	0.667	0.667	0.333	12.0	22.0	N	N	6	5
monster	monster	mOnst@r	mQnst@R	1.000	0.957	0.714	22.0	21.0	N	N	7	7
lever	liver	lev@r	lIv@R	0.800	0.940	0.600	13.0	15.0	N	N	5	5
leven	live	lev@	lIv	0.600	0.825	0.500	631.0	522.0	V	V	5	4
sok	sock	sOk	sQk	0.750	0.933	0.667	13.0	18.0	N	N	3	4
som	sum	sOm	sVm	0.667	1.000	0.667	18.0	48.0	N	N	3	3
profeet	prophet	profet	prQfIt	0.714	0.883	0.667	16.0	16.0	N	N	7	7
partner	partner	pArtn@r	p#tn@R	1.000	0.900	0.571	40.0	41.0	N	N	7	7
media	media	medija	midj@	1.000	0.814	0.500	24.0	40.0	N	N	5	5
charme	charm	SArm@	J#m	0.833	0.760	0.200	11.0	22.0	N	N	6	5
pijn	pain	pKn	p1n	0.500	0.933	0.667	153.0	84.0	N	N	4	4
pijp	pipe	pKp	p2p	0.500	0.933	0.667	25.0	31.0	N	N	4	4
rit	ride	rIt	r2d	0.500	0.967	0.333	13.0	57.0	N	V	3	4
helm	helmet	hElm	hElmIt	0.667	0.833	0.667	12.0	13.0	N	N	4	6
held	hero	hElt	h7r5	0.500	0.619	0.250	33.0	41.0	N	N	4	4
tropisch	tropical	tropis	trQpIkP	0.625	0.769	0.429	13.0	19.0	A	A	8	8
rol	roll	rOl	r5l	0.750	0.892	0.667	210.0	72.0	N	V	3	4
rol	role	rOl	r5l	0.750	0.892	0.667	210.0	136.0	N	N	3	4
rot	rot	rOt	rQt	1.000	0.933	0.667	12.0	12.0	A	V	3	3
rot	rotten	rOt	rQtH	0.500	0.825	0.500	12.0	12.0	A	A	3	6
element	element	el@mEnt	ElIm@nt	1.000	0.905	0.571	96.0	82.0	N	N	7	7
ding	thing	dIN	TIN	0.600	0.863	0.667	371.0	1037.0	N	N	4	5
bakker	baker	bAk@r	b1k@R	0.833	0.871	0.600	13.0	17.0	N	N	6	5
bakken	bake	bAk@	b1k	0.667	0.738	0.500	21.0	24.0	V	V	6	4
rat	rat	rAt	r{t	1.000	0.925	0.667	23.0	24.0	N	N	3	3
ras	race	rAs	r1s	0.500	0.818	0.667	25.0	87.0	N	N	3	4
heet	hot	het	hQt	0.500	0.818	0.667	49.0	145.0	A	A	4	3
pagina	page	paGina	p1_	0.500	0.667	0.167	29.0	98.0	N	N	6	4
dek	deck	dEk	dEk	0.750	1.000	1.000	17.0	20.0	N	N	3	4
hoek	hook	huk	hUk	0.750	0.933	0.667	111.0	37.0	N	N	4	4
geloof	belief	x@lof	bIlif	0.500	0.754	0.400	82.0	91.0	N	N	6	6
generaal	general	xen@ral	_En@r@l	0.875	0.841	0.571	63.0	258.0	N	A	8	7
blank	blank	blANk	bl{Nk	1.000	0.955	0.800	23.0	15.0	A	A	5	5
cel	cell	sEl	sEl	0.750	1.000	1.000	46.0	68.0	N	N	3	4
modern	modern	modErn	mQd@n	1.000	0.810	0.500	106.0	167.0	A	A	6	6
olifant	elephant	olifAnt	ElIf@nt	0.500	0.872	0.571	10.0	24.0	N	N	7	8
knopen	knot	knop@	nQt	0.500	0.640	0.200	22.0	14.0	V	N	6	4
liegen	lie	liG@	l2	0.500	0.675	0.250	37.0	299.0	V	V	6	3
masker	mask	mAsk@r	m#sk	0.667	0.817	0.500	18.0	20.0	N	N	6	4
vergeten	forget	v@rGet@	f@gEt	0.500	0.763	0.286	142.0	170.0	V	V	8	6
dan	than	dAn	D{n	0.500	0.788	0.333	2937.0	1127.0	ADV	PREPOS	3	4
dat	that	dAt	D{t	0.500	0.788	0.333	8479.0	7513.0	CONJ	CONJ	3	4
dag	day	dAx	d1	0.667	0.651	0.333	935.0	893.0	N	N	3	3
hoop	heap	hop	hip	0.500	0.906	0.667	84.0	13.0	N	N	4	4
hoop	hope	hop	h5p	0.500	0.900	0.667	84.0	227.0	N	V	4	4
prijzen	price	prKz@	pr2s	0.571	0.860	0.400	23.0	160.0	V	N	7	5
blauw	blue	blMw	blu	0.600	0.825	0.500	125.0	102.0	A	A	5	4
portier	porter	pOrtir	p$t@R	0.857	0.814	0.333	16.0	14.0	N	N	7	6
lezer	reader	lez@r	rid@R	0.500	0.758	0.200	67.0	66.0	N	N	5	6
centrum	centre	sEntr}m	sEnt@R	0.714	0.826	0.571	56.0	205.0	N	N	7	6
kussen	kiss	k}s@	kIs	0.500	0.840	0.500	56.0	59.0	V	V	6	4
luid	loud	lLt	l6d	0.500	0.892	0.333	58.0	30.0	A	A	4	4
lust	lust	l}st	lVst	1.000	0.897	0.750	22.0	10.0	N	N	4	4
instinct	instinct	InstINkt	InstINkt	1.000	1.000	1.000	18.0	29.0	N	N	8	8
luxe	luxury	lyks@	lVkS@rI	0.500	0.765	0.429	12.0	25.0	N	N	4	6
gas	gas	xAs	g{s	1.000	0.792	0.333	24.0	77.0	N	N	3	3
persoon	person	p@rson	p3sH	0.857	0.783	0.333	195.0	262.0	N	N	7	6
weduwe	widow	wedyw@	wId5	0.500	0.767	0.333	21.0	20.0	N	N	6	5
officier	officer	Ofisir	QfIs@R	0.875	0.847	0.333	70.0	140.0	N	N	8	7
ego	ego	eGo	Eg5	1.000	0.667	0.000	15.0	12.0	N	N	3	3
ene	one	en@	wVn	0.667	0.539	0.000	102.0	2073.0	PRON	N	3	3
erg	very	Erx	vErI	0.500	0.625	0.500	420.0	1606.0	A	ADV	3	4
cirkel	circle	sIrk@l	s3kP	0.500	0.747	0.333	26.0	66.0	N	N	6	6
vergeven	forgive	v@rGev@	f@gIv	0.500	0.777	0.286	24.0	33.0	V	V	8	7
puur	pure	pyr	pj9R	0.500	0.744	0.250	36.0	48.0	A	A	4	4
hut	hut	h}t	hVt	1.000	0.863	0.667	39.0	31.0	N	N	3	3
snelheid	speed	snElhKt	spid	0.500	0.712	0.143	40.0	80.0	N	N	8	5
hoe	how	hu	h6	0.667	0.850	0.500	1280.0	732.0	ADV	PRON	3	3
punt	point	p}nt	p4nt	0.600	0.940	0.750	172.0	434.0	N	N	4	5
hol	hollow	hOl	hQl5	0.500	0.825	0.500	28.0	13.0	A	A	3	6
familie	family	famili	f{m@lI	0.714	0.864	0.500	134.0	420.0	N	N	7	6
route	route	rut@	rut	1.000	0.875	0.750	13.0	52.0	N	N	5	5
vloer	floor	vlur	fl$R	0.600	0.875	0.250	67.0	176.0	N	N	5	5
dood	dead	dot	dEd	0.500	0.872	0.333	234.0	146.0	N	A	4	4
long	lung	lON	lVN	0.750	1.000	0.667	20.0	24.0	N	N	4	4
lood	lead	lot	lid	0.500	0.906	0.333	10.0	295.0	N	V	4	4
orgaan	organ	OrGan	$g@n	0.833	0.725	0.200	46.0	25.0	N	N	6	5
lord	lord	lOrt	l$d	1.000	0.850	0.250	10.0	10.0	N	N	4	4
zweet	sweat	zwet	swEt	0.600	0.925	0.500	37.0	25.0	N	N	5	5
schaamte	shame	sxamt@	S1m	0.625	0.633	0.167	17.0	23.0	N	N	8	5
medicijn	medicine	medisKn	mEdsIn	0.750	0.857	0.571	26.0	37.0	N	N	8	8
god	god	xOt	gQd	1.000	0.800	0.000	57.0	49.0	N	N	3	3
type	type	tip@	t2p	1.000	0.800	0.500	74.0	138.0	N	N	4	4
hem	him	hEm	hIm	0.667	0.900	0.667	3234.0	2510.0	PRON	PRON	3	3
hen	hen	hEn	hEn	1.000	1.000	1.000	569.0	15.0	PRON	N	3	3
hen	them	hEn	DEm	0.500	0.667	0.333	569.0	2347.0	PRON	PRON	3	4
het	they	@t	D1	0.500	0.379	0.000	20480.0	4929.0	ART	PRON	3	4
hel	hell	hEl	hEl	0.750	1.000	1.000	22.0	89.0	N	N	3	4
hal	hall	hAl	h$l	0.750	0.900	0.667	30.0	133.0	N	N	3	4
aspect	aspect	AspEkt	{spEkt	1.000	0.963	0.833	91.0	85.0	N	N	6	6
envelop	envelope	Env@lOp	Env@l5p	0.875	0.954	0.857	15.0	24.0	N	N	7	8
lengte	length	lENt@	lENT	0.833	0.818	0.600	27.0	83.0	N	N	6	6
kar	cart	kAr	k#t	0.500	0.900	0.333	16.0	11.0	N	N	3	4
kat	cat	kAt	k{t	0.667	0.925	0.667	72.0	67.0	N	N	3	3
accent	accent	AksEnt	{ksEnt	1.000	0.963	0.833	31.0	30.0	N	N	6	6
duivel	devil	dLv@l	dEvP	0.500	0.860	0.400	46.0	30.0	N	N	6	5
kin	chin	kIn	JIn	0.500	0.867	0.667	32.0	27.0	N	N	3	4
altaar	altar	Altar	$lt@R	0.833	0.837	0.400	12.0	22.0	N	N	6	5
vader	father	vad@r	f#D@R	0.500	0.858	0.200	576.0	300.0	N	N	5	6
minimum	minimum	minim}m	mInIm@m	1.000	0.900	0.571	15.0	22.0	N	A	7	7
hangen	hang	hAN@	h{N	0.667	0.819	0.500	277.0	127.0	V	V	6	4
drug	drug	dr}k	drVg	1.000	0.897	0.500	13.0	47.0	N	N	4	4
jou	you	jM	ju	0.667	0.900	0.500	209.0	7174.0	PRON	PRON	3	3
twee	two	twe	tu	0.500	0.739	0.333	996.0	1369.0	NUM	NUM	4	3
intiem	intimate	Intim	IntIm@t	0.500	0.829	0.571	21.0	16.0	A	A	6	8
schijnen	shine	sxKn@	S2n	0.625	0.740	0.200	231.0	34.0	V	V	8	5
godin	god	xodIn	gQd	0.600	0.620	0.200	14.0	49.0	N	N	5	3
plaatje	plate	platj@	pl1t	0.714	0.733	0.500	16.0	55.0	N	N	7	5
truc	trick	tryk	trIk	0.600	0.950	0.750	12.0	29.0	N	N	4	5
toerist	tourist	turIst	t9rIst	0.857	0.950	0.833	22.0	35.0	N	N	7	7
humeur	humour	hym|r	hjum@R	0.833	0.826	0.333	11.0	24.0	N	N	6	6
adviseur	adviser	Atfiz|r	@dv2z@R	0.875	0.863	0.143	14.0	20.0	N	N	8	7
stempel	stamp	stEmp@l	st{mp	0.571	0.843	0.571	15.0	19.0	N	N	7	5
noteren	note	noter@	n5t	0.571	0.700	0.333	25.0	116.0	V	N	7	4
geven	give	xev@	gIv	0.600	0.725	0.250	1285.0	1278.0	V	V	5	4
binden	bind	bInd@	b2nd	0.667	0.880	0.600	47.0	17.0	V	V	6	4
fase	phase	faz@	f1z	0.600	0.725	0.500	71.0	36.0	N	N	4	5
einde	end	Knd@	End	0.600	0.850	0.500	156.0	434.0	N	N	5	3
spreker	speaker	sprek@r	spik@R	0.714	0.886	0.571	15.0	28.0	N	N	7	7
pauze	pause	pMz@	p$z	0.800	0.754	0.500	15.0	41.0	N	V	5	5
durven	dare	d}rv@	d8R	0.500	0.720	0.200	126.0	48.0	V	V	6	4
minister	minister	minIst@r	mInIst@R	1.000	0.962	0.750	111.0	129.0	N	N	8	8
prompt	prompt	prOmpt	prQmpt	1.000	0.967	0.833	12.0	12.0	A	V	6	6
prompt	promptly	prOmpt	prQmptlI	0.750	0.850	0.625	12.0	17.0	A	ADV	6	8
motor	motor	motOr	m5t@R	1.000	0.892	0.400	49.0	26.0	N	A	5	5
fris	fresh	frIs	frES	0.600	0.900	0.500	37.0	71.0	A	A	4	5
sociaal	social	soSal	s5SP	0.857	0.820	0.400	232.0	401.0	A	A	7	6
sociaal	socially	soSal	s5S@lI	0.750	0.797	0.500	232.0	19.0	A	ADV	7	8
wekken	wake	wEk@	w1k	0.500	0.800	0.500	75.0	66.0	V	V	6	4
notitie	note	notitsi	n5t	0.571	0.671	0.286	10.0	116.0	N	N	7	4
attitude	attitude	Atityd@	{tItjud	1.000	0.768	0.286	12.0	125.0	N	N	8	8
pater	father	pat@r	f#D@R	0.667	0.775	0.200	21.0	300.0	N	N	5	6
liter	litre	lit@r	lit@R	0.600	0.980	0.800	15.0	11.0	N	N	5	5
brengen	bring	brEN@	brIN	0.571	0.840	0.600	862.0	512.0	V	V	7	5
magisch	magic	maGis	m{_Ik	0.714	0.740	0.200	22.0	21.0	A	N	7	5
magisch	magical	maGis	m{_IkP	0.571	0.714	0.167	22.0	13.0	A	A	7	7
fort	fort	fOrt	f$t	1.000	0.850	0.500	16.0	25.0	N	N	4	4
arm	arm	Arm	#m	1.000	0.800	0.333	187.0	210.0	N	N	3	3
foto	photo	foto	f5t5	0.600	0.850	0.500	107.0	16.0	N	N	4	5
fout	fault	fMt	f$lt	0.600	0.754	0.500	50.0	45.0	N	N	4	5
strijken	strike	strKk@	str2k	0.750	0.883	0.667	32.0	111.0	V	V	8	6
alleen	alone	Alen	@l5n	0.500	0.846	0.500	866.0	195.0	A	A	6	5
fronsen	frown	frOns@	fr6n	0.571	0.770	0.500	18.0	17.0	V	V	7	5
serieus	serious	serij|s	s7r7s	0.857	0.771	0.429	44.0	136.0	A	A	7	7
bus	bus	b}s	bVs	1.000	0.863	0.667	40.0	79.0	N	N	3	3
opera	opera	op@ra	Qp@r@	1.000	0.817	0.600	11.0	25.0	N	N	5	5
sterkte	strength	stErkt@	strENT	0.500	0.707	0.429	11.0	97.0	N	N	7	8
economie	economy	ekonomi	IkQn@mI	0.750	0.837	0.429	39.0	90.0	N	N	8	7
urine	urine	yrin@	j9rIn	1.000	0.675	0.200	10.0	10.0	N	N	5	5
meter	metre	met@r	mit@R	0.600	0.940	0.600	119.0	34.0	N	N	5	5
bel	bell	bEl	bEl	0.750	1.000	1.000	34.0	42.0	N	N	3	4
bed	bed	bEt	bEd	1.000	1.000	0.667	300.0	269.0	N	N	3	3
bar	bar	bAr	b#R	1.000	0.933	0.333	30.0	92.0	N	N	3	3
bad	bath	bAt	b#T	0.500	0.829	0.333	24.0	47.0	N	N	3	4
pistool	pistol	pistol	pIstP	0.857	0.867	0.500	29.0	18.0	N	N	7	6
bal	ball	bAl	b$l	0.750	0.900	0.667	36.0	111.0	N	N	3	4
bot	bone	bOt	b5n	0.500	0.859	0.333	19.0	69.0	N	N	3	4
bom	bomb	bOm	bQm	0.750	0.933	0.667	23.0	41.0	N	N	3	4
orgasme	orgasm	OrGAsm@	$g{z@m	0.857	0.688	0.143	13.0	10.0	N	N	7	6
bol	bulb	bOl	bVlb	0.500	0.875	0.500	15.0	12.0	N	N	3	4
bol	ball	bOl	b$l	0.500	0.967	0.667	15.0	111.0	N	N	3	4
bok	box	bOk	bQks	0.667	0.825	0.500	10.0	102.0	N	N	3	3
bisschop	bishop	bIsxOp	bIS@p	0.750	0.876	0.500	34.0	32.0	N	N	8	6
ironie	irony	ironi	2@r@nI	0.667	0.793	0.333	12.0	14.0	N	N	6	5
direct	direct	dirEkt	dIrEkt	1.000	0.967	0.833	169.0	82.0	A	A	6	6
direct	directly	dirEkt	dIrEktlI	0.750	0.850	0.625	169.0	71.0	A	ADV	6	8
wuiven	wave	wLv@	w1v	0.500	0.825	0.500	24.0	71.0	V	N	6	4
concept	concept	kOnsEpt	kQnsEpt	1.000	0.971	0.857	13.0	62.0	N	N	7	7
religie	religion	reliGi	rIlI_@n	0.750	0.755	0.286	24.0	57.0	N	N	7	8
concert	concert	kOnsErt	kQns@t	1.000	0.880	0.571	15.0	21.0	N	N	7	7
indirect	indirect	IndirEkt	IndIrEkt	1.000	0.975	0.875	21.0	10.0	A	A	8	8
sparen	spare	spar@	sp8R	0.833	0.800	0.400	27.0	23.0	V	A	6	5
sparen	save	spar@	s1v	0.500	0.623	0.200	27.0	122.0	V	V	6	4
vriezen	freeze	vriz@	friz	0.571	0.900	0.600	11.0	45.0	V	V	7	6
toen	then	tun	DEn	0.750	0.680	0.333	1312.0	1881.0	CONJ	ADV	4	4
toen	when	tun	wEn	0.500	0.594	0.333	1312.0	2117.0	CONJ	CONJ	4	4
zojuist	just	zojLst	_Vst	0.571	0.767	0.333	28.0	1355.0	ADV	ADV	7	4
groet	greeting	xrut	gritIN	0.500	0.733	0.333	15.0	12.0	N	N	5	8
groep	group	xrup	grup	0.800	0.900	0.750	323.0	472.0	N	N	5	5
groen	green	xrun	grin	0.800	0.850	0.500	51.0	109.0	A	A	5	5
groei	growth	xruj	gr5T	0.500	0.735	0.250	61.0	120.0	N	N	5	6
station	station	stAtSOn	st1SH	1.000	0.765	0.429	45.0	117.0	N	N	7	7
toon	tone	ton	t5n	0.500	0.900	0.667	90.0	53.0	N	N	4	4
groot	great	xrot	gr1t	0.600	0.800	0.500	1219.0	860.0	A	A	5	5
tong	tongue	tON	tVN	0.667	1.000	0.667	54.0	40.0	N	N	4	6
zuster	sister	z}st@r	sIst@R	0.667	0.960	0.500	104.0	114.0	N	N	6	6
grond	grounds	xrOnt	gr6ndz	0.714	0.786	0.333	353.0	40.0	N	N	5	7
grond	ground	xrOnt	gr6nd	0.833	0.843	0.400	353.0	177.0	N	N	5	6
zenden	send	zEnd@	sEnd	0.500	0.900	0.600	41.0	269.0	V	V	6	4
drankje	drink	drANkj@	drINk	0.571	0.780	0.571	11.0	129.0	N	V	7	5
pers	press	pErs	prEs	0.600	0.750	0.500	40.0	100.0	N	N	4	5
flat	flat	flEt	fl{t	1.000	0.975	0.750	31.0	79.0	N	N	4	4
maken	make	mak@	m1k	0.800	0.725	0.500	2036.0	2332.0	V	V	5	4
zwaard	sword	zwart	s$d	0.500	0.743	0.000	15.0	17.0	N	N	6	5
donder	thunder	dOnd@r	TVnd@R	0.571	0.915	0.500	13.0	10.0	N	N	6	7
suiker	sugar	sLk@r	SUg@R	0.500	0.895	0.200	40.0	57.0	N	N	6	5
mythe	myth	mite	mIT	0.800	0.722	0.250	16.0	28.0	N	N	5	4
profiel	profile	profil	pr5f2l	0.714	0.900	0.667	11.0	12.0	N	N	7	7
kalm	calmly	kAlm	k#mlI	0.500	0.780	0.400	48.0	13.0	A	ADV	4	6
kalm	calm	kAlm	k#m	0.750	0.850	0.500	48.0	25.0	A	A	4	4
reactie	reaction	rejAksi	rI{kSH	0.750	0.711	0.286	103.0	72.0	N	N	7	8
kamp	camp	kAmp	k{mp	0.750	0.944	0.750	38.0	78.0	N	N	4	4
kant	bank	kAnt	b{Nk	0.500	0.619	0.000	291.0	172.0	N	N	4	4
tien	ten	tin	tEn	0.750	0.833	0.667	187.0	226.0	NUM	NUM	4	3
greep	grasp	xrep	gr#sp	0.600	0.731	0.400	45.0	25.0	N	V	5	5
greep	grip	xrep	grIp	0.600	0.850	0.500	45.0	15.0	N	V	5	4
kast	case	kAst	k1s	0.500	0.738	0.500	48.0	495.0	N	N	4	4
plaats	place	plats	pl1s	0.500	0.780	0.600	661.0	641.0	N	N	6	5
tijd	time	tKt	t2m	0.500	0.828	0.333	1084.0	1971.0	N	N	4	4
kleur	colour	kl|r	kVl@R	0.500	0.832	0.400	155.0	111.0	N	N	5	6
serveren	serve	sErver@	s3v	0.625	0.686	0.286	16.0	149.0	V	V	8	5
periode	period	perijod@	p7r7d	0.857	0.738	0.375	134.0	207.0	N	N	7	6
film	film	fIlm	fIlm	1.000	1.000	1.000	106.0	116.0	N	N	4	4
letter	letter	lEt@r	lEt@R	1.000	0.980	0.800	44.0	206.0	N	N	6	6
geboren	born	x@bor@	b$n	0.571	0.700	0.167	84.0	91.0	A	A	7	4
lijst	list	lKst	lIst	0.800	0.950	0.750	44.0	83.0	N	N	5	4
sector	sector	sEktOr	sEkt@R	1.000	0.960	0.667	45.0	65.0	N	N	6	6
fijn	fine	fKn	f2n	0.500	0.933	0.667	92.0	128.0	A	A	4	4
menen	mean	men@	min	0.600	0.825	0.500	161.0	732.0	V	V	5	4
genie	genius	Z@ni	_inj@s	0.667	0.661	0.167	10.0	25.0	N	N	5	6
parkeren	park	pArker@	p#k	0.500	0.700	0.286	19.0	71.0	V	N	8	4
sectie	section	sEksi	sEkSH	0.714	0.780	0.600	14.0	120.0	N	N	6	7
sfeer	sphere	sfer	sf7R	0.500	0.900	0.500	65.0	20.0	N	N	5	6
mompelen	mumble	mOmp@l@	mVmbP	0.500	0.843	0.286	60.0	17.0	V	V	8	6
methode	method	metod@	mET@d	0.857	0.758	0.333	108.0	144.0	N	N	7	6
functie	function	f}Nksi	fVNkSH	0.750	0.748	0.500	158.0	81.0	N	N	7	8
muzikaal	musical	myzikal	mjuzIkP	0.625	0.786	0.286	16.0	23.0	A	A	8	7
controle	control	kOntr<l@	k@ntr5l	0.875	0.843	0.625	54.0	200.0	N	N	8	7
rijzen	rise	rKz@	r2z	0.500	0.825	0.500	38.0	194.0	V	V	6	4
zicht	sight	zIxt	s2t	0.600	0.850	0.250	25.0	101.0	N	N	5	5
grazen	graze	xraz@	gr1z	0.833	0.700	0.400	10.0	17.0	V	V	6	5
term	term	tErm	t3m	1.000	0.825	0.500	88.0	103.0	N	N	4	4
test	test	tEst	tEst	1.000	1.000	1.000	15.0	96.0	N	N	4	4
pand	panel	pAnt	p{nP	0.600	0.742	0.500	11.0	25.0	N	N	4	5
palm	palm	pAlm	p#m	1.000	0.850	0.500	14.0	30.0	N	N	4	4
klaar	clear	klar	kl7R	0.600	0.822	0.500	124.0	231.0	A	A	5	5
park	park	pArk	p#k	1.000	0.850	0.500	38.0	71.0	N	N	4	4
actueel	actual	Aktywel	{kJ9l	0.714	0.768	0.286	17.0	60.0	A	A	7	6
lenen	lend	len@	lEnd	0.600	0.710	0.500	29.0	27.0	V	V	5	4
pensioen	pension	pEnSun	pEnSH	0.875	0.900	0.667	13.0	49.0	N	N	8	7
paar	pair	par	p8R	0.750	0.833	0.333	491.0	67.0	N	N	4	4
magie	magic	maGi	m{_Ik	0.800	0.740	0.200	11.0	21.0	N	N	5	5
parel	pearl	par@l	p3l	0.600	0.760	0.400	10.0	11.0	N	N	5	5
absurd	absurd	Aps}rt	@bs3d	1.000	0.781	0.167	14.0	25.0	A	A	6	6
team	team	tim	tim	1.000	1.000	1.000	18.0	101.0	N	N	4	4
teen	toe	ten	t5	0.500	0.733	0.333	34.0	29.0	N	N	4	3
teer	tender	ter	tEnd@R	0.667	0.693	0.167	10.0	19.0	A	A	4	6
tent	tent	tEnt	tEnt	1.000	1.000	1.000	27.0	44.0	N	N	4	4
soort	sort	sort	s$t	0.800	0.825	0.500	332.0	338.0	N	N	5	4
materie	matter	materi	m{t@R	0.571	0.826	0.333	21.0	279.0	N	N	7	6
crisis	crisis	kris@s	kr2sIs	1.000	0.913	0.667	40.0	66.0	N	N	6	6
feit	fact	fKt	f{kt	0.500	0.825	0.500	354.0	571.0	N	N	4	4
thee	tea	te	ti	0.500	0.900	0.500	51.0	91.0	N	N	4	3
symbool	symbol	sImbol	sImbP	0.857	0.900	0.667	45.0	36.0	N	N	7	6
overal	overall	ov@rAl	5v@r$l	0.857	0.900	0.667	135.0	26.0	ADV	A	6	7
criticus	critic	kritik}s	krItIk	0.750	0.825	0.500	23.0	35.0	N	N	8	6
genade	grace	x@nad@	gr1s	0.500	0.583	0.000	21.0	22.0	N	N	6	5
medium	medium	medij}m	midj@m	1.000	0.857	0.571	18.0	16.0	N	N	6	6
papier	paper	papir	p1p@R	0.833	0.777	0.400	113.0	225.0	N	N	6	5
taak	task	tak	t#sk	0.750	0.825	0.500	149.0	83.0	N	N	4	4
zingen	sing	zIN@	sIN	0.500	0.875	0.500	100.0	78.0	V	V	6	4
olie	oil	oli	4l	0.500	0.700	0.333	52.0	128.0	N	N	4	3
metaal	metal	metal	mEtP	0.833	0.820	0.400	20.0	53.0	N	N	6	5
zwellen	swell	zwEl@	swEl	0.571	0.900	0.600	16.0	15.0	V	V	7	5
taxi	taxi	tAksi	t{ksI	1.000	0.915	0.600	29.0	34.0	N	N	4	4
akte	act	Akt@	{kt	0.500	0.819	0.500	16.0	154.0	N	N	4	3
alle	all	Al@	$l	0.750	0.733	0.333	906.0	3443.0	NUM	PRON	4	3
tank	tank	tENk	t{Nk	1.000	0.975	0.750	17.0	39.0	N	N	4	4
jaloers	jealous	jalurs	_El@s	0.571	0.733	0.333	26.0	19.0	A	A	7	7
koningin	king	konINIn	kIN	0.500	0.714	0.429	41.0	99.0	N	N	8	4
nieuws	news	niws	njuz	0.667	0.700	0.250	29.0	116.0	N	N	6	4
licht	lightly	lIxt	l2tlI	0.571	0.680	0.200	276.0	22.0	N	ADV	5	7
licht	bright	lIxt	br2t	0.500	0.598	0.250	276.0	85.0	N	A	5	6
licht	light	lIxt	l2t	0.800	0.850	0.500	276.0	291.0	N	N	5	5
massa	masses	mAsa	m{sIz	0.667	0.735	0.400	57.0	19.0	N	N	5	6
moment	moment	momEnt	m5m@nt	1.000	0.926	0.667	298.0	333.0	N	N	6	6
museum	museum	mysej}m	mjuz7m	1.000	0.773	0.286	59.0	36.0	N	N	6	6
uniek	unique	ynik	junik	0.500	0.860	0.600	26.0	31.0	A	A	5	6
haastig	hastily	hast@x	h1stIlI	0.571	0.739	0.429	35.0	13.0	A	ADV	7	7
stijf	stiff	stKf	stIf	0.800	0.950	0.750	39.0	26.0	A	A	5	5
balkon	balcony	bAlkOn	b{lk@nI	0.714	0.876	0.571	17.0	13.0	N	N	6	7
uiten	utter	Lt@	Vt@R	0.600	0.800	0.500	33.0	14.0	V	V	5	5
markt	market	mArkt	m#kIt	0.833	0.780	0.400	68.0	142.0	N	N	5	6
zeven	seven	zev@	sEvH	0.800	0.704	0.250	83.0	119.0	NUM	NUM	5	5
muziek	music	myzik	mjuzIk	0.500	0.850	0.500	115.0	133.0	N	N	6	5
zinken	sink	zINk@	sINk	0.500	0.900	0.600	19.0	50.0	V	V	6	4
graan	grain	xran	gr1n	0.800	0.750	0.500	12.0	34.0	N	N	5	5
vriend	friend	vrint	frEnd	0.833	0.900	0.400	284.0	356.0	N	N	6	6
stoot	shot	stot	SQt	0.600	0.725	0.250	12.0	60.0	N	N	5	4
stoot	stroke	stot	str5k	0.500	0.780	0.400	12.0	25.0	N	N	5	6
storm	storm	stOrm	st$m	1.000	0.880	0.600	23.0	30.0	N	N	5	5
gast	guest	xAst	gEst	0.600	0.829	0.500	56.0	60.0	N	N	4	5
gang	gang	xAN	g{N	1.000	0.792	0.333	187.0	24.0	N	N	4	4
priester	priest	prist@r	prist	0.750	0.857	0.714	46.0	49.0	N	N	8	6
klasse	class	klAs@	kl#s	0.667	0.880	0.600	40.0	274.0	N	N	6	5
applaus	applause	AplMs	@pl$z	0.875	0.840	0.400	10.0	12.0	N	N	7	8
therapie	therapy	terapi	TEr@pI	0.750	0.779	0.333	31.0	12.0	N	N	8	7
systeem	system	sistem	sIst@m	0.857	0.926	0.667	165.0	373.0	N	N	7	6
opendoen	open	op@dun	5p@n	0.500	0.783	0.500	15.0	230.0	V	V	8	4
komend	coming	kom@nt	kVmIN	0.500	0.763	0.333	22.0	20.0	A	N	6	6
engel	angel	EN@l	1n_@l	0.800	0.760	0.400	26.0	22.0	N	N	5	5
dertien	thirteen	dErtin	T3tin	0.500	0.815	0.500	15.0	20.0	NUM	NUM	7	8
adres	address	AdrEs	@drEs	0.714	0.937	0.800	50.0	49.0	N	N	5	7
manager	manager	mEn@_@r	m{nI_@R	1.000	0.939	0.571	10.0	55.0	N	N	7	7
eind	end	Knt	End	0.750	0.967	0.333	126.0	434.0	N	N	4	3
maximaal	maximum	mAksimal	m{ksIm@m	0.625	0.816	0.500	16.0	24.0	A	A	8	7
cabine	cabin	kabin@	k{bIn	0.833	0.850	0.500	11.0	30.0	N	N	6	5
exotisch	exotic	Eksotis	IgzQtIk	0.750	0.786	0.143	10.0	11.0	A	A	8	6
zadel	saddle	zad@l	s{dP	0.500	0.840	0.200	12.0	10.0	N	N	5	6
druipen	drip	drLp@	drIp	0.571	0.860	0.600	17.0	10.0	V	V	7	4
gemeen	mean	x@men	min	0.500	0.760	0.400	40.0	732.0	A	V	6	4
beginnen	begin	b@GIn@	bIgIn	0.625	0.813	0.500	860.0	683.0	V	V	8	5
moeder	mother	mud@r	mVD@R	0.667	0.798	0.400	596.0	474.0	N	N	6	6
vlucht	flight	vl}xt	fl2t	0.500	0.852	0.400	58.0	70.0	N	N	6	6
publiek	public	pyblik	pVblIk	0.714	0.875	0.667	78.0	256.0	N	A	7	6
proces	process	prosEs	pr5sEs	0.857	0.950	0.833	163.0	178.0	N	N	6	7
spreiden	spread	sprKd@	sprEd	0.625	0.900	0.667	30.0	88.0	V	V	8	6
goed	good	xut	gUd	0.750	0.800	0.000	1871.0	1451.0	A	A	4	4
ordenen	order	Ord@n@	$d@R	0.571	0.783	0.333	15.0	289.0	V	N	7	5
winter	winter	wInt@r	wInt@R	1.000	0.983	0.833	65.0	83.0	N	N	6	6
ophangen	hang	OphAN@	h{N	0.500	0.713	0.333	20.0	127.0	V	V	8	4
even	even	ev@	ivH	1.000	0.639	0.333	724.0	1307.0	A	ADV	4	4
glas	glass	xlAs	gl#s	0.800	0.875	0.500	153.0	145.0	N	N	4	5
machine	machine	mASin@	m@Sin	1.000	0.864	0.667	61.0	123.0	N	N	7	7
verbaal	verbal	v@rbal	v3bP	0.857	0.783	0.333	13.0	12.0	A	A	7	6
staan	stand	stan	st{nd	0.600	0.860	0.600	1879.0	467.0	V	V	5	5
staal	steel	stal	stil	0.600	0.850	0.750	15.0	42.0	N	N	5	5
staat	state	stat	st1t	0.600	0.850	0.750	290.0	323.0	N	N	5	5
stand	stand	stAnt	st{nd	1.000	0.955	0.600	135.0	467.0	N	V	5	5
stand	state	stAnt	st1t	0.600	0.791	0.600	135.0	323.0	N	N	5	5
doctor	doctor	dOktOr	dQkt@R	1.000	0.926	0.500	10.0	184.0	N	N	6	6
serie	series	seri	s7riz	0.833	0.840	0.600	26.0	93.0	N	N	5	6
oven	oven	ov@	VvH	1.000	0.606	0.333	12.0	20.0	N	N	4	4
over	over	ov@r	5v@R	1.000	0.900	0.500	2811.0	1007.0	PREPOS	PREPOS	4	4
koel	cool	kul	kul	0.500	1.000	1.000	55.0	40.0	A	A	4	4
zand	sand	zAnt	s{nd	0.750	0.944	0.250	56.0	58.0	N	N	4	4
start	start	stArt	st#t	1.000	0.880	0.600	11.0	451.0	N	V	5	5
effect	effect	EfEkt	IfEkt	1.000	0.940	0.800	87.0	210.0	N	N	6	6
kliniek	clinic	klinik	klInIk	0.571	0.933	0.667	14.0	20.0	N	N	7	6
linnen	linen	lIn@	lInIn	0.833	0.855	0.600	11.0	17.0	N	N	6	5
essentie	essence	EsEnsi	EsHs	0.750	0.817	0.500	10.0	19.0	N	N	8	7
zaal	hall	zal	h$l	0.500	0.706	0.333	53.0	133.0	N	N	4	4
kool	coal	kol	k5l	0.500	0.900	0.667	11.0	45.0	N	N	4	4
koud	cold	kMt	k5ld	0.500	0.825	0.250	137.0	165.0	A	A	4	4
kort	short	kOrt	S$t	0.600	0.738	0.250	348.0	201.0	A	A	4	5
grijnzen	grin	xrKnz@	grIn	0.500	0.733	0.333	31.0	27.0	V	V	8	4
matras	mattress	mAtrAs	m{trIs	0.625	0.873	0.667	13.0	13.0	N	N	6	8
open	open	op@	5p@n	1.000	0.800	0.500	341.0	230.0	A	V	4	4
open	openly	op@	5pHlI	0.667	0.695	0.200	341.0	16.0	A	ADV	4	6
knie	knee	kni	ni	0.750	0.833	0.667	84.0	83.0	N	N	4	4
lachen	laughter	lAx@	l#ft@R	0.500	0.733	0.333	301.0	48.0	V	N	6	8
winnen	mine	wIn@	m2n	0.500	0.725	0.250	80.0	79.0	V	PRON	6	4
winnen	win	wIn@	wIn	0.500	0.875	0.750	80.0	154.0	V	V	6	3
gids	guide	xIts	g2d	0.600	0.750	0.000	22.0	34.0	N	N	4	5
bundel	bundle	b}nd@l	bVndP	0.667	0.831	0.500	26.0	19.0	N	N	6	6
thema	theme	tema	Tim	0.800	0.722	0.250	31.0	37.0	N	N	5	5
soldaat	soldier	sOldat	s5l_@R	0.571	0.810	0.333	113.0	83.0	N	N	7	7
opmerken	observe	OpmErk@	@bz3v	0.500	0.707	0.000	66.0	69.0	V	V	8	7
ster	star	stEr	st#R	0.750	0.879	0.500	61.0	101.0	N	N	4	4
stel	set	stEl	sEt	0.500	0.698	0.500	28.0	314.0	N	V	4	3
staf	staff	stAf	st#f	0.800	0.975	0.750	29.0	120.0	N	N	4	5
stal	stable	stAl	st1bP	0.667	0.771	0.400	20.0	17.0	N	A	4	6
stam	stem	stAm	stEm	0.750	0.929	0.750	30.0	17.0	N	N	4	4
stap	step	stAp	stEp	0.750	0.929	0.750	124.0	103.0	N	N	4	4
stok	stick	stOk	stIk	0.600	0.910	0.750	35.0	94.0	N	V	4	5
testen	test	tEst@	tEst	0.667	0.900	0.800	13.0	96.0	V	N	6	4
stil	still	stIl	stIl	0.800	1.000	1.000	165.0	872.0	A	ADV	4	5
figuur	figure	fiGyr	fIg@R	0.667	0.777	0.200	91.0	191.0	N	N	6	6
stro	straw	stro	str$	0.600	0.950	0.750	11.0	25.0	N	N	4	5
klas	class	klAs	kl#s	0.600	0.975	0.750	48.0	274.0	N	N	4	5
klap	slap	klAp	sl{p	0.750	0.819	0.500	48.0	16.0	N	V	4	4
enorm	enormous	enOrm	In$m@s	0.625	0.743	0.167	108.0	76.0	A	A	5	8
vrucht	fruit	vr}xt	frut	0.500	0.860	0.400	39.0	68.0	N	N	6	5
klok	clock	klOk	klQk	0.600	0.950	0.750	37.0	39.0	N	N	4	5
midden	middle	mId@	mIdP	0.667	0.750	0.750	85.0	92.0	ADV	A	6	6
steil	steep	stKl	stip	0.600	0.768	0.500	23.0	20.0	A	A	5	5
orde	order	Ord@	$d@R	0.800	0.725	0.250	159.0	289.0	N	N	4	5
schouder	shoulder	sxMd@r	S5ld@R	0.750	0.767	0.333	191.0	128.0	N	N	8	8
paleis	palace	palKs	p{lIs	0.500	0.920	0.600	32.0	48.0	N	N	6	6
contrast	contrast	kOntrAst	kQntr#st	1.000	0.962	0.750	12.0	43.0	N	N	8	8
dosis	dose	doz@s	d5s	0.600	0.760	0.400	12.0	11.0	N	N	5	4
absoluut	absolute	Apsolyt	{bs@lut	0.750	0.905	0.429	72.0	42.0	A	A	8	8
visioen	vision	vizijun	vIZH	0.857	0.729	0.143	14.0	54.0	N	N	7	6
handpalm	palm	hAntpAlm	p#m	0.500	0.675	0.250	12.0	30.0	N	N	8	4
contract	contract	kOntrAkt	kQntr{kt	1.000	0.947	0.750	21.0	42.0	N	N	8	8
glazen	glass	xlaz@	gl#s	0.500	0.780	0.200	34.0	145.0	A	N	6	5
zelf	itself	zElf	ItsElf	0.500	0.833	0.500	787.0	281.0	PRON	PRON	4	6
zelf	myself	zElf	m2sElf	0.500	0.833	0.500	787.0	269.0	PRON	PRON	4	6
zeil	sail	zKl	s1l	0.500	0.933	0.333	15.0	20.0	N	V	4	4
research	research	ris}rtS	rIs3J	1.000	0.743	0.286	15.0	123.0	N	N	8	8
student	student	stydEnt	stjudHt	1.000	0.814	0.429	49.0	304.0	N	N	7	7
dialoog	dialogue	dijalox	d2@lQg	0.625	0.698	0.286	22.0	17.0	N	N	7	8
brug	bridge	br}x	brI_	0.500	0.865	0.500	52.0	66.0	N	N	4	6
vinger	finger	vIN@r	fINg@R	0.833	0.900	0.500	157.0	123.0	N	N	6	6
toren	tower	tor@	t6@R	0.600	0.675	0.250	30.0	56.0	N	N	5	5
status	status	stat}s	st1t@s	1.000	0.850	0.667	20.0	73.0	N	N	6	6
planeet	planet	planet	pl{nIt	0.857	0.933	0.667	31.0	35.0	N	N	7	6
seks	sex	sEks	sEks	0.500	1.000	1.000	25.0	133.0	N	N	4	3
camera	camera	kam@ra	k{m@r@	1.000	0.897	0.667	22.0	36.0	N	N	6	6
troon	throne	tron	Tr5n	0.500	0.822	0.500	12.0	11.0	N	N	5	6
datum	date	dat}m	d1t	0.600	0.688	0.400	23.0	63.0	N	N	5	4
compleet	complete	kOmplet	k@mplit	0.750	0.951	0.714	32.0	87.0	A	A	8	8
constant	constant	kOnstAnt	kQnst@nt	1.000	0.935	0.750	20.0	49.0	A	A	8	8
waaien	wave	waj@	w1v	0.500	0.613	0.250	22.0	71.0	V	N	6	4
daglicht	daylight	dAGlIxt	d1l2t	0.750	0.765	0.429	12.0	16.0	N	N	8	8
recent	recent	r@sEnt	risHt	1.000	0.831	0.500	28.0	101.0	A	A	6	6
chemisch	chemical	xemis	kEmIkP	0.625	0.697	0.167	23.0	37.0	A	A	8	8
recept	recipe	r@sEpt	rEsIpI	0.667	0.790	0.500	19.0	15.0	N	N	6	6
risico	risk	riziko	rIsk	0.500	0.800	0.333	51.0	80.0	N	N	6	4
droom	dream	drom	drim	0.600	0.929	0.750	119.0	77.0	N	N	5	5
saus	sauce	sMs	s$s	0.600	0.839	0.667	15.0	18.0	N	N	4	5
dollar	dollar	dOlAr	dQl@R	1.000	0.877	0.400	43.0	68.0	N	N	6	6
vinden	find	vInd@	f2nd	0.500	0.880	0.400	1218.0	1088.0	V	V	6	4
staren	stare	star@	st8R	0.833	0.800	0.400	97.0	121.0	V	V	6	5
chaos	chaos	xaOs	k1Qs	1.000	0.700	0.250	18.0	15.0	N	N	5	5
nood	need	not	nid	0.500	0.906	0.333	31.0	555.0	N	V	4	4
hongerig	hungry	hON@r@x	hVNgrI	0.500	0.754	0.429	10.0	34.0	A	A	8	6
noot	nut	not	nVt	0.500	0.900	0.667	19.0	23.0	N	N	4	3
noot	note	not	n5t	0.500	0.900	0.667	19.0	116.0	N	N	4	4
nota	note	nota	n5t	0.750	0.800	0.500	38.0	116.0	N	N	4	4
kosten	cost	kOst@	kQst	0.500	0.860	0.600	84.0	181.0	V	N	6	4
procent	percent	prosEnt	p@sEnt	0.714	0.894	0.714	59.0	23.0	N	N	7	7
diepte	deep	dipt@	dip	0.500	0.800	0.600	30.0	126.0	N	A	6	4
diepte	depth	dipt@	dEpT	0.667	0.718	0.400	30.0	29.0	N	N	6	5
isoleren	isolate	isoler@	2s@l1t	0.625	0.794	0.286	18.0	12.0	V	V	8	7
tempel	temple	tEmp@l	tEmpP	0.667	0.900	0.667	27.0	29.0	N	N	6	6
speer	spear	sper	sp7R	0.800	0.900	0.500	11.0	12.0	N	N	5	5
smelten	melt	smElt@	mElt	0.571	0.833	0.667	19.0	24.0	V	V	7	4
sint	saint	sInt	s1nt	0.800	0.975	0.750	22.0	18.0	A	N	4	5
hoorn	horn	horn	h$n	0.800	0.825	0.500	22.0	18.0	N	N	5	4
kapitein	captain	kApitKn	k{ptIn	0.625	0.868	0.571	99.0	70.0	N	N	8	7
breken	break	brek@	br1k	0.500	0.860	0.600	112.0	229.0	V	V	6	5
exact	exactly	EksAkt	Igz{ktlI	0.714	0.810	0.250	20.0	141.0	A	ADV	5	7
exact	exact	EksAkt	Igz{kt	1.000	0.913	0.333	20.0	30.0	A	A	5	5
hopen	hope	hop@	h5p	0.800	0.800	0.500	127.0	227.0	V	V	5	4
woord	word	wort	w3d	0.800	0.819	0.250	592.0	492.0	N	N	5	4
proef	proof	pruf	pruf	0.800	1.000	1.000	32.0	34.0	N	N	5	5
huiveren	shiver	hLv@r@	SIv@R	0.500	0.783	0.333	21.0	17.0	V	V	8	6
logica	logic	loGika	lQ_Ik	0.833	0.733	0.333	17.0	22.0	N	N	6	5
abrupt	abruptly	Abr}pt	@brVptlI	0.750	0.784	0.500	12.0	18.0	A	ADV	6	8
weekend	weekend	wikEnt	wikEnd	1.000	1.000	0.833	17.0	40.0	N	N	7	7
koers	course	kurs	k$s	0.500	0.775	0.500	21.0	729.0	N	N	5	6
harmonie	harmony	hArmoni	h#m@nI	0.750	0.851	0.429	22.0	14.0	N	N	8	7
grijns	grin	xrKns	grIn	0.667	0.780	0.400	13.0	27.0	N	V	6	4
bieden	bid	bid@	bId	0.500	0.825	0.500	181.0	14.0	V	N	6	3
rechts	right	rExts	r2t	0.500	0.740	0.400	41.0	395.0	A	A	6	5
horen	horn	hor@	h$n	0.800	0.800	0.250	783.0	18.0	V	N	5	4
plastic	plastic	plEstIk	pl{stIk	1.000	0.986	0.857	21.0	51.0	A	N	7	7
reserve	reserve	r@sErv@	rIz3v	1.000	0.797	0.286	12.0	39.0	N	N	7	7
moraal	moral	moral	mQr@l	0.833	0.817	0.600	21.0	58.0	N	A	6	5
moraal	morality	moral	m@r{l@tI	0.500	0.757	0.375	21.0	16.0	N	N	6	8
trein	train	trKn	tr1n	0.800	0.950	0.750	81.0	81.0	N	N	5	5
respect	respect	r@spEkt	rIspEkt	1.000	0.968	0.857	24.0	73.0	N	N	7	7
humor	humour	hymOr	hjum@R	0.833	0.843	0.333	17.0	24.0	N	N	5	6
jack	jacket	jEk	_{kIt	0.667	0.703	0.200	13.0	42.0	N	N	4	6
jaar	year	jar	j7R	0.500	0.763	0.333	1143.0	1420.0	N	N	4	4
komen	come	kom@	kVm	0.600	0.800	0.500	3186.0	1960.0	V	V	5	4
kapitaal	capital	kApital	k{pItP	0.750	0.854	0.429	30.0	98.0	N	N	8	7
zuur	sour	zyr	s6@R	0.500	0.746	0.000	22.0	11.0	A	A	4	4
plannen	plan	plEn@	pl{n	0.571	0.880	0.600	10.0	168.0	V	V	7	4
elegant	elegant	el@GAnt	ElIg@nt	1.000	0.823	0.429	22.0	25.0	A	A	7	7
worm	worm	wOrm	w3m	1.000	0.825	0.500	10.0	17.0	N	N	4	4
wolf	wolf	wOlf	wUlf	1.000	0.925	0.750	17.0	10.0	N	N	4	4
nest	nest	nEst	nEst	1.000	1.000	1.000	24.0	17.0	N	N	4	4
wond	wound	wOnt	wund	0.800	0.875	0.500	19.0	26.0	N	N	4	5
creatief	creative	krejatif	kri1tIv	0.750	0.812	0.375	22.0	26.0	A	A	8	8
nummer	number	n}m@r	nVmb@R	0.833	0.831	0.500	72.0	405.0	N	N	6	6
fragment	fragment	frAGmEnt	fr{gm@nt	1.000	0.904	0.625	12.0	21.0	N	N	8	8
zilver	silver	zIlv@r	sIlv@R	0.833	0.983	0.667	12.0	51.0	N	N	6	6
vallen	fall	vAl@	f$l	0.500	0.800	0.250	614.0	294.0	V	V	6	4
likken	lick	lIk@	lIk	0.500	0.875	0.750	20.0	11.0	V	V	6	4
schoen	shoe	sxun	Su	0.667	0.725	0.250	68.0	79.0	N	N	6	4
school	school	sxol	skul	1.000	0.850	0.500	243.0	513.0	N	N	6	6
spot	spot	spOt	spQt	1.000	0.950	0.750	11.0	55.0	N	N	4	4
drift	drive	drIft	dr2v	0.600	0.880	0.400	16.0	218.0	N	V	5	5
drift	drift	drIft	drIft	1.000	1.000	1.000	16.0	32.0	N	V	5	5
eronder	under	ErOnd@r	Vnd@R	0.571	0.843	0.429	12.0	531.0	ADV	PREPOS	7	5
versie	version	vErzi	v3SH	0.714	0.735	0.200	21.0	47.0	N	N	6	7
garage	garage	xaraZ@	g{r#_	1.000	0.750	0.167	15.0	25.0	N	N	6	6
dateren	date	dater@	d1t	0.571	0.683	0.333	19.0	63.0	V	N	7	4
openlijk	open	op@l@k	5p@n	0.500	0.731	0.333	27.0	230.0	A	V	8	4
openlijk	openly	op@l@k	5pHlI	0.625	0.682	0.333	27.0	16.0	A	ADV	8	6
tablet	tablet	tablEt	t{blIt	1.000	0.917	0.667	11.0	11.0	N	N	6	6
niet	not	nit	nQt	0.500	0.756	0.667	9338.0	5099.0	ADV	ADV	4	3
strak	strict	strAk	strIkt	0.500	0.827	0.667	59.0	23.0	A	A	5	6
sport	sports	spOrt	sp$ts	0.833	0.860	0.400	37.0	25.0	N	N	5	6
sport	sport	spOrt	sp$t	1.000	0.880	0.600	37.0	40.0	N	N	5	5
huren	hire	hyr@	h2@R	0.600	0.675	0.250	20.0	31.0	V	V	5	4
sinds	since	sInts	sIns	0.600	0.900	0.800	133.0	270.0	PREPOS	CONJ	5	5
hoger	higher	hoG@r	h2@R	0.667	0.795	0.400	72.0	41.0	A	A	5	6
flauw	flat	flMw	fl{t	0.600	0.782	0.500	24.0	79.0	A	N	5	4
model	model	modEl	mQdP	1.000	0.780	0.400	100.0	81.0	N	N	5	5
passen	pass	pAs@	p#s	0.667	0.850	0.500	146.0	261.0	V	V	6	4
tunnel	tunnel	t}n@l	tVnP	1.000	0.798	0.400	10.0	17.0	N	N	6	6
gewicht	weight	x@wIxt	w1t	0.571	0.733	0.333	42.0	101.0	N	N	7	6
broeder	brother	brud@r	brVD@R	0.714	0.831	0.500	25.0	138.0	N	N	7	7
soep	soup	sup	sup	0.750	1.000	1.000	24.0	20.0	N	N	4	4
weekblad	weekly	wegblAt	wiklI	0.625	0.752	0.286	15.0	19.0	N	A	8	6
subtiel	subtle	s}ptil	sVtP	0.714	0.748	0.333	17.0	24.0	A	A	7	6
mysterie	mystery	mIsteri	mIst@rI	0.750	0.937	0.714	15.0	31.0	N	N	8	7
baard	beard	bart	b7d	0.800	0.722	0.250	23.0	25.0	N	N	5	5
literair	literary	lit@r)r	lIt@r@rI	0.750	0.882	0.625	39.0	23.0	A	A	8	8
kapel	chapel	kApEl	J{pP	0.667	0.755	0.200	14.0	22.0	N	N	5	6
westen	west	wEst@	wEst	0.667	0.900	0.800	56.0	35.0	N	N	6	4
planten	plant	plAnt@	pl#nt	0.714	0.900	0.667	22.0	121.0	V	N	7	5
zone	zone	z<n@	z5n	1.000	0.722	0.500	11.0	16.0	N	N	4	4
theater	theatre	tejat@r	T7t@R	0.714	0.741	0.286	17.0	90.0	N	N	7	7
zoon	son	zon	sVn	0.500	0.900	0.333	189.0	206.0	N	N	4	3
parallel	parallel	parAlEl	p{r@lEl	1.000	0.926	0.714	10.0	17.0	A	A	8	8
wakker	awake	wAk@r	@w1k	0.500	0.591	0.200	104.0	23.0	A	A	6	5
baby	baby	bebi	b1bI	1.000	0.900	0.500	79.0	258.0	N	N	4	4
baas	boss	bas	bQs	0.500	0.900	0.667	68.0	27.0	N	N	4	4
baai	bay	baj	b1	0.500	0.633	0.333	14.0	32.0	N	N	4	3
bureau	bureau	byro	bj9r5	1.000	0.755	0.400	88.0	19.0	N	N	6	6
wijn	wine	wKn	w2n	0.500	0.933	0.667	230.0	79.0	N	N	4	4
wijs	wise	wKs	w2z	0.500	0.933	0.333	31.0	40.0	A	A	4	4
wijd	wide	wKt	w2d	0.500	0.933	0.333	52.0	119.0	A	A	4	4
wild	wildly	wIlt	w2ldlI	0.667	0.817	0.333	45.0	13.0	A	ADV	4	6
wild	wild	wIlt	w2ld	1.000	0.975	0.500	45.0	84.0	A	A	4	4
congres	congress	kONGrEs	kQNgrEs	0.875	0.914	0.714	23.0	17.0	N	N	7	8
schillen	shell	sxIl@	SEl	0.500	0.720	0.200	11.0	46.0	V	N	8	5
bank	bank	bANk	b{Nk	1.000	0.944	0.750	114.0	172.0	N	N	4	4
band	bond	bAnt	bQnd	0.750	1.000	0.500	75.0	27.0	N	N	4	4
band	band	bAnt	b{nd	1.000	0.944	0.500	75.0	45.0	N	N	4	4
campagne	campaign	kAmpAnj@	k{mp1n	0.750	0.779	0.500	10.0	96.0	N	N	8	8
wiel	wheel	wil	wil	0.600	1.000	1.000	21.0	44.0	N	N	4	5
vitaal	vital	vital	v2tP	0.833	0.820	0.400	12.0	45.0	A	A	6	5
west	west	wEst	wEst	1.000	1.000	1.000	13.0	35.0	ADV	N	4	4
schaal	shell	sxal	SEl	0.500	0.775	0.250	56.0	46.0	N	N	6	5
schaal	scale	sxal	sk1l	0.500	0.750	0.500	56.0	82.0	N	N	6	5
schaap	sheep	sxap	Sip	0.500	0.700	0.250	26.0	40.0	N	N	6	5
werk	work	wErk	w3k	0.750	0.825	0.500	571.0	698.0	N	N	4	4
minuut	minute	minyt	mInIt	0.667	0.920	0.600	174.0	283.0	N	N	6	6
legende	legend	l@GEnd@	lE_@nd	0.857	0.831	0.429	14.0	17.0	N	N	7	6
passage	passage	pAsaZ@	p{sI_	1.000	0.746	0.333	24.0	46.0	N	N	7	7
apart	separate	apArt	sEpr@t	0.500	0.700	0.333	49.0	60.0	A	A	5	8
knoop	knot	knop	nQt	0.600	0.675	0.250	24.0	14.0	N	N	5	4
kolonie	colony	koloni	kQl@nI	0.571	0.843	0.500	32.0	18.0	N	N	7	6
kolonel	colonel	kolonEl	k3nP	0.857	0.739	0.286	66.0	92.0	N	N	7	7
rots	rock	rOts	rQk	0.500	0.750	0.250	35.0	116.0	N	N	4	4
rond	round	rOnt	r6nd	0.800	0.904	0.500	131.0	158.0	A	PREPOS	4	5
rond	around	rOnt	@r6nd	0.667	0.823	0.400	131.0	301.0	A	PREPOS	4	6
broer	brother	brur	brVD@R	0.714	0.747	0.333	128.0	138.0	N	N	5	7
rood	red	rot	rEd	0.500	0.872	0.333	148.0	146.0	A	A	4	3
wassen	wash	wAs@	wQS	0.500	0.850	0.250	38.0	93.0	V	V	6	4
roos	rose	ros	r5z	0.500	0.900	0.333	29.0	21.0	N	N	4	4
nieuw	new	niw	nju	0.600	0.600	0.333	772.0	1068.0	A	A	5	3
excuus	excuse	Ekskys	Ikskjus	0.667	0.857	0.571	16.0	28.0	N	N	6	6
bende	band	bEnd@	b{nd	0.600	0.880	0.600	18.0	45.0	N	N	5	4
avontuur	venture	avOntyr	vEnJ@R	0.500	0.812	0.286	29.0	13.0	N	V	8	7
antwoord	answer	Antwort	#ns@R	0.500	0.743	0.143	209.0	170.0	N	V	8	6
ontwaken	wake	Ontwak@	w1k	0.500	0.629	0.286	24.0	66.0	V	V	8	4
beer	bear	ber	b8R	0.750	0.867	0.333	22.0	107.0	N	V	4	4
hierheen	here	hirhen	h7R	0.500	0.683	0.167	12.0	784.0	ADV	ADV	8	4
hamer	hammer	ham@r	h{m@R	0.833	0.940	0.600	11.0	12.0	N	V	5	6
grijpen	grip	xrKp@	grIp	0.571	0.780	0.400	98.0	15.0	V	V	7	4
moreel	morale	morel	mQr#l	0.500	0.811	0.600	37.0	10.0	A	N	6	6
moreel	moral	morel	mQr@l	0.667	0.852	0.600	37.0	58.0	A	A	6	5
rammelen	rattle	rAm@l@	r{tP	0.500	0.727	0.167	10.0	15.0	V	V	8	6
marmeren	marble	mArm@r@	m#bP	0.500	0.670	0.143	10.0	25.0	A	N	8	6
vakantie	vacation	vakAnsi	v@k1SH	0.500	0.689	0.286	55.0	15.0	N	N	8	8
wind	wind	wInt	wInd	1.000	1.000	0.750	111.0	120.0	N	N	4	4
winden	wind	wInd@	wInd	0.667	0.900	0.800	11.0	120.0	V	N	6	4
rust	rest	r}st	rEst	0.750	0.897	0.750	86.0	205.0	N	N	4	4
hallo	hello	hAlo	h@l5	0.800	0.846	0.500	19.0	34.0	INTERJ	INTERJ	5	5
document	document	dokymEnt	dQkjUm@nt	1.000	0.837	0.556	26.0	49.0	N	N	8	8
klimaat	climate	klimat	kl2mIt	0.571	0.850	0.667	29.0	33.0	N	N	7	7
actie	action	Aksi	{kSH	0.667	0.669	0.250	64.0	231.0	N	N	5	6
scherp	sharp	sxErp	S#p	0.667	0.703	0.200	115.0	58.0	A	A	6	5
scherm	screen	sxErm	skrin	0.500	0.660	0.200	20.0	34.0	N	N	6	6
debat	debate	d@bAt	dIb1t	0.833	0.846	0.600	15.0	45.0	N	N	5	6
zwak	weak	zwAk	wik	0.500	0.692	0.500	71.0	59.0	A	A	4	4
geest	ghost	xest	g5st	0.600	0.825	0.500	198.0	31.0	N	N	5	5
opinie	opinion	opini	@pInj@n	0.714	0.735	0.286	17.0	94.0	N	N	6	7
jouw	your	jMw	j$R	0.500	0.639	0.333	90.0	1612.0	PRON	PRON	4	4
groeten	greet	xrut@	grit	0.571	0.780	0.400	27.0	31.0	V	V	7	5
vitamine	vitamin	vitamin@	vIt@mIn	0.875	0.835	0.500	27.0	39.0	N	N	8	7
rapport	report	rApOrt	rIp$t	0.714	0.810	0.500	67.0	146.0	N	N	7	6
acuut	acute	akyt	@kjut	0.600	0.777	0.400	13.0	16.0	A	A	5	5
jong	young	jON	jVN	0.600	1.000	0.667	313.0	488.0	A	A	4	5
morgen	morning	mOrG@	m$nIN	0.571	0.715	0.200	108.0	312.0	N	N	6	7
signaal	signal	sInjal	sIgnP	0.857	0.758	0.333	23.0	60.0	N	N	7	6
context	context	kOntEkst	kQntEkst	1.000	0.975	0.875	18.0	46.0	N	N	7	7
terras	terrace	tErAs	tEr@s	0.714	0.937	0.800	41.0	25.0	N	N	6	7
bier	beer	bir	b7R	0.750	0.867	0.333	64.0	49.0	N	N	4	4
staken	strike	stak@	str2k	0.500	0.760	0.400	23.0	111.0	V	V	6	6
liggen	lie	lIG@	l2	0.500	0.725	0.250	966.0	299.0	V	V	6	3
hotel	hotel	hotEl	h5tEl	1.000	0.940	0.800	92.0	143.0	N	N	5	5
stalen	steel	stal@	stil	0.500	0.780	0.600	15.0	42.0	A	N	6	5
stenen	stone	sten@	st5n	0.667	0.840	0.600	25.0	117.0	A	N	6	5
protest	protest	protEst	pr5tEst	1.000	0.957	0.857	22.0	39.0	N	N	7	7
missen	miss	mIs@	mIs	0.667	0.875	0.750	97.0	85.0	V	V	6	4
missie	mission	mIsi	mISH	0.714	0.725	0.500	12.0	33.0	N	N	6	7
domein	domain	domKn	d5m1n	0.833	0.900	0.600	15.0	11.0	N	N	6	6
openen	open	op@n@	5p@n	0.667	0.840	0.600	114.0	230.0	V	V	6	4
beter	better	bet@r	bEt@R	0.833	0.920	0.600	120.0	19.0	N	V	5	6
breuk	break	br|k	br1k	0.800	0.950	0.750	15.0	229.0	N	V	5	5
prins	princess	prIns	prInsEs	0.625	0.857	0.714	68.0	13.0	N	N	5	8
prins	prince	prIns	prIns	0.667	1.000	1.000	68.0	39.0	N	N	5	6
prijs	price	prKs	pr2s	0.600	0.950	0.750	103.0	160.0	N	N	5	5
prijs	prize	prKs	pr2z	0.600	0.950	0.500	103.0	26.0	N	N	5	5
stelen	steal	stel@	stil	0.500	0.860	0.600	38.0	52.0	V	V	6	5
talent	talent	talEnt	t{l@nt	1.000	0.943	0.667	25.0	36.0	N	N	6	6
passief	passive	pAsif	p{sIv	0.714	0.915	0.400	20.0	16.0	A	A	7	7
breed	broad	bret	br$d	0.600	0.929	0.500	131.0	51.0	A	A	5	5
brein	brains	brKn	br1nz	0.667	0.860	0.600	11.0	11.0	N	N	5	6
brein	brain	brKn	br1n	0.800	0.950	0.750	11.0	75.0	N	N	5	5
blok	block	blOk	blQk	0.800	0.950	0.750	35.0	54.0	N	N	4	5
koning	king	konIN	kIN	0.667	0.800	0.600	100.0	99.0	N	N	6	4
kroon	crown	kron	kr6n	0.600	0.925	0.750	26.0	24.0	N	N	5	5
relevant	relevant	r@l@vAnt	rEl@v@nt	1.000	0.943	0.750	18.0	32.0	A	A	8	8
contact	contact	kOntAkt	kQnt{kt	1.000	0.939	0.714	160.0	82.0	N	N	7	7
dilemma	dilemma	dilEma	dIlEm@	1.000	0.897	0.667	10.0	15.0	N	N	7	7
ladder	ladder	lAd@r	l{d@R	1.000	0.935	0.600	14.0	16.0	N	N	6	6
succes	success	syksEs	s@ksEs	0.857	0.931	0.833	93.0	110.0	N	N	6	7
beneden	beneath	b@ned@	bIniT	0.571	0.777	0.333	118.0	30.0	ADV	ADV	7	7
papieren	paper	papir@	p1p@R	0.625	0.731	0.333	16.0	225.0	A	N	8	5
papieren	papers	papir@	p1p@z	0.625	0.714	0.333	16.0	36.0	A	N	8	6
college	college	kOleZ@	kQlI_	1.000	0.817	0.333	30.0	103.0	N	N	7	7
primair	primary	prim)r	pr2m@rI	0.714	0.851	0.571	36.0	42.0	A	A	7	7
gouden	gold	xMd@	g5ld	0.500	0.600	0.000	61.0	88.0	A	N	6	4
week	week	wek	wik	1.000	0.933	0.667	283.0	430.0	N	N	4	4
week	weak	wek	wik	0.750	0.933	0.667	283.0	59.0	N	A	4	4
weer	weather	wer	wED@R	0.571	0.732	0.200	1526.0	65.0	ADV	N	4	7
veertien	fourteen	vertin	f$tin	0.500	0.870	0.500	31.0	17.0	NUM	NUM	8	8
defensie	defence	defEnsi	dIfEns	0.750	0.900	0.714	11.0	119.0	N	N	8	7
bitter	bitter	bIt@r	bIt@R	1.000	0.980	0.800	42.0	33.0	A	A	6	6
bitter	bitterly	bIt@r	bIt@lI	0.750	0.832	0.667	42.0	16.0	A	ADV	6	8
opening	opening	op@nIN	5pnIN	1.000	0.867	0.667	24.0	23.0	N	N	7	7
boon	bean	bon	bin	0.500	0.906	0.667	15.0	22.0	N	N	4	4
boom	boom	bom	bum	1.000	0.933	0.667	137.0	15.0	N	N	4	4
boog	bow	box	b6	0.500	0.733	0.333	46.0	16.0	N	V	4	3
boot	boat	bot	b5t	0.750	0.900	0.667	67.0	76.0	N	N	4	4
warm	warm	wArm	w$m	1.000	0.800	0.500	158.0	91.0	A	A	4	4
amuseren	amuse	amyzer@	@mjuz	0.625	0.688	0.143	17.0	26.0	V	V	8	5
haten	hate	hat@	h1t	0.800	0.725	0.500	34.0	92.0	V	V	5	4
wand	wall	wAnt	w$l	0.500	0.648	0.250	44.0	210.0	N	N	4	4
vriendin	friend	vrindIn	frEnd	0.625	0.786	0.429	72.0	356.0	N	N	8	6
dreigen	threaten	drKG@	TrEtH	0.500	0.621	0.200	68.0	63.0	V	V	7	8
bord	board	bOrt	b$d	0.800	0.850	0.250	64.0	103.0	N	N	4	5
geopend	open	x@op@nt	5p@n	0.571	0.757	0.429	19.0	230.0	A	V	7	4
rijden	ride	rKd@	r2d	0.667	0.825	0.500	203.0	57.0	V	V	6	4
boek	book	buk	bUk	0.750	0.933	0.667	387.0	434.0	N	N	4	4
nimmer	never	nIm@r	nEv@R	0.500	0.857	0.400	25.0	896.0	ADV	ADV	6	5
deken	dean	dek@	din	0.600	0.746	0.250	33.0	13.0	N	N	5	4
genoeg	enough	x@nux	InVf	0.500	0.655	0.200	178.0	317.0	ADV	ADV	6	6
diner	dinner	dine	dIn@R	0.833	0.812	0.400	17.0	98.0	N	N	5	6
basis	basis	baz@s	b1sIs	1.000	0.835	0.400	105.0	84.0	N	N	5	5
basis	base	baz@s	b1s	0.600	0.752	0.400	105.0	80.0	N	N	5	4
voetstap	footstep	vutstAp	fUtstEp	0.625	0.931	0.571	22.0	13.0	N	N	8	8
willen	will	wIl@	wIl	0.667	0.875	0.750	1810.0	3858.0	V	V	6	4
teder	tender	ted@r	tEnd@R	0.833	0.850	0.500	18.0	19.0	A	A	5	6
fataal	fatal	fatal	f1tP	0.833	0.760	0.400	12.0	15.0	A	A	6	5
opengaan	open	op@Gan	5p@n	0.500	0.783	0.500	11.0	230.0	V	V	8	4
rivier	river	rivir	rIv@R	0.833	0.857	0.400	69.0	128.0	N	N	6	5
ooglid	eyelid	oGlIt	2lId	0.500	0.815	0.400	14.0	11.0	N	N	6	6
hulp	help	h}lp	hElp	0.750	0.897	0.750	116.0	388.0	N	V	4	4
lunch	lunch	l}nS	lVnJ	1.000	0.872	0.500	13.0	81.0	N	N	5	5
argument	argument	ArGymEnt	#gjUm@nt	1.000	0.856	0.375	54.0	130.0	N	N	8	8
schot	shot	sxOt	SQt	0.800	0.800	0.250	25.0	60.0	N	N	5	4
schok	shock	sxOk	SQk	0.600	0.800	0.250	29.0	55.0	N	N	5	5
positief	positive	pozitif	pQz@tIv	0.750	0.841	0.429	71.0	44.0	A	A	8	8
schip	ship	sxIp	SIp	0.800	0.850	0.500	114.0	72.0	N	N	5	4
subsidie	subsidy	s}psidi	sVbsIdI	0.750	0.884	0.429	14.0	21.0	N	N	8	7
sigaar	cigar	siGar	sIg#R	0.667	0.820	0.200	28.0	18.0	N	N	6	5
alles	all	Al@s	$l	0.600	0.675	0.250	643.0	3443.0	PRON	PRON	5	3
factor	factor	fAktOr	f{kt@R	1.000	0.922	0.500	93.0	92.0	N	N	6	6
tabel	table	tabEl	t1bP	0.600	0.760	0.400	23.0	235.0	N	N	5	5
dicht	tight	dIxt	t2t	0.600	0.850	0.250	206.0	39.0	A	A	5	5
charmant	charming	SArmAnt	J#mIN	0.750	0.694	0.143	12.0	22.0	A	A	8	8
mijl	mile	mKl	m2l	0.500	0.933	0.667	11.0	171.0	N	N	4	4
mijn	mine	mKn	m2n	0.500	0.933	0.667	2722.0	79.0	PRON	PRON	4	4
computer	computer	kOmpjut@r	k@mpjut@R	1.000	0.973	0.778	49.0	94.0	N	N	8	8
miss	miss	mIs	mIs	1.000	1.000	1.000	11.0	85.0	N	V	4	4
zelden	seldom	zEld@	sEld@m	0.500	0.917	0.667	88.0	33.0	ADV	ADV	6	6
mild	mild	mIlt	m2ld	1.000	0.975	0.500	21.0	28.0	A	A	4	4
hopeloos	hopeless	hop@los	h5plIs	0.750	0.839	0.571	14.0	13.0	A	A	8	8
tragedie	tragedy	traGedi	tr{_@dI	0.750	0.851	0.429	10.0	21.0	N	N	8	7
water	water	wat@r	w$t@R	1.000	0.923	0.600	364.0	460.0	N	N	5	5
rang	rank	rAN	r{Nk	0.750	0.819	0.500	17.0	25.0	N	N	4	4
appel	apple	Ap@l	{pP	0.600	0.794	0.250	17.0	30.0	N	N	5	5
rauw	raw	rMw	r$	0.750	0.672	0.333	21.0	37.0	A	A	4	3
sturen	steer	styr@	st7R	0.500	0.820	0.400	101.0	15.0	V	V	6	5
opwinden	wind	OpwInd@	wInd	0.500	0.786	0.571	34.0	120.0	V	N	8	4
schaduw	shadow	sxadyw	S{d5	0.714	0.713	0.167	72.0	52.0	N	N	7	6
schaduw	shade	sxadyw	S1d	0.571	0.633	0.167	72.0	31.0	N	N	7	5
seconde	second	s@kOnd@	sEk@nd	0.857	0.888	0.571	65.0	258.0	N	NUM	7	6
nagel	nail	naG@l	n1l	0.600	0.752	0.400	22.0	25.0	N	N	5	4
tweeling	twin	twelIN	twIn	0.500	0.767	0.500	11.0	34.0	N	N	8	4
populair	popular	popyl)r	pQpjUl@R	0.875	0.792	0.375	30.0	80.0	A	A	8	7
regime	regime	reZim	r1Zim	1.000	0.960	0.800	16.0	24.0	N	N	6	6
dieet	diet	dijet	d2@t	0.800	0.792	0.400	11.0	56.0	N	N	5	4
dubbel	double	d}b@l	dVbP	0.500	0.798	0.400	56.0	36.0	A	A	6	6
merken	mark	mErk@	m#k	0.500	0.723	0.400	221.0	55.0	V	N	6	4
plaatsen	place	plats@	pl1s	0.500	0.733	0.500	75.0	641.0	V	N	8	5
precies	precise	pr@sis	prIs2s	0.714	0.913	0.667	229.0	24.0	A	A	7	7
rest	rest	rEst	rEst	1.000	1.000	1.000	115.0	205.0	N	N	4	4
wereld	world	wer@lt	w3ld	0.667	0.800	0.333	454.0	756.0	N	N	6	5
minimaal	minimal	minimal	mInImP	0.875	0.857	0.429	12.0	11.0	A	A	8	7
agent	agent	aGEnt	1_@nt	1.000	0.772	0.400	46.0	77.0	N	N	5	5
stormen	storm	stOrm@	st$m	0.714	0.817	0.500	22.0	30.0	V	N	7	5
triomf	triumph	trijOmf	tr2@mf	0.571	0.866	0.571	12.0	29.0	N	N	6	7
formeel	formal	fOrmel	f$mP	0.714	0.800	0.333	38.0	54.0	A	A	7	6
formeel	formally	fOrmel	f$m@lI	0.625	0.776	0.333	38.0	12.0	A	ADV	7	8
impuls	impulse	Imp}ls	ImpVls	0.857	0.931	0.833	16.0	21.0	N	N	6	7
order	order	Ord@r	$d@R	1.000	0.860	0.400	15.0	289.0	N	N	5	5
koppelen	couple	kOp@l@	kVpP	0.500	0.817	0.333	11.0	128.0	V	N	8	6
positie	position	pozitsi	p@zISH	0.750	0.749	0.286	108.0	222.0	N	N	7	8
dans	dance	dAns	d#ns	0.600	0.975	0.750	18.0	66.0	N	V	4	5
werker	worker	wErk@r	w3k@R	0.833	0.867	0.500	40.0	204.0	N	N	6	6
werken	work	wErk@	w3k	0.500	0.760	0.400	403.0	698.0	V	N	6	4
bloeden	bleed	blud@	blid	0.571	0.860	0.600	15.0	24.0	V	V	7	5
netwerk	network	nEtwErk	nEtw3k	0.857	0.900	0.714	11.0	32.0	N	N	7	7
concreet	concrete	kONkret	kQNkrit	0.750	0.943	0.714	62.0	25.0	A	N	8	8
vlak	flat	vlAk	fl{t	0.500	0.869	0.250	109.0	79.0	A	N	4	4
vlam	flame	vlAm	fl1m	0.600	0.863	0.500	34.0	26.0	N	N	4	5
uniform	uniform	ynifOrm	junIf$m	1.000	0.786	0.286	37.0	30.0	N	N	7	7
wenen	weep	wen@	wip	0.600	0.746	0.250	18.0	28.0	V	V	5	4
vlag	flag	vlAx	fl{g	0.750	0.844	0.250	29.0	26.0	N	N	4	4
daad	deed	dat	did	0.500	0.800	0.333	58.0	10.0	N	N	4	4
oceaan	ocean	osejan	5SH	0.833	0.667	0.000	30.0	29.0	N	N	6	5
natie	nation	natsi	n1SH	0.667	0.618	0.200	26.0	121.0	N	N	5	6
starten	start	stArt@	st#t	0.714	0.817	0.500	21.0	451.0	V	V	7	5
stoppen	stop	stOp@	stQp	0.571	0.860	0.600	111.0	332.0	V	V	7	4
inzicht	insight	InzIxt	Ins2t	0.714	0.900	0.500	101.0	17.0	N	N	7	7
bruin	brown	brLn	br6n	0.600	0.919	0.750	39.0	75.0	A	A	5	5
rijk	rich	rKk	rIJ	0.500	0.800	0.333	64.0	113.0	N	A	4	4
rijp	ripe	rKp	r2p	0.500	0.933	0.667	26.0	10.0	A	A	4	4
bruid	bride	brLt	br2d	0.600	0.950	0.500	11.0	12.0	N	N	5	5
riet	reed	rit	rid	0.500	1.000	0.667	14.0	10.0	N	N	4	4
zilveren	silver	zIlv@r@	sIlv@R	0.625	0.914	0.571	28.0	51.0	A	N	8	6
ring	ring	rIN	rIN	1.000	1.000	1.000	34.0	91.0	N	V	4	4
kwartier	quarter	kwArtir	kw$t@R	0.625	0.812	0.429	32.0	61.0	N	N	8	7
kwartier	quarters	kwArtir	kw$t@z	0.500	0.798	0.429	32.0	15.0	N	N	8	8
meester	master	mest@r	m#st@R	0.714	0.909	0.667	77.0	56.0	N	N	7	6
lokaal	locally	lokal	l5k@lI	0.571	0.797	0.500	33.0	11.0	A	ADV	6	7
lokaal	local	lokal	l5kP	0.667	0.820	0.400	33.0	248.0	A	A	6	5
artikel	article	Artik@l	#tIkP	0.571	0.800	0.286	152.0	62.0	N	N	7	7
mama	mum	mAma	mVm	0.500	0.825	0.500	43.0	15.0	N	N	4	3
stabiel	stable	stabil	st1bP	0.714	0.800	0.500	10.0	17.0	A	A	7	6
maal	meal	mal	mil	0.750	0.800	0.667	111.0	91.0	N	N	4	4
maan	moon	man	mun	0.500	0.789	0.667	65.0	59.0	N	N	4	4
metalen	metal	metal@	mEtP	0.714	0.767	0.333	13.0	53.0	A	N	7	5
totaal	total	total	t5tP	0.833	0.820	0.400	127.0	111.0	A	A	6	5
totaal	totally	total	t5tPI	0.714	0.720	0.400	127.0	68.0	A	ADV	6	7
monument	monument	monymEnt	mQnjUm@nt	1.000	0.837	0.556	11.0	17.0	N	N	8	8
object	object	ObjEkt	Qb_Ikt	1.000	0.853	0.500	43.0	104.0	N	N	6	6
rondom	round	rOndOm	r6nd	0.500	0.770	0.500	36.0	158.0	PREPOS	PREPOS	6	5
prinses	princess	prInsEs	prInsEs	0.750	1.000	1.000	21.0	13.0	N	N	7	8
prinses	prince	prInsEs	prIns	0.714	0.857	0.714	21.0	39.0	N	N	7	6
mentaal	mentally	mEntal	mEnt@lI	0.750	0.869	0.714	14.0	17.0	A	ADV	7	8
mentaal	mental	mEntal	mEntP	0.857	0.900	0.667	14.0	55.0	A	A	7	6
deur	door	d|r	d$R	0.500	0.872	0.333	376.0	386.0	N	N	4	4
commando	command	kOmAndo	k@m#nd	0.875	0.894	0.571	11.0	52.0	N	N	8	7
pakje	package	pAkj@	p{kI_	0.571	0.711	0.400	31.0	20.0	N	N	5	7
pakje	parcel	pAkj@	p#sP	0.500	0.697	0.200	31.0	12.0	N	N	5	6
idee	idea	ide	2d7	0.750	0.800	0.333	211.0	398.0	N	N	4	4
gebroken	broken	x@brok@	br5k@n	0.750	0.743	0.429	21.0	60.0	A	A	8	6
drinken	drink	drINk@	drINk	0.714	0.917	0.833	160.0	129.0	V	V	7	5
voor	for	vor	f$R	0.500	0.900	0.000	6726.0	7939.0	PREPOS	PREPOS	4	3
vorm	form	vOrm	f$m	0.750	0.850	0.250	333.0	313.0	N	N	4	4
vork	fork	vOrk	f$k	0.750	0.850	0.250	12.0	15.0	N	N	4	4
voet	foot	vut	fUt	0.500	0.933	0.333	225.0	326.0	N	N	4	4
project	project	projEkt	prQ_Ekt	1.000	0.874	0.714	39.0	69.0	N	N	7	7
teken	token	tek@	t5k@n	0.800	0.840	0.600	91.0	10.0	N	N	5	5
kabinet	cabinet	kabinEt	k{bInIt	0.857	0.900	0.571	25.0	47.0	N	N	7	7
dansen	dance	dAns@	d#ns	0.667	0.880	0.600	69.0	66.0	V	V	6	5
tekst	text	tEkst	tEkst	0.600	1.000	1.000	85.0	38.0	N	N	5	4
dokter	doctor	dOkt@r	dQkt@R	0.667	0.950	0.667	145.0	184.0	N	N	6	6
landen	land	lAnd@	l{nd	0.667	0.855	0.600	18.0	258.0	V	N	6	4
pakken	pack	pAk@	p{k	0.500	0.819	0.500	169.0	38.0	V	V	6	4
pakken	take	pAk@	t1k	0.500	0.663	0.250	169.0	1913.0	V	V	6	4
pakket	parcel	pAkEt	p#sP	0.500	0.619	0.200	10.0	12.0	N	N	6	6
visie	vision	vizi	vIZH	0.667	0.675	0.250	53.0	54.0	N	N	5	6
zomer	summer	zom@r	sVm@R	0.500	0.920	0.400	81.0	124.0	N	N	5	6
passeren	pass	pAser@	p#s	0.500	0.733	0.333	44.0	261.0	V	V	8	4
brood	bread	brot	brEd	0.600	0.904	0.500	70.0	74.0	N	N	5	5
merk	mark	mErk	m#k	0.750	0.779	0.500	14.0	55.0	N	N	4	4
beest	beast	best	bist	0.800	0.950	0.750	39.0	27.0	N	N	5	5
melk	milk	mElk	mIlk	0.750	0.925	0.750	51.0	100.0	N	N	4	4
westers	western	wEst@rs	wEst@n	0.857	0.914	0.714	42.0	120.0	A	A	7	7
meid	maid	mKt	m1d	0.750	0.933	0.333	35.0	17.0	N	N	4	4
kelder	cellar	kEld@r	sEl@R	0.500	0.817	0.500	30.0	13.0	N	N	6	6
cent	cent	sEnt	sEnt	1.000	1.000	1.000	26.0	287.0	N	N	4	4
conflict	conflict	kOnflIkt	kQnflIkt	1.000	0.975	0.875	57.0	56.0	N	N	8	8
gloed	glow	xlut	gl5	0.600	0.700	0.250	15.0	17.0	N	V	5	4
villa	villa	vila	vIl@	1.000	0.846	0.500	25.0	11.0	N	N	5	5
illegaal	illegal	Il@Gal	IligP	0.875	0.764	0.333	16.0	23.0	A	A	8	7
plezier	pleasure	pl@zir	plEZ@R	0.500	0.874	0.333	63.0	93.0	N	N	7	8
logisch	logical	loGis	lQ_IkP	0.571	0.664	0.167	44.0	28.0	A	A	7	7
extra	extra	Ekstra	Ekstr@	1.000	0.931	0.833	72.0	71.0	A	A	5	5
partij	part	pArtK	p#t	0.667	0.780	0.400	170.0	571.0	N	N	6	4
partij	party	pArtK	p#tI	0.667	0.840	0.400	170.0	450.0	N	N	6	5
tendens	tendency	tEndEns	tEnd@nsI	0.750	0.920	0.750	14.0	46.0	N	N	7	8
academie	academy	akademi	@k{d@mI	0.750	0.849	0.429	11.0	11.0	N	N	8	7
mezelf	myself	m@zElf	m2sElf	0.667	0.946	0.667	71.0	269.0	PRON	PRON	6	6
warmte	warmth	wArmt@	w$mT	0.833	0.715	0.333	47.0	24.0	N	N	6	6
recht	right	rExt	r2t	0.600	0.800	0.500	232.0	395.0	N	A	5	5
wacht	watch	wAxt	wQJ	0.600	0.850	0.250	31.0	250.0	N	V	5	5
juist	just	jLst	_Vst	0.800	0.829	0.500	399.0	1355.0	A	ADV	5	4
veld	field	vElt	fild	0.600	0.875	0.250	56.0	191.0	N	N	4	5
elite	elite	elit@	1lit	1.000	0.860	0.600	16.0	27.0	N	N	5	5
whisky	whisky	wIski	wIskI	1.000	0.960	0.800	22.0	35.0	N	N	6	6
vers	verse	vErs	v3s	0.800	0.825	0.500	31.0	13.0	A	N	4	5
reden	reason	red@	rizH	0.500	0.650	0.250	226.0	327.0	N	N	5	6
drank	drink	drANk	drINk	0.800	0.892	0.800	39.0	129.0	N	V	5	5
drama	drama	drama	dr#m@	1.000	0.877	0.600	16.0	25.0	N	N	5	5
noemen	name	num@	n1m	0.500	0.769	0.500	433.0	335.0	V	N	6	4
draad	thread	drat	TrEd	0.500	0.822	0.250	28.0	16.0	N	N	5	6
correct	correct	kOrEkt	k@rEkt	1.000	0.976	0.833	13.0	43.0	A	A	7	7
produkt	product	prod}kt	prQdVkt	0.857	0.870	0.714	86.0	85.0	N	N	7	7
ideaal	ideal	idejal	2d7l	0.833	0.733	0.333	42.0	31.0	N	N	6	5
extreem	extreme	Ekstrem	Ikstrim	0.714	0.929	0.714	17.0	41.0	A	A	7	7
afstand	distance	AfstAnt	dIst@ns	0.500	0.691	0.429	126.0	103.0	N	N	7	8
naam	name	nam	n1m	0.500	0.800	0.667	420.0	335.0	N	N	4	4
nauw	narrow	nMw	n{r5	0.500	0.700	0.250	58.0	59.0	A	A	4	6
offeren	offer	Of@r@	Qf@R	0.714	0.840	0.400	11.0	205.0	V	V	7	5
toilet	toilet	twAlEt	t4lIt	1.000	0.817	0.500	19.0	28.0	N	N	6	6
typisch	typical	tipis	tIpIkP	0.571	0.781	0.333	49.0	43.0	A	A	7	7
horizon	horizon	horizOn	h@r2zH	1.000	0.837	0.429	25.0	22.0	N	N	7	7
fruit	fruit	frLt	frut	1.000	0.900	0.750	13.0	68.0	N	N	5	5
regio	region	reGijo	ri_@n	0.833	0.658	0.167	14.0	57.0	N	N	5	6
elleboog	elbow	El@box	Elb5	0.500	0.783	0.500	20.0	26.0	N	N	8	5
schrift	script	sxrIft	skrIpt	0.714	0.865	0.667	10.0	18.0	N	N	7	6
wagen	wagon	waG@	w{g@n	0.800	0.780	0.400	62.0	11.0	N	N	5	5
subject	subject	s}bjEkt	sVb_Ikt	1.000	0.844	0.571	14.0	182.0	N	N	7	7
chef	chief	SEf	Jif	0.800	0.800	0.333	37.0	64.0	N	N	4	5
titel	title	tit@l	t2tP	0.600	0.820	0.400	53.0	44.0	N	N	5	5
koffie	coffee	kOfi	kQfI	0.667	0.900	0.500	111.0	92.0	N	N	6	6
formule	formula	fOrmyl@	f$mjUl@	0.857	0.797	0.429	21.0	29.0	N	N	7	7
chip	chip	tSIp	JIp	1.000	0.850	0.500	12.0	15.0	N	N	4	4
hemzelf	himself	hEmzElf	hImsElf	0.714	0.957	0.714	15.0	508.0	PRON	PRON	7	7
offer	offering	Of@r	Qf@rIN	0.625	0.800	0.500	22.0	24.0	N	N	5	8
vormen	form	vOrm@	f$m	0.500	0.780	0.200	273.0	313.0	V	N	6	4
premie	premium	premi	primj@m	0.714	0.769	0.429	10.0	10.0	N	N	6	7
kanker	cancer	kANk@r	k{ns@R	0.667	0.796	0.333	18.0	84.0	N	N	6	6
natuur	nature	natyr	n1J@R	0.667	0.757	0.200	93.0	189.0	N	N	6	6
uzelf	yourself	yzElf	j$sElf	0.500	0.842	0.500	10.0	136.0	PRON	PRON	5	8
schrapen	scale	sxrap@	sk1l	0.500	0.566	0.167	13.0	82.0	V	N	8	5
schrapen	scrape	sxrap@	skr1p	0.750	0.750	0.500	13.0	12.0	V	V	8	6
piano	piano	pijano	pj#n5	1.000	0.833	0.500	16.0	27.0	N	N	5	5
ruiter	rider	rLt@r	r2d@R	0.667	0.940	0.400	19.0	12.0	N	N	6	5
insekt	insect	InsEkt	InsEkt	0.833	1.000	1.000	17.0	24.0	N	N	6	6
illusie	illusion	Ilyzi	IluZH	0.750	0.740	0.400	30.0	25.0	N	N	7	8
paspoort	passport	pAsport	p#sp$t	0.750	0.886	0.571	15.0	33.0	N	N	8	8
nacht	night	nAxt	n2t	0.600	0.800	0.500	266.0	463.0	N	N	5	5
eerste	first	erst@	f3st	0.500	0.655	0.400	880.0	751.0	NUM	NUM	6	5
seizoen	season	sKzun	sizH	0.571	0.840	0.400	20.0	59.0	N	N	7	6
kritiek	critical	kritik	krItIkP	0.500	0.871	0.571	73.0	44.0	N	A	7	8
bodem	bottom	bod@m	bQt@m	0.500	0.900	0.600	49.0	85.0	N	N	5	6
paniek	panic	panik	p{nIk	0.667	0.920	0.600	29.0	26.0	N	N	6	5
kritisch	critical	kritis	krItIkP	0.500	0.812	0.429	46.0	44.0	A	A	8	8
adequaat	adequate	Ad@kwat	{dIkw@t	0.750	0.877	0.571	14.0	30.0	A	A	8	8
hanteren	handle	hAnter@	h{ndP	0.500	0.738	0.286	58.0	67.0	V	V	8	6
code	code	kod@	k5d	1.000	0.800	0.500	15.0	30.0	N	N	4	4
zonlicht	sunlight	zOnlIxt	sVnl2t	0.625	0.914	0.429	23.0	22.0	N	N	8	8
dozijn	dozen	dozKn	dVzH	0.667	0.820	0.400	11.0	49.0	N	NUM	6	5
slapen	sleep	slap@	slip	0.500	0.780	0.600	206.0	129.0	V	V	6	5
bankier	banker	bANkir	b{Nk@R	0.857	0.877	0.500	11.0	14.0	N	N	7	6
piloot	pilot	pilot	p2l@t	0.833	0.892	0.600	16.0	21.0	N	N	6	5
idioot	idiot	idijot	Id7t	0.833	0.750	0.333	14.0	12.0	N	N	6	5
concilie	council	kOnsili	k6nsP	0.625	0.788	0.429	15.0	120.0	N	N	8	7
club	club	kl}p	klVb	1.000	0.897	0.500	22.0	122.0	N	N	4	4
cursus	course	k}rz}s	k$s	0.500	0.665	0.333	20.0	729.0	N	N	6	6
omringen	ring	OmrIN@	rIN	0.500	0.750	0.500	31.0	91.0	V	V	8	4
speciaal	special	speSal	spESP	0.875	0.850	0.500	129.0	187.0	A	A	8	7
slaap	sleep	slap	slip	0.600	0.850	0.750	82.0	129.0	N	V	5	5
slaaf	slave	slaf	sl1v	0.600	0.850	0.500	43.0	33.0	N	N	5	5
front	front	frOnt	frVnt	1.000	1.000	0.800	23.0	199.0	N	N	5	5
leiden	lead	lKd@	lid	0.500	0.825	0.500	258.0	295.0	V	V	6	4
alcohol	alcohol	AlkohOl	{lk@hQl	1.000	0.905	0.571	29.0	19.0	N	N	7	7
ketel	kettle	ket@l	kEtP	0.667	0.820	0.400	10.0	12.0	N	N	5	6
houden	hold	hMd@	h5ld	0.500	0.700	0.250	1097.0	464.0	V	V	6	4
ritueel	ritual	ritywel	rIJ9l	0.714	0.771	0.286	18.0	26.0	N	N	7	6
relatief	relative	r@latif	rEl@tIv	0.750	0.892	0.429	49.0	37.0	A	N	8	8
wapen	weapon	wap@	wEp@n	0.667	0.840	0.600	68.0	103.0	N	N	5	6
hemel	heaven	hem@l	hEvH	0.500	0.635	0.200	100.0	45.0	N	N	5	6
leider	leader	lKd@r	lid@R	0.833	0.940	0.600	71.0	143.0	N	N	6	6
helpen	help	hElp@	hElp	0.667	0.900	0.800	277.0	388.0	V	V	6	4
vals	FALSE	vAls	f$ls	0.600	0.925	0.500	37.0	44.0	A	A	4	5
analyse	analysis	anal!z@	@n{l@sIs	0.750	0.780	0.250	54.0	66.0	N	N	7	8
tafel	tablet	taf@l	t{blIt	0.500	0.676	0.167	247.0	11.0	N	N	5	6
cultuur	culture	k}ltyr	kVlJ@R	0.714	0.829	0.333	99.0	81.0	N	N	7	7
helft	half	hElft	h#f	0.600	0.723	0.400	82.0	171.0	N	PRON	5	4
nestelen	nest	nEst@l@	nEst	0.500	0.786	0.571	11.0	17.0	V	N	8	4
