# Supplementary material for: Cross-Language Distributions of High Frequency and Phonetically Similar Cognates
Source: PLoS One. 2013 May 10;8(5):e63006. doi: 10.1371/journal.pone.0063006 (PMC3651159; doi:10.1371/journal.pone.0063006)
Supplement: Dataset S1 — A collection of 15 separate plain text files that contain the automatically identified cognates corresponding to the third column of Table 2 . Measures of orthographic and phonetic similarity as well as frequency information are included. Textfile S1 contains the abbreviations used in the headers of the text files. (ZIP) [file pone.0063006.s004.zip › 4_6_translations.txt]

Spanish	Italian	p1	p2	o_distance	p_distance	raw_p_distance	l1_frequency	l2_frequency	l1_syntax	l2_syntax	l1_length	l2_length
remedio	rimedio	rEmEdjO	rimedio	0.857	0.700	0.429	49.29	15.65	NA	S	7	7
tremendo	immenso	tREmEndO	immenSo	0.500	0.646	0.250	15.71	33.08	NA	G	8	7
fenómeno	fenomeno	fEnOmEnO	fenomeno	0.875	0.850	0.500	56.61	62.25	NA	S	8	8
león	leone	lEOn	leone	0.600	0.780	0.400	30.0	16.72	NA	S	4	5
síntoma	sintomo	sIntOmA	sintomo	0.714	0.857	0.571	12.32	16.11	NA	S	7	7
regular	regolare	rEgUlAR	regolare	0.750	0.825	0.375	21.07	31.0	NA	V	7	8
salario	salario	sAlARjO	salario	1.000	0.714	0.286	12.14	10.63	NA	S	7	7
energía	energia	EnERxIA	ener¥ia	0.857	0.786	0.143	111.61	70.85	NA	S	7	7
crema	crema	kREmA	krema	1.000	0.860	0.400	10.36	21.13	NA	S	5	5
nocturno	notturno	nOktURnO	notturno	0.875	0.850	0.375	12.5	27.83	NA	G	8	8
condena	condanna	kOndEnA	kondanna	0.750	0.825	0.500	24.64	23.89	NA	S	7	8
dudoso	dubbio	dUdOsO	dubbio	0.500	0.617	0.167	10.36	128.52	NA	S	6	6
carta	carta	kARtA	karta	1.000	0.860	0.400	84.29	154.95	NA	S	5	5
creer	credere	kREER	kredere	0.714	0.743	0.143	62.68	354.05	NA	V	5	7
carro	carro	kArO	karro	1.000	0.780	0.400	19.82	14.94	NA	S	5	5
volumen	volume	bOlUmEn	volume	0.857	0.755	0.286	35.36	44.3	NA	S	7	6
crear	creare	kREAR	kreare	0.833	0.783	0.167	55.0	176.62	NA	V	5	6
firma	firma	fIRmA	firma	1.000	0.880	0.400	31.07	40.2	NA	S	5	5
firme	fermo	fIRmE	fermo	0.600	0.863	0.400	41.25	57.55	NA	G	5	5
firme	forte	fIRmE	forte	0.600	0.792	0.200	41.25	240.06	NA	G	5	5
carne	carne	kARnE	karne	1.000	0.860	0.400	86.07	53.44	NA	S	5	5
envidia	invidia	EnbIdjA	invidia	0.857	0.655	0.286	29.29	10.97	NA	S	7	7
censura	censura	TEnsURA	£inSura	1.000	0.786	0.143	17.32	10.13	NA	S	7	7
teoría	teoria	tEORIA	teoria	0.833	0.800	0.167	106.96	42.06	NA	S	6	6
sujeto	soggetto	sUxEtO	So¦etto	0.500	0.743	0.143	51.25	46.51	NA	S	6	8
unidad	unione	UnIdAd	unione	0.500	0.667	0.167	70.18	32.5	NA	S	6	6
carga	carica	kARgA	karika	0.667	0.800	0.167	48.39	51.72	NA	S	5	6
carga	carico	kARgA	kariko	0.500	0.767	0.167	48.39	31.44	NA	S	5	6
comprar	comprare	kOmpRAR	komprare	0.875	0.838	0.375	41.25	81.92	NA	V	7	8
adoptar	adottare	AdOptAR	adottare	0.750	0.775	0.250	14.82	54.71	NA	V	7	8
distante	distante	dIstAntE	distante	1.000	0.900	0.625	14.29	15.02	NA	G	8	8
cuando	quando	kwAndO	¤ando	0.833	0.800	0.333	1799.11	1347.36	NA	C	6	6
milagro	miracolo	mIlAgRO	mirakolo	0.500	0.698	0.125	36.07	46.46	NA	S	7	8
estación	stazione	EstATIOn	staJione	0.500	0.738	0.250	53.57	49.72	NA	S	8	8
estación	stagione	EstATIOn	sta¥ione	0.500	0.738	0.250	53.57	121.7	NA	S	8	8
capilla	cappella	kApILA	kappella	0.750	0.675	0.250	17.68	11.6	NA	S	7	8
resto	resto	rEstO	resto	1.000	0.880	0.600	127.86	103.63	NA	S	5	5
prueba	prova	pRwEbA	prova	0.500	0.717	0.167	103.21	164.54	NA	S	6	5
social	sociale	sOTjAl	So£iale	0.857	0.643	0.143	203.75	154.31	NA	G	6	7
gloria	gloria	glORjA	gloria	1.000	0.717	0.333	51.43	16.03	NA	S	6	6
feria	fiera	fERjA	fiera	0.600	0.660	0.200	15.0	20.43	NA	S	5	5
negativo	negativo	nEgAtIbO	negativo	1.000	0.811	0.375	18.39	56.95	NA	G	8	8
gracia	grazia	gRATjA	graJia	0.833	0.667	0.167	55.0	29.2	NA	S	6	6
exacto	esatto	EksksAktO	esatto	0.667	0.700	0.222	23.21	28.17	NA	G	6	6
ausencia	assenza	AwsEnTjA	assenJa	0.625	0.742	0.250	59.11	39.07	NA	S	8	7
cuatro	quattro	kwAtRO	¤attro	0.714	0.700	0.167	304.11	331.46	NA	NU	6	7
gota	goccia	gOtA	go«ia	0.500	0.740	0.200	19.11	17.88	NA	S	4	6
usar	usare	UsAR	usare	0.800	0.780	0.200	22.68	235.42	NA	V	4	5
goma	gomma	gOmA	gomma	0.800	0.780	0.400	12.86	20.29	NA	S	4	5
final	finale	fInAl	finale	0.833	0.833	0.500	245.36	55.32	NA	G	5	6
refugio	rifugio	rEfUxjO	rifu¥io	0.857	0.671	0.286	21.25	24.21	NA	S	7	7
nuclear	nucleare	nUklEAR	nukleare	0.875	0.825	0.375	36.07	16.09	NA	G	7	8
ejemplo	esempio	ExEmplO	esempio	0.714	0.686	0.286	86.43	89.71	NA	S	7	7
feliz	felice	fElIT	feli£i	0.667	0.783	0.333	75.0	99.09	NA	G	5	6
oxígeno	ossigeno	OksksIxEnO	ossi¥eno	0.625	0.760	0.300	28.39	12.5	NA	S	7	8
registro	registro	rExIstRO	re¥istro	1.000	0.850	0.375	18.04	13.55	NA	S	8	8
bolsa	borsa	bOlsA	borsa	0.800	0.778	0.400	40.36	54.74	NA	S	5	5
bomba	bomba	bOmbA	bomba	1.000	0.880	0.600	26.25	45.42	NA	S	5	5
amargura	amarezza	AmARgURA	amarE¢a	0.625	0.717	0.125	13.21	13.01	NA	S	8	8
causa	causa	kAwsA	kausa	1.000	0.680	0.400	101.61	99.24	NA	S	5	5
mágico	magico	mAxIkO	ma¥iko	0.833	0.817	0.333	16.79	34.4	NA	G	6	6
cuarto	quarto	kwARtO	¤arto	0.833	0.783	0.167	128.75	57.65	NA	G	6	6
instante	istante	InstAntE	istante	0.875	0.838	0.500	84.29	37.67	NA	S	8	7
colegio	collegio	kOlExjO	kolle¥io	0.875	0.662	0.250	56.79	29.2	NA	S	7	8
liga	lega	lIgA	lega	0.750	0.875	0.500	33.39	50.28	NA	E	4	4
blanco	bianco	blAnkO	bianko	0.833	0.733	0.500	116.25	174.81	NA	G	6	6
blanca	bianco	blAnkA	bianko	0.667	0.700	0.500	78.75	174.81	NA	G	6	6
ético	etico	EtIkO	etiko	0.800	0.840	0.400	10.18	10.28	NA	G	5	5
amiga	amico	AmIgA	amiko	0.600	0.800	0.200	52.14	312.67	NA	S	5	5
amiga	amica	AmIgA	amika	0.800	0.840	0.200	52.14	45.45	NA	S	5	5
amigo	amico	AmIgO	amiko	0.800	0.840	0.200	158.39	312.67	NA	S	5	5
amigo	amica	AmIgO	amika	0.600	0.823	0.200	158.39	45.45	NA	S	5	5
diálogo	dialogo	djAlOgO	dialogo	0.857	0.729	0.429	35.54	29.17	NA	S	7	7
gris	grigio	gRIs	gri¥io	0.500	0.750	0.167	42.32	33.32	NA	G	4	6
código	codice	kOdIgO	kodi£i	0.500	0.759	0.333	25.89	50.61	NA	S	6	6
sistema	sistema	sIstEmA	sistema	1.000	0.886	0.571	250.18	229.58	NA	S	7	7
ética	etica	EtIkA	etika	0.800	0.840	0.400	35.54	10.0	NA	S	5	5
gran	grande	gRAn	grande	0.667	0.767	0.333	531.79	1222.36	NA	G	4	6
helado	gelido	ElAdO	¥elido	0.667	0.695	0.333	13.39	10.72	NA	G	6	6
crítica	critico	kRItIkA	kritiko	0.714	0.857	0.429	57.14	29.53	NA	G	7	7
crítica	critica	kRItIkA	kritika	0.857	0.886	0.429	57.14	52.94	NA	S	7	7
crítico	critica	kRItIkO	kritika	0.714	0.874	0.429	28.57	52.94	NA	S	7	7
crítico	critico	kRItIkO	kritiko	0.857	0.886	0.429	28.57	29.53	NA	G	7	7
lado	lato	lAdO	lato	0.750	0.850	0.250	183.21	60.99	NA	S	4	4
desnudo	nudo	dEsnUdO	nudo	0.571	0.714	0.286	27.14	44.54	NA	G	7	4
ilustre	illustre	IlUstRE	illustre	0.875	0.838	0.375	10.71	19.05	NA	G	7	8
débil	debole	dEbIl	debole	0.500	0.813	0.500	32.5	39.69	NA	G	5	6
lago	lago	lAgO	lago	1.000	0.850	0.500	17.32	28.12	NA	S	4	4
tus	tuo	tUs	t°	0.667	0.680	0.333	81.43	213.58	NA	G	3	3
radio	radio	rAdjO	radio	1.000	0.680	0.400	83.21	39.48	NA	S	5	5
radio	raggio	rAdjO	ra¦io	0.667	0.640	0.200	83.21	31.01	NA	S	5	6
gusto	gusto	gUstO	gusto	1.000	0.900	0.600	69.64	66.85	NA	S	5	5
una	uno	UnA	uno	0.667	0.767	0.333	8566.96	20589.88	NA	R	3	3
uno	uno	UnO	uno	1.000	0.833	0.333	832.32	20589.88	NA	R	3	3
gozar	godere	gOTAR	godere	0.500	0.690	0.167	12.68	58.63	NA	V	5	6
uso	uso	UsO	uSo	1.000	0.800	0.000	86.79	101.93	NA	S	3	3
paraíso	paradiso	pARAIsO	paradiSo	0.750	0.775	0.125	28.75	21.61	NA	S	7	8
cámara	camera	kAmARA	kamera	0.667	0.792	0.333	39.82	163.22	NA	S	6	6
bronce	bronzo	bROnTE	bronJo	0.667	0.820	0.333	10.71	11.4	NA	S	6	6
urgente	urgente	URxEntE	ur¥ente	1.000	0.829	0.286	14.11	16.38	NA	G	7	7
ver	vedere	bER	vedere	0.500	0.633	0.000	453.93	1091.94	NA	V	3	6
voz	voce	bOT	vo£i	0.500	0.622	0.000	272.86	245.01	NA	S	3	4
aquella	quello	AkELA	¤ello	0.714	0.428	0.000	385.18	2091.19	NA	N	7	6
aquello	quello	AkELO	¤ello	0.857	0.468	0.000	128.93	2091.19	NA	N	7	6
cuarenta	quaranta	kwAREntA	¤aranta	0.750	0.800	0.250	62.32	45.66	NA	NU	8	8
radical	radice	rAdIkAl	radi£i	0.714	0.695	0.286	30.89	34.26	NA	S	7	6
radical	radicale	rAdIkAl	radikale	0.875	0.838	0.500	30.89	20.33	NA	G	7	8
vuelo	volo	bwElO	volo	0.600	0.719	0.200	49.29	54.63	NA	S	5	4
último	ultimo	UltImO	ultimo	0.833	0.883	0.500	196.96	661.51	NA	G	6	6
última	ultimo	UltImA	ultimo	0.667	0.850	0.500	173.93	661.51	NA	G	6	6
cabello	capello	kAbELO	kapello	0.857	0.663	0.143	25.54	86.21	NA	S	7	7
borde	bordo	bORdE	bordo	0.800	0.843	0.400	35.0	22.83	NA	S	5	5
oriente	oriente	ORjEntE	oriente	1.000	0.714	0.286	12.14	10.64	NA	S	7	7
creador	creativo	kREAdOR	kreativo	0.500	0.734	0.125	18.93	15.77	NA	G	7	8
teléfono	telefono	tElEfOnO	telefono	0.875	0.850	0.500	80.18	97.12	NA	S	8	8
activo	attivo	AktIbO	attivo	0.833	0.748	0.167	25.36	42.28	NA	G	6	6
leer	leggere	lEER	le¦ere	0.571	0.717	0.167	70.54	204.22	NA	V	4	7
agente	agente	AxEntE	a¥ente	1.000	0.800	0.333	27.14	76.21	NA	S	6	6
natural	naturale	nAtURAl	naturale	0.875	0.825	0.375	121.61	105.44	NA	G	7	8
edición	edizione	EdITIOn	ediJione	0.625	0.775	0.250	28.21	55.79	NA	S	7	8
guía	guida	gjA	g¯da	0.600	0.650	0.250	20.71	86.16	NA	S	4	5
citar	citare	TItAR	£itare	0.833	0.767	0.167	14.64	58.42	NA	V	5	6
balcón	balcone	bAlkOn	balkone	0.714	0.843	0.571	26.61	13.04	NA	S	6	7
tío	tipo	tIO	tipo	0.500	0.750	0.250	82.32	213.68	NA	S	3	4
lejano	lontano	lExAnO	lontano	0.571	0.728	0.286	32.32	113.87	NA	G	6	7
plano	piano	plAnO	piano	0.800	0.680	0.400	48.93	243.41	NA	S	5	5
plaza	piazza	plATA	piA¡a	0.667	0.660	0.400	97.68	80.07	NA	S	5	6
frágil	fragile	fRAxIl	fra¥ile	0.714	0.800	0.286	17.5	17.72	NA	G	6	7
capaz	capace	kApAT	kapa£i	0.667	0.767	0.333	161.79	100.44	NA	G	5	6
plato	piatto	plAtO	piatto	0.667	0.650	0.333	30.89	59.82	NA	S	5	6
renuncia	rinuncia	rEnUnTjA	rinun£ia	0.875	0.712	0.375	20.36	10.99	NA	S	8	8
absurdo	assurdo	AbsURdO	asSurdo	0.857	0.786	0.143	32.68	25.36	NA	G	7	7
núcleo	nucleo	nUklEO	nukleo	0.833	0.867	0.500	27.5	23.52	NA	S	6	6
altura	altezza	AltURA	altE¢a	0.571	0.773	0.333	75.0	26.98	NA	S	6	7
criterio	criterio	kRItERjO	kriterio	1.000	0.750	0.250	29.46	30.81	NA	S	8	8
perfume	profumo	pERfUmE	profumo	0.571	0.760	0.429	18.39	34.24	NA	S	7	7
canto	canto	kAntO	kanto	1.000	0.880	0.600	21.25	31.63	NA	S	5	5
crédito	credito	kREdItO	kredito	0.857	0.871	0.429	23.75	25.76	NA	S	7	7
escrito	scritto	EskRItO	skritto	0.714	0.771	0.286	70.18	12.56	NA	G	7	7
edad	era	EdAd	era	0.500	0.675	0.000	154.46	16.05	NA	S	4	3
popular	popolare	pOpUlAR	popolare	0.750	0.825	0.375	56.25	75.44	NA	G	7	8
civil	civile	TIbIl	£ivile	0.833	0.731	0.167	75.71	79.65	NA	G	5	6
campo	campo	kAmpO	kampo	1.000	0.880	0.600	184.64	244.18	NA	S	5	5
campo	campagna	kAmpO	kampaµa	0.500	0.760	0.429	184.64	128.84	NA	S	5	8
rabia	rabbia	rAbjA	rabbia	0.833	0.686	0.333	22.86	37.92	NA	S	5	6
canal	canale	kAnAl	kanale	0.833	0.817	0.500	31.07	24.2	NA	S	5	6
caballo	cavallo	kAbALO	kavallo	0.857	0.604	0.143	63.21	57.09	NA	S	7	7
página	pagina	pAxInA	pa¥ina	0.833	0.817	0.333	31.79	147.11	NA	S	6	6
generoso	generoso	xEnEROsO	¥eneroSo	1.000	0.788	0.125	13.75	26.16	NA	G	8	8
cintura	cintura	TIntURA	£intura	1.000	0.843	0.286	23.39	11.1	NA	S	7	7
sospecha	sospetto	sOspEJA	Sospetto	0.625	0.775	0.250	23.75	43.34	NA	S	8	8
calma	calma	kALmA	kalma	1.000	0.688	0.400	30.71	23.02	NA	S	5	5
examen	esame	EksksAmEn	esame	0.667	0.678	0.222	25.36	75.58	NA	S	6	5
música	musica	mUsIkA	musika	0.833	0.883	0.500	106.43	124.49	NA	S	6	6
calor	calore	kAlOR	kalore	0.833	0.800	0.333	82.14	28.11	NA	S	5	6
experto	esperto	EkspERtO	esperto	0.857	0.812	0.375	16.96	76.75	NA	S	7	7
noticia	notizia	nOtITjA	notiJia	0.857	0.700	0.286	71.79	136.56	NA	S	7	7
venir	venire	bEnIR	venire	0.833	0.748	0.167	51.07	495.23	NA	V	5	6
detrás	dietro	dEtRAs	dietro	0.500	0.683	0.167	31.07	107.71	NA	P	6	6
mil	mille	mIl	mille	0.600	0.760	0.400	150.36	85.97	NA	NU	3	5
cómodo	comodo	kOmOdO	komodo	0.833	0.850	0.500	15.18	19.69	NA	G	6	6
gordo	grosso	gORdO	grosSo	0.500	0.698	0.167	23.21	111.95	NA	G	5	6
mundo	mondo	mUndO	mondo	0.800	0.900	0.600	675.54	561.5	NA	S	5	5
estudio	studio	EstUdjO	studio	0.857	0.714	0.429	139.82	182.75	NA	S	7	6
simple	semplice	sImplE	sempli£i	0.625	0.788	0.500	96.96	159.31	NA	G	6	8
nación	nazione	nATIOn	naJione	0.571	0.771	0.286	40.36	33.75	NA	S	6	7
abierto	aperto	AbjERtO	aperto	0.714	0.786	0.143	65.18	140.75	NA	G	7	6
luz	luce	lUT	lu£i	0.500	0.750	0.250	282.68	179.1	NA	S	3	4
mes	mese	mEs	mese	0.750	0.800	0.500	103.04	494.15	NA	S	3	4
venta	vendita	bEntA	vendita	0.714	0.713	0.286	28.75	72.92	NA	S	5	7
reciente	recente	rETjEntE	re£inte	0.875	0.762	0.375	61.25	69.52	NA	G	8	7
mal	male	mAl	male	0.750	0.800	0.500	274.11	111.39	NA	S	3	4
mar	mare	mAR	mare	0.750	0.775	0.250	154.11	151.06	NA	S	3	4
los	loro	lOs	loro	0.500	0.750	0.250	14905.54	844.71	NA	G	3	4
presente	presente	pREsEntE	presente	1.000	0.875	0.500	83.39	120.21	NA	G	8	8
empeño	impegno	EmpENO	impeµo	0.571	0.783	0.333	18.39	115.65	NA	S	6	7
historia	storia	IstORjA	storia	0.750	0.686	0.286	332.86	426.37	NA	S	8	6
cálido	caldo	kAlIdO	kaldo	0.667	0.817	0.500	12.32	77.13	NA	G	6	5
global	globale	glObAl	globale	0.857	0.843	0.571	20.71	14.43	NA	G	6	7
ola	onda	OlA	onda	0.500	0.573	0.000	11.07	38.82	NA	S	3	4
oro	oro	ORO	oro	1.000	0.767	0.000	90.0	94.95	NA	S	3	3
oso	orso	OsO	orSo	0.750	0.700	0.000	11.43	11.83	NA	S	3	4
adecuado	adeguato	AdEkwAdO	adeg­to	0.750	0.812	0.125	33.21	37.48	NA	G	8	8
ceder	cedere	TEdER	£idere	0.833	0.717	0.167	13.75	61.57	NA	V	5	6
bloque	blocco	blOkE	blo«o	0.500	0.763	0.400	11.96	43.63	NA	S	6	6
poca	poco	pOkA	poko	0.750	0.800	0.500	44.29	409.3	NA	G	4	4
poco	poco	pOkO	poko	1.000	0.850	0.500	580.18	409.3	NA	G	4	4
anciana	anziano	AnTjAnA	anJiano	0.714	0.657	0.286	15.18	32.56	NA	G	7	7
anciano	anziano	AnTjAnO	anJiano	0.857	0.686	0.286	20.89	32.56	NA	G	7	7
estadio	stadio	EstAdjO	stadio	0.857	0.700	0.429	25.0	42.5	NA	S	7	6
promesa	promessa	pROmEsA	promessa	0.875	0.812	0.375	18.93	40.58	NA	S	7	8
polo	polo	pOlO	polo	1.000	0.850	0.500	12.86	23.57	NA	S	4	4
deporte	sport	dEpORtE	sport	0.571	0.743	0.286	47.68	65.49	NA	S	7	5
nos	noi	nOs	noi	0.667	0.567	0.333	1161.61	1460.46	NA	N	3	3
general	generale	xEnERAl	¥enerale	0.875	0.775	0.250	277.14	148.17	NA	G	7	8
generar	generare	xEnERAR	¥enerare	0.875	0.762	0.125	13.57	12.25	NA	V	7	8
íntimo	intimo	IntImO	intimo	0.833	0.883	0.500	18.04	19.99	NA	G	6	6
dulce	dolce	dUlTE	dol£i	0.800	0.800	0.400	38.75	61.3	NA	G	5	5
tumba	tomba	tUmbA	tomba	0.800	0.900	0.600	22.68	18.27	NA	S	5	5
escribir	scrivere	EskRIbIR	skrivere	0.500	0.748	0.125	87.14	361.03	NA	V	8	8
hilo	filo	IlO	filo	0.750	0.750	0.250	27.68	63.93	NA	S	4	4
anuncio	annuncio	AnUnTjO	annun£io	0.875	0.675	0.250	24.64	30.33	NA	S	7	8
esencia	essenza	EsEnTjA	essenJa	0.571	0.686	0.143	20.0	10.65	NA	S	7	7
notable	notevole	nOtAblE	notevole	0.625	0.743	0.375	30.54	38.14	NA	G	7	8
partida	partenza	pARtIdA	partenJa	0.625	0.812	0.250	53.75	51.52	NA	S	7	8
grande	grande	gRAndE	grande	1.000	0.883	0.500	112.68	1222.36	NA	G	6	6
partido	partito	pARtIdO	partito	0.857	0.871	0.286	260.0	201.3	NA	S	7	7
partido	partita	pARtIdO	partita	0.714	0.860	0.286	260.0	95.46	NA	S	7	7
mental	mentale	mEntAl	mentale	0.857	0.843	0.571	34.46	20.07	NA	G	6	7
idéntico	identico	IdEntIkO	identiko	0.875	0.875	0.500	13.75	22.48	NA	G	8	8
problema	problema	pROblEmA	problema	1.000	0.875	0.500	210.0	487.96	NA	S	8	8
verso	verso	bERsO	verSo	1.000	0.758	0.000	10.71	359.67	NA	P	5	5
dudar	dubitare	dUdAR	dubitare	0.500	0.738	0.125	11.43	13.85	NA	V	5	8
mío	mio	mIO	mio	0.667	0.833	0.333	73.57	1156.5	NA	G	3	3
local	locale	lOkAl	lokale	0.833	0.817	0.500	50.54	84.62	NA	G	5	6
artista	artista	ARtIstA	artista	1.000	0.871	0.429	34.82	64.26	NA	S	7	7
suceder	accadere	sUTEdER	a«adere	0.500	0.609	0.000	15.71	164.66	NA	V	7	8
portero	portiere	pORtERO	portiere	0.750	0.790	0.250	26.43	21.11	NA	S	7	8
estallar	saltare	EstALAR	saltare	0.500	0.569	0.000	12.32	65.27	NA	V	8	7
estable	costante	EstAblE	kostante	0.500	0.687	0.250	19.11	27.76	NA	G	7	8
estable	stabile	EstAblE	stabile	0.714	0.771	0.429	19.11	16.69	NA	G	7	7
divino	divino	dIbInO	divino	1.000	0.815	0.333	12.68	16.57	NA	G	6	6
menudo	minimo	mEnUdO	minimo	0.500	0.760	0.333	12.32	56.37	NA	G	6	6
menudo	minuto	mEnUdO	minuto	0.667	0.833	0.333	12.32	212.4	NA	S	6	6
curso	corso	kURsO	korSo	0.800	0.860	0.200	49.11	121.11	NA	S	5	5
letra	lettera	lEtRA	lettera	0.714	0.757	0.286	31.07	160.25	NA	S	5	7
curva	curva	kURbA	kurva	1.000	0.798	0.200	15.36	26.17	NA	S	5	5
por	per	pOR	per	0.667	0.839	0.333	7151.79	9744.85	NA	P	3	3
duelo	duello	dwElO	d®llo	0.833	0.748	0.400	15.54	10.91	NA	S	5	6
millón	milione	mILOn	milione	0.571	0.757	0.286	41.96	318.78	NA	NU	6	7
plan	piano	plAn	piano	0.600	0.640	0.400	63.75	243.41	NA	S	4	5
pie	piede	pjE	piede	0.600	0.614	0.200	132.68	171.5	NA	S	3	5
heroína	eroina	EROInA	eroina	0.714	0.800	0.167	13.75	17.97	NA	S	7	6
treinta	trenta	tREjntA	trenta	0.857	0.829	0.429	85.18	74.75	NA	NU	7	6
producto	prodotto	pROdUktO	prodotto	0.750	0.850	0.375	66.43	107.89	NA	S	8	8
producto	frutto	pROdUktO	frutto	0.500	0.711	0.125	66.43	55.88	NA	S	8	6
gratis	gratuito	gRAtIs	grat¯to	0.625	0.682	0.286	10.0	16.46	NA	G	6	8
pulso	polso	pUlsO	polSo	0.800	0.880	0.400	15.71	14.1	NA	S	5	5
pan	pane	pAn	pane	0.750	0.800	0.500	54.64	40.12	NA	S	3	4
paz	pace	pAT	pa£i	0.500	0.725	0.250	112.14	87.53	NA	S	3	4
par	pari	pAR	pari	0.750	0.775	0.250	105.89	47.91	NA	G	3	4
par	paio	pAR	paio	0.500	0.600	0.250	105.89	90.09	NA	S	3	4
producir	produrre	pROdUTIR	produrre	0.625	0.760	0.250	43.39	126.9	NA	V	8	8
diez	dieci	djET	die£i	0.600	0.580	0.200	158.57	193.71	NA	NU	4	5
apenas	appena	ApEnAs	appena	0.667	0.683	0.167	204.46	201.4	NA	B	6	6
tal	tale	tAl	tale	0.750	0.800	0.500	273.75	173.08	NA	G	3	4
sus	suo	sUs	S°	0.667	0.646	0.000	3033.93	3925.52	NA	G	3	3
corona	corona	kOROnA	korona	1.000	0.833	0.333	25.36	12.15	NA	S	6	6
cambiar	cambiare	kAmbjAR	kambiare	0.875	0.725	0.375	68.21	248.78	NA	V	7	8
son	tono	sOn	tono	0.500	0.700	0.250	1333.57	80.87	NA	S	3	4
sol	sole	sOl	Sole	0.750	0.775	0.250	186.07	114.64	NA	S	3	4
ser	essere	sER	essere	0.500	0.683	0.167	1497.68	14375.69	NA	V	3	6
media	media	mEdjA	media	1.000	0.680	0.400	161.96	45.78	NA	S	5	5
medio	medio	mEdjO	medio	1.000	0.680	0.400	258.04	74.36	NA	G	5	5
medio	mezzo	mEdjO	mE¢o	0.600	0.800	0.400	258.04	216.37	NA	G	5	5
recuerdo	ricordo	rEkwERdO	rikordo	0.625	0.777	0.375	159.82	78.16	NA	S	8	7
suerte	sorte	swERtE	Sorte	0.667	0.770	0.167	102.32	33.7	NA	S	6	5
suerte	specie	swERtE	spe£ie	0.500	0.617	0.167	102.32	106.93	NA	S	6	6
sal	sale	sAl	sale	0.750	0.800	0.500	21.25	32.3	NA	S	3	4
dios	dio	djOs	dio	0.750	0.550	0.250	227.86	76.91	NA	E	4	3
público	pubblico	pUblIkO	pubbliko	0.750	0.850	0.500	156.43	292.27	NA	G	7	8
químico	chimico	kjmIkO	kimiko	0.571	0.750	0.500	11.79	19.56	NA	G	7	7
red	rete	rEd	rete	0.500	0.800	0.250	43.04	89.46	NA	S	3	4
piso	piano	pIsO	piano	0.600	0.740	0.200	70.54	243.41	NA	S	4	5
verde	verde	bERdE	verde	1.000	0.778	0.200	69.46	76.25	NA	G	5	5
puño	pugno	pUNO	puµo	0.600	0.825	0.250	14.29	37.05	NA	S	4	5
ejército	esercito	ExERTItO	eser£ito	0.750	0.775	0.125	84.29	47.58	NA	S	8	8
don	dono	dOn	dono	0.750	0.800	0.500	318.75	21.24	NA	S	3	4
fijar	fissare	fIxAR	fissare	0.571	0.729	0.143	12.68	84.98	NA	V	5	7
enviar	inviare	EnbjAR	inviare	0.714	0.598	0.143	11.07	58.6	NA	V	6	7
efecto	effetto	EfEktO	effetto	0.714	0.757	0.286	89.64	149.85	NA	S	6	7
eco	eco	EkO	eko	1.000	0.800	0.333	24.29	16.97	NA	S	3	3
mediante	mediante	mEdjAntE	mediante	1.000	0.762	0.500	115.71	12.15	NA	P	8	8
existir	esistere	EksksIstIR	esistere	0.625	0.720	0.200	26.25	232.01	NA	V	7	8
delito	delitto	dElItO	delitto	0.857	0.814	0.429	28.04	49.61	NA	S	6	7
oficio	ufficio	OfITjO	uffi£io	0.714	0.611	0.143	39.46	165.42	NA	S	6	7
invitado	invitato	InbItAdO	invitato	0.875	0.823	0.250	13.57	10.4	NA	S	8	8
con	con	kOn	kon	1.000	0.900	0.667	8423.21	6782.5	NA	P	3	3
modelo	modella	mOdElO	modella	0.714	0.788	0.429	80.0	12.22	NA	S	6	7
modelo	modello	mOdElO	modello	0.857	0.800	0.429	80.0	102.95	NA	S	6	7
privado	privato	pRIbAdO	privato	0.857	0.813	0.143	30.18	102.75	NA	G	7	7
hora	ora	ORA	ora	0.750	0.767	0.000	216.96	539.85	NA	B	4	3
instinto	istinto	InstIntO	istinto	0.875	0.850	0.500	16.43	16.06	NA	S	8	7
secreto	segreto	sEkREtO	segreto	0.857	0.857	0.286	65.54	66.46	NA	G	7	7
dar	dare	dAR	dare	0.750	0.775	0.250	249.11	975.94	NA	V	3	4
dar	donare	dAR	donare	0.500	0.683	0.167	249.11	14.29	NA	V	3	6
motivo	motivo	mOtIbO	motivo	1.000	0.798	0.333	78.93	153.58	NA	S	6	6
pescado	pesce	pEskAdO	peSe	0.571	0.674	0.143	18.93	68.52	NA	S	7	5
lujo	lusso	lUxO	lusSo	0.600	0.760	0.200	38.75	27.37	NA	S	4	5
jornada	giornata	xORnAdA	¥iornata	0.625	0.775	0.125	40.89	152.94	NA	S	7	8
fin	fine	fIn	fine	0.750	0.825	0.500	216.79	261.71	NA	S	3	4
cuadro	quadro	kwAdRO	¤adro	0.833	0.783	0.167	60.36	80.3	NA	S	6	6
luna	luna	lUnA	luna	1.000	0.875	0.500	52.5	39.45	NA	S	4	4
análisis	analisi	AnAlIsIs	analisi	0.750	0.812	0.375	87.68	46.62	NA	S	8	7
impulso	impulso	ImpUlsO	impulSo	1.000	0.886	0.429	35.89	14.41	NA	S	7	7
definir	definire	dEfInIR	definire	0.875	0.838	0.375	22.14	147.12	NA	V	7	8
duro	duro	dURO	duro	1.000	0.850	0.250	63.75	126.45	NA	G	4	4
gas	gas	gAs	gas	1.000	0.900	0.667	33.21	29.85	NA	S	3	3
central	centrale	TEntRAl	£intrale	0.875	0.788	0.375	72.86	80.11	NA	G	7	8
persona	persona	pERsOnA	perSona	1.000	0.843	0.286	171.79	488.85	NA	S	7	7
punto	punto	pUntO	punto	1.000	0.900	0.600	256.43	474.63	NA	S	5	5
lanzar	lanciare	lAnTAR	lan£iare	0.625	0.750	0.250	16.61	134.38	NA	V	6	8
punta	punta	pUntA	punta	1.000	0.900	0.600	41.43	54.43	NA	S	5	5
capítulo	capitolo	kApItUlO	kapitolo	0.750	0.875	0.500	33.39	36.67	NA	S	8	8
sereno	sereno	sEREnO	sereno	1.000	0.833	0.333	10.54	31.69	NA	G	6	6
era	era	ERA	era	1.000	0.767	0.000	2025.18	16.05	NA	S	3	3
estudiar	studiare	EstUdjAR	studiare	0.750	0.675	0.250	41.96	101.27	NA	V	8	8
delicado	delicato	dElIkAdO	delikato	0.875	0.862	0.375	17.32	58.48	NA	G	8	8
golpe	colpo	gOlpE	kolpo	0.600	0.863	0.400	69.64	180.8	NA	S	5	5
celda	cella	TEldA	£illa	0.800	0.639	0.200	15.71	18.73	NA	S	5	5
año	anno	ANO	anno	0.500	0.625	0.000	343.93	2342.52	NA	S	3	4
ducha	doccia	dUJA	do«ia	0.500	0.760	0.200	12.68	11.97	NA	S	5	6
francesa	francese	fRAnTEsA	fran£ise	0.875	0.782	0.375	46.43	128.12	NA	G	8	8
fondo	nodo	fOndO	nodo	0.600	0.708	0.200	180.54	22.19	NA	S	5	4
fondo	sfondo	fOndO	sfondo	0.833	0.817	0.500	180.54	18.69	NA	S	5	6
fondo	fondo	fOndO	fondo	1.000	0.880	0.600	180.54	153.41	NA	S	5	5
suicidio	suicidio	swjTIdjO	S¯£idio	1.000	0.688	0.125	21.07	20.56	NA	S	8	8
capital	capitale	kApItAl	kapitale	0.875	0.838	0.500	85.54	121.06	NA	S	7	8
loco	tocco	lOkO	to«o	0.600	0.548	0.000	48.75	16.4	NA	S	4	5
puro	puro	pURO	puro	1.000	0.850	0.250	42.14	57.72	NA	G	4	4
adulto	adulto	AdUltO	adulto	1.000	0.867	0.500	17.68	19.25	NA	S	6	6
adulta	adulto	AdUltA	adulto	0.833	0.833	0.500	12.32	19.25	NA	S	6	6
policía	polizia	pOlITIA	poliJia	0.714	0.814	0.286	120.36	137.62	NA	S	7	7
asfalto	asfalto	AsfAltO	asfalto	1.000	0.871	0.571	11.61	10.41	NA	S	7	7
elegante	elegante	ElEgAntE	elegante	1.000	0.850	0.500	21.96	46.26	NA	G	8	8
cesar	cessare	TEsAR	£issare	0.714	0.686	0.143	11.07	22.11	NA	V	5	7
familia	famiglia	fAmIljA	fami§a	0.875	0.800	0.286	210.0	353.36	NA	S	7	8
directo	diritto	dIREktO	diritto	0.714	0.800	0.286	22.68	159.94	NA	S	7	7
directo	diretto	dIREktO	diretto	0.857	0.829	0.286	22.68	66.38	NA	G	7	7
doce	dodici	dOTE	dodi£i	0.500	0.650	0.167	65.54	54.97	NA	NU	4	6
aquel	quello	AkEl	¤ello	0.500	0.620	0.200	469.46	2091.19	NA	N	5	6
amante	amante	AmAntE	amante	1.000	0.850	0.500	33.39	54.42	NA	S	6	6
amante	amore	AmAntE	amore	0.500	0.717	0.167	33.39	258.96	NA	S	6	5
dirigir	dirigere	dIRIxIR	diri¥ere	0.750	0.800	0.125	15.54	97.62	NA	V	7	8
cómplice	complice	kOmplITE	kompli£i	0.875	0.838	0.500	13.21	18.91	NA	S	8	8
museo	museo	mUsEO	museo	1.000	0.840	0.400	20.71	40.97	NA	S	5	5
defecto	difetto	dEfEktO	difetto	0.714	0.800	0.429	11.43	31.96	NA	S	7	7
gol	gol	gOl	gol	1.000	0.900	0.667	27.86	29.83	NA	S	3	3
exterior	esterno	EkstERjOR	esterno	0.625	0.718	0.222	84.11	52.02	NA	G	8	7
juicio	giudizio	xwjTjO	¥iudiJio	0.500	0.458	0.000	71.25	88.32	NA	S	6	8
atento	attento	AtEntO	attento	0.857	0.800	0.429	13.39	60.29	NA	G	6	7
medicina	medicina	mEdITInA	medi£ina	1.000	0.838	0.375	43.39	39.87	NA	S	8	8
interior	intimo	IntERjOR	intimo	0.500	0.698	0.250	180.54	19.99	NA	G	8	6
interior	interno	IntERjOR	interno	0.750	0.758	0.250	180.54	81.99	NA	G	8	7
cerco	cerchio	TERkO	£irkio	0.714	0.717	0.167	11.07	15.17	NA	S	5	7
cerco	circolo	TERkO	£irkolo	0.571	0.686	0.143	11.07	18.99	NA	S	5	7
delante	davanti	dElAntE	davanti	0.571	0.798	0.429	57.86	26.46	NA	B	7	7
tímido	timido	tImIdO	timido	0.833	0.883	0.500	11.96	19.23	NA	G	6	6
armario	armadio	ARmARjO	armadio	0.857	0.671	0.143	21.43	16.31	NA	S	7	7
diputado	deputato	dIpUtAdO	deputato	0.750	0.875	0.375	24.64	45.99	NA	S	8	8
aviso	avviso	AbIsO	avviSo	0.833	0.698	0.000	18.57	32.18	NA	S	5	6
acceso	accesso	AkTEsO	ak£isSo	0.857	0.729	0.286	47.32	25.7	NA	S	6	7
lengua	lingua	lEngwA	ling­	0.833	0.817	0.500	101.79	71.84	NA	S	6	6
tuyo	tuo	tUyO	t°	0.750	0.529	0.250	13.57	213.58	NA	G	4	3
tuya	tuo	tUyA	t°	0.500	0.550	0.250	11.79	213.58	NA	G	4	3
reacción	reazione	rEAkTIOn	reaJione	0.500	0.700	0.125	53.21	73.36	NA	S	8	8
episodio	episodio	EpIsOdjO	epiSodio	1.000	0.725	0.250	17.14	71.69	NA	S	8	8
esfuerzo	sforzo	EsfwERTO	sforJo	0.625	0.740	0.250	98.21	63.31	NA	S	8	6
caída	caduta	kAIdA	kaduta	0.500	0.763	0.167	45.36	28.75	NA	S	5	6
andar	andare	AndAR	andare	0.833	0.800	0.333	43.04	1113.73	NA	V	5	6
ira	ira	IRA	ira	1.000	0.800	0.000	23.21	11.54	NA	S	3	3
curioso	curioso	kURjOsO	kurioSo	1.000	0.714	0.143	30.71	34.03	NA	G	7	7
curiosa	curioso	kURjOsA	kurioSo	0.857	0.686	0.143	18.21	34.03	NA	G	7	7
rasgo	tratto	rAsgO	tratto	0.500	0.700	0.167	14.64	34.29	NA	S	5	6
pelota	palla	pElOtA	palla	0.500	0.699	0.333	18.39	35.41	NA	S	6	5
capitán	capitano	kApItAn	kapitano	0.750	0.838	0.500	73.75	39.65	NA	S	7	8
función	funzione	fUnTIOn	funJione	0.625	0.812	0.375	103.04	67.37	NA	S	7	8
pulmón	polmone	pULmOn	polmone	0.571	0.720	0.429	10.89	10.24	NA	S	6	7
morir	morire	mORIR	morire	0.833	0.800	0.167	73.57	211.28	NA	V	5	6
mosca	mosca	mOskA	moska	1.000	0.880	0.600	10.71	31.33	NA	E	5	5
poema	poesia	pOEmA	poesia	0.667	0.696	0.167	26.07	32.88	NA	S	5	6
célula	cellula	TElUlA	£illula	0.714	0.743	0.286	36.79	15.37	NA	S	6	7
poeta	poeta	pOEtA	poeta	1.000	0.820	0.400	62.5	33.76	NA	S	5	5
escena	scena	EsTEnA	Sena	0.833	0.717	0.167	68.04	133.03	NA	S	6	5
macho	maschio	mAJO	ma©hio	0.714	0.683	0.167	21.43	36.21	NA	S	5	7
hospital	ospedale	OspItAl	ospedale	0.500	0.838	0.375	45.71	105.32	NA	S	8	8
licencia	licenza	lITEnTjA	li£inJa	0.750	0.738	0.250	12.68	17.35	NA	S	8	7
tren	treno	tREn	treno	0.800	0.820	0.400	46.07	49.85	NA	S	4	5
tres	tre	tREs	tre	0.750	0.775	0.250	580.0	696.71	NA	NU	4	3
heredero	erede	EREdERO	erede	0.625	0.714	0.143	12.86	25.53	NA	S	8	5
poder	potere	pOdER	potere	0.667	0.800	0.167	391.61	2878.67	NA	V	5	6
ministro	ministro	mInIstRO	ministro	1.000	0.900	0.500	120.71	231.55	NA	S	8	8
madre	madre	mAdRE	madre	1.000	0.860	0.400	380.54	245.73	NA	S	5	5
madre	padre	mAdRE	padre	0.800	0.840	0.200	380.54	308.13	NA	S	5	5
ironía	ironia	IROnIA	ironia	0.833	0.817	0.167	20.71	27.34	NA	S	6	6
fase	fase	fAsE	fase	1.000	0.850	0.500	53.57	74.71	NA	S	4	4
divorcio	divorzio	dIbORTjO	divorJio	0.875	0.673	0.125	10.18	18.62	NA	S	8	8
continuo	continuo	kOntInwO	kontin°	1.000	0.862	0.500	20.0	58.59	NA	G	8	8
lista	lista	lIstA	lista	1.000	0.900	0.600	64.46	68.67	NA	S	5	5
fama	fama	fAmA	fama	1.000	0.850	0.500	40.36	25.92	NA	S	4	4
correcto	onesto	kOrEktO	onesto	0.500	0.714	0.143	16.25	18.32	NA	G	8	6
correcto	corretto	kOrEktO	korretto	0.875	0.788	0.375	16.25	28.9	NA	G	8	8
correcto	perfetto	kOrEktO	perfetto	0.500	0.702	0.250	16.25	81.32	NA	G	8	8
modesto	modesto	mOdEstO	modesto	1.000	0.871	0.571	11.25	31.31	NA	G	7	7
tubo	tubo	tUbO	tubo	1.000	0.875	0.500	14.82	15.64	NA	S	4	4
canuto	canna	kAnUtO	kanna	0.500	0.786	0.333	15.0	12.99	NA	S	6	5
motor	motore	mOtOR	motore	0.833	0.800	0.333	33.21	38.65	NA	S	5	6
patente	patente	pAtEntE	patente	1.000	0.871	0.571	15.18	10.38	NA	S	7	7
sobre	sopra	sObRE	Sopra	0.600	0.840	0.000	1458.75	45.25	NA	P	5	5
dominar	dominare	dOmInAR	dominare	0.875	0.825	0.375	13.39	47.24	NA	V	7	8
sonrisa	sorriso	sOnRIsA	SorriSo	0.714	0.800	0.000	98.75	66.07	NA	S	7	7
cantante	cantante	kAntAntE	kantante	1.000	0.888	0.625	14.82	32.78	NA	S	8	8
pausa	pausa	pAwsA	pausa	1.000	0.680	0.400	20.89	22.04	NA	S	5	5
domingo	domenica	dOmIngO	domenika	0.500	0.827	0.375	63.21	112.72	NA	S	7	8
editor	editore	EdItOR	editore	0.857	0.800	0.286	10.18	27.5	NA	S	6	7
dominio	dominio	dOmInjO	dominio	1.000	0.743	0.429	30.36	11.8	NA	S	7	7
torneo	torneo	tORnEO	torneo	1.000	0.833	0.333	19.11	12.03	NA	S	6	6
escala	scala	EskAlA	skala	0.833	0.817	0.500	30.89	50.86	NA	S	6	5
límite	limite	lImItE	limite	0.833	0.883	0.500	29.29	80.3	NA	S	6	6
moderno	moderno	mOdERnO	moderno	1.000	0.857	0.429	34.82	77.14	NA	G	7	7
escaso	scarso	EskAsO	skarSo	0.667	0.717	0.167	21.61	42.0	NA	G	6	6
sábado	sabato	sAbAdO	sabato	0.667	0.850	0.333	37.32	88.39	NA	S	6	6
socio	socio	sOTjO	So£io	1.000	0.600	0.000	12.5	24.37	NA	S	5	5
retorno	ritorno	rEtORnO	ritorno	0.857	0.829	0.429	16.43	90.54	NA	S	7	7
pronto	pronto	pROntO	pronto	1.000	0.883	0.500	115.0	190.37	NA	G	6	6
pronto	presto	pROntO	presto	0.667	0.820	0.333	115.0	132.42	NA	B	6	6
miseria	miseria	mIsERjA	miseria	1.000	0.729	0.286	30.18	14.47	NA	S	7	7
cubrir	coprire	kUbRIR	koprire	0.571	0.843	0.143	18.39	65.73	NA	V	6	7
crecer	crescere	kRETER	kreSere	0.750	0.786	0.143	26.61	128.57	NA	V	6	8
mover	muovere	mObER	m°vere	0.714	0.634	0.167	16.96	124.23	NA	V	5	7
patio	platea	pAtjO	platea	0.500	0.636	0.333	48.39	11.43	NA	S	5	6
forma	forma	fORmA	forma	1.000	0.860	0.400	489.82	184.7	NA	S	5	5
militar	militare	mIlItAR	militare	0.875	0.838	0.375	108.57	61.81	NA	G	7	8
silencio	silenzio	sIlEnTjO	silenJio	0.875	0.738	0.375	167.5	88.39	NA	S	8	8
foto	foto	fOtO	foto	1.000	0.850	0.500	36.25	74.63	NA	S	4	4
sacar	scavare	sAkAR	skavare	0.571	0.666	0.143	58.04	22.54	NA	V	5	7
defensa	difesa	dEfEnsA	difesa	0.714	0.771	0.429	96.96	93.74	NA	S	7	6
rutina	pratica	rUtInA	pratika	0.571	0.721	0.286	19.82	53.03	NA	S	6	7
crimen	crimine	kRImEn	krimine	0.714	0.814	0.429	29.29	14.58	NA	S	6	7
dormir	dormire	dORmIR	dormire	0.857	0.829	0.286	60.54	81.06	NA	V	6	7
ala	ala	AlA	ala	1.000	0.800	0.333	13.04	35.83	NA	S	3	3
metro	metro	mEtRO	metro	1.000	0.860	0.400	30.89	176.6	NA	S	5	5
sabor	sapore	sAbOR	sapore	0.667	0.800	0.167	24.46	22.38	NA	S	5	6
valle	valle	bALE	valle	1.000	0.505	0.000	22.32	14.47	NA	S	5	5
conjunto	completo	kOnxUntO	kompleto	0.500	0.660	0.250	102.32	52.5	NA	G	8	8
conjunto	comune	kOnxUntO	komune	0.500	0.727	0.250	102.32	128.49	NA	G	8	6
hígado	fegato	IgAdO	fegato	0.500	0.783	0.167	20.71	10.12	NA	S	6	6
valor	valore	bAlOR	valore	0.833	0.731	0.167	104.46	155.22	NA	S	5	6
saber	sapere	sAbER	sapere	0.667	0.800	0.167	210.18	1046.13	NA	V	5	6
sabio	saggio	sAbjO	sa¦io	0.667	0.595	0.200	16.61	27.25	NA	S	5	6
sabia	saggio	sAbjA	sa¦io	0.500	0.555	0.200	24.29	27.25	NA	S	5	6
sagrado	sacro	sAgRAdO	sakro	0.571	0.757	0.143	13.21	27.59	NA	G	7	5
sexto	sesto	sEkstO	sesto	0.800	0.817	0.500	11.43	17.32	NA	G	5	5
pistola	pistola	pIstOlA	pistola	1.000	0.886	0.571	26.79	42.77	NA	S	7	7
humano	umano	UmAnO	umano	0.833	0.840	0.400	134.11	123.33	NA	G	6	5
metal	metallo	mEtAl	metallo	0.714	0.771	0.429	18.39	13.26	NA	S	5	7
planta	pianta	plAntA	pianta	0.833	0.733	0.500	38.39	54.09	NA	S	6	6
aparecer	apparire	ApARETER	apparire	0.500	0.660	0.125	33.93	176.96	NA	V	8	8
montaña	monte	mOntANA	monte	0.571	0.736	0.429	34.46	12.71	NA	S	7	5
montaña	montagna	mOntANA	montaµa	0.750	0.843	0.429	34.46	70.06	NA	S	7	8
cantar	canto	kAntAR	kanto	0.667	0.783	0.500	24.46	31.63	NA	S	6	5
cantar	cantare	kAntAR	kantare	0.857	0.829	0.429	24.46	67.65	NA	V	6	7
bar	bar	bAR	bar	1.000	0.867	0.333	53.21	52.65	NA	S	3	3
lecho	letto	lEJO	letto	0.600	0.760	0.200	20.54	115.8	NA	S	5	5
próximo	prossimo	pROksksImO	prossimo	0.625	0.810	0.400	77.32	232.51	NA	G	7	8
árabe	arabo	ARAbE	arabo	0.600	0.783	0.200	16.25	16.02	NA	G	5	5
bueno	bene	bwEnO	bene	0.600	0.763	0.400	202.86	756.66	NA	B	5	4
bueno	buono	bwEnO	b°no	0.800	0.820	0.400	202.86	425.94	NA	G	5	5
fábrica	fabbrica	fAbRIkA	fabbrika	0.750	0.825	0.375	27.68	36.62	NA	S	7	8
nombrar	nominare	nOmbRAR	nominare	0.625	0.750	0.250	10.18	35.65	NA	V	7	8
incendio	incendio	InTEndjO	in£indio	1.000	0.712	0.375	14.82	19.26	NA	S	8	8
victoria	vittoria	bIktORjA	vittoria	0.875	0.673	0.125	65.0	78.09	NA	S	8	8
vídeo	video	bIdEO	video	0.800	0.758	0.200	17.68	27.27	NA	S	5	5
romper	rompere	rOmpER	rompere	0.857	0.829	0.429	35.54	58.27	NA	V	6	7
vapor	vapore	bApOR	vapore	0.833	0.731	0.167	18.39	10.42	NA	S	5	6
italiana	italiano	ItAljAnA	italiano	0.875	0.712	0.375	18.04	377.06	NA	G	8	8
italiano	italiano	ItAljAnO	italiano	1.000	0.738	0.375	37.5	377.06	NA	G	8	8
horror	orrore	OrOR	orrore	0.667	0.717	0.167	29.82	21.12	NA	S	6	6
relieve	rilievo	rEljEbE	rilievo	0.714	0.629	0.286	14.46	25.31	NA	S	7	7
mundial	mondiale	mUndjAl	mondiale	0.750	0.750	0.500	87.68	82.13	NA	G	7	8
flor	fiore	flOR	fiore	0.600	0.620	0.200	33.04	94.11	NA	S	4	5
edificio	edificio	EdIfITjO	edifi£io	1.000	0.712	0.250	58.57	31.12	NA	S	8	8
húmedo	umido	UmEdO	umido	0.500	0.800	0.400	14.46	14.4	NA	G	6	5
tono	modo	tOnO	modo	0.500	0.746	0.000	82.14	497.18	NA	S	4	4
tono	tono	tOnO	tono	1.000	0.850	0.500	82.14	80.87	NA	S	4	4
cargar	caricare	kARgAR	karikare	0.625	0.775	0.125	12.86	21.4	NA	V	6	8
moral	morale	mORAl	morale	0.833	0.800	0.333	100.89	52.94	NA	G	5	6
veinte	venti	bEjntE	venti	0.667	0.715	0.333	96.96	119.01	NA	NU	6	5
peso	peso	pEsO	peSo	1.000	0.825	0.250	88.93	85.55	NA	S	4	4
pesa	peso	pEsA	peSo	0.750	0.775	0.250	13.93	85.55	NA	S	4	4
cinturón	cintura	TIntUROn	£intura	0.750	0.790	0.250	14.64	11.1	NA	S	8	7
princesa	principe	pRInTEsA	prin£ipe	0.625	0.732	0.250	14.82	62.7	NA	S	8	8
pena	pena	pEnA	pena	1.000	0.850	0.500	83.57	68.26	NA	S	4	4
correr	scorrere	kOrER	skorrere	0.750	0.725	0.250	52.14	24.16	NA	V	6	8
correr	correre	kOrER	korrere	0.857	0.757	0.286	52.14	161.49	NA	V	6	7
vestir	vestire	bEstIR	vestire	0.857	0.784	0.286	12.32	50.01	NA	V	6	7
poner	posare	pOnER	posare	0.500	0.750	0.167	125.0	25.14	NA	V	5	6
pelo	pelo	pElO	pelo	1.000	0.850	0.500	100.71	17.56	NA	S	4	4
país	paese	pAIs	paese	0.600	0.800	0.400	310.36	444.41	NA	S	4	5
montar	montare	mOntAR	montare	0.857	0.829	0.429	15.36	32.07	NA	V	6	7
plástico	plastica	plAstIkO	plastika	0.750	0.890	0.625	29.82	19.41	NA	S	8	8
término	termine	tERmInO	termine	0.714	0.860	0.429	65.18	106.72	NA	S	7	7
vencer	vincere	bEnTER	vin£ire	0.714	0.670	0.143	18.39	207.0	NA	V	6	7
formal	formale	fORmAl	formale	0.857	0.829	0.429	18.21	23.13	NA	G	6	7
formar	formare	fORmAR	formare	0.857	0.814	0.286	31.79	99.77	NA	V	6	7
pánico	panico	pAnIkO	paniko	0.833	0.867	0.500	21.25	15.6	NA	S	6	6
tipo	tipo	tIpO	tipo	1.000	0.875	0.500	293.93	213.68	NA	S	4	4
entrar	entrare	EntRAR	entrare	0.857	0.814	0.286	105.71	292.34	NA	V	6	7
tiro	tiro	tIRO	tiro	1.000	0.850	0.250	28.04	33.38	NA	S	4	4
fachada	facciata	fAJAdA	fa«iata	0.625	0.771	0.143	15.89	14.06	NA	S	7	8
reunión	riunione	rEwnIOn	riunione	0.625	0.688	0.375	60.36	50.56	NA	S	7	8
sonar	suonare	sOnAR	S°nare	0.714	0.686	0.167	16.61	71.69	NA	V	5	7
vender	vendere	bEndER	vendere	0.857	0.770	0.286	22.86	116.81	NA	V	6	7
sorpresa	sorpresa	sORpREsA	Sorpresa	1.000	0.850	0.250	65.36	92.21	NA	S	8	8
polvo	polvere	pOlbO	polvere	0.571	0.708	0.286	46.79	31.4	NA	S	5	7
gente	gente	xEntE	¥ente	1.000	0.820	0.400	278.21	268.58	NA	S	5	5
fino	fine	fInO	fine	0.750	0.854	0.500	18.39	261.71	NA	S	4	4
sector	settore	sEktOR	settore	0.714	0.786	0.286	73.39	109.75	NA	S	6	7
época	epoca	EpOkA	epoka	0.800	0.820	0.400	126.96	85.97	NA	S	5	5
grasa	grasso	gRAsA	grasSo	0.667	0.767	0.333	16.25	15.79	NA	G	5	6
fijo	fisso	fIxO	fisSo	0.600	0.760	0.200	15.36	37.49	NA	G	4	5
fila	riga	fIlA	riga	0.500	0.603	0.000	18.21	26.84	NA	S	4	4
fila	fila	fIlA	fila	1.000	0.875	0.500	18.21	56.27	NA	S	4	4
fiel	fedele	fjEL	fedele	0.500	0.611	0.167	30.71	29.21	NA	G	4	6
reforma	riforma	rEfORmA	riforma	0.857	0.829	0.429	36.25	61.86	NA	S	7	7
genio	genio	xEnjO	¥enio	1.000	0.620	0.200	21.25	15.88	NA	S	5	5
arte	arte	ARtE	arte	1.000	0.825	0.250	114.46	128.55	NA	S	4	4
víctima	vittima	bIktImA	vittima	0.714	0.798	0.286	34.64	112.12	NA	S	7	7
arma	arma	ARmA	arma	1.000	0.825	0.250	34.82	104.41	NA	S	4	4
servicio	servizio	sERbITjO	serviJio	0.875	0.673	0.125	71.43	229.25	NA	S	8	8
grave	grave	gRAbE	grave	1.000	0.778	0.200	87.68	139.18	NA	G	5	5
afecto	affetto	AfEktO	affetto	0.714	0.757	0.286	19.82	39.19	NA	S	6	7
arco	arco	ARkO	arko	1.000	0.825	0.250	22.86	20.21	NA	S	4	4
veneno	veleno	bEnEnO	veleno	0.833	0.680	0.167	11.25	15.77	NA	S	6	6
menos	meno	mEnOs	meno	0.800	0.780	0.400	429.29	338.67	NA	B	5	4
menor	meno	mEnOR	meno	0.800	0.780	0.400	128.04	338.67	NA	B	5	4
menor	minore	mEnOR	minore	0.667	0.767	0.333	128.04	59.59	NA	G	5	6
eficaz	efficace	EfIkAT	effika£i	0.625	0.738	0.250	41.43	36.64	NA	G	6	8
denuncia	denuncia	dEnUnTjA	denun£ia	1.000	0.738	0.375	29.11	41.07	NA	S	8	8
legal	legale	lEgAl	legale	0.833	0.817	0.500	31.25	38.35	NA	G	5	6
placer	piacere	plATER	pia£ire	0.714	0.614	0.143	81.25	202.02	NA	V	6	7
famoso	famoso	fAmOsO	famoSo	1.000	0.833	0.333	41.07	118.06	NA	G	6	6
índice	indice	IndITE	indi£i	0.833	0.800	0.333	31.25	24.39	NA	S	6	6
cartel	cartello	kARtEl	kartello	0.750	0.788	0.375	13.75	20.91	NA	S	6	8
holandés	olandese	OlAndEs	olandese	0.625	0.825	0.500	12.5	10.55	NA	G	8	8
máscara	maschera	mAskARA	ma©hera	0.625	0.722	0.143	12.32	20.7	NA	S	7	8
error	errore	ErOR	errore	0.833	0.717	0.167	56.61	96.86	NA	S	5	6
propio	proprio	pROpjO	proprio	0.857	0.765	0.286	255.36	619.22	NA	B	6	7
test	test	tEst	test	1.000	0.925	0.750	11.61	42.13	NA	S	4	4
abogado	avvocato	AbOgAdO	avvokato	0.500	0.736	0.000	39.82	97.68	NA	S	7	8
pasar	passare	pAsAR	passare	0.714	0.757	0.286	185.71	485.4	NA	V	5	7
lento	lento	lEntO	lento	1.000	0.880	0.600	21.96	31.83	NA	G	5	5
para	per	pARA	per	0.500	0.713	0.250	4936.79	9744.85	NA	P	4	3
anual	annuale	AnwAl	ann­le	0.714	0.683	0.333	18.75	15.58	NA	G	5	7
papa	papa	pApA	papa	1.000	0.850	0.500	35.89	49.65	NA	S	4	4
tráfico	traffico	tRAfIkO	traffiko	0.750	0.825	0.375	42.5	70.67	NA	S	7	8
archivo	archivio	ARJIbO	arkivio	0.875	0.684	0.000	11.79	18.08	NA	S	7	8
héroe	eroe	EROE	eroe	0.600	0.750	0.000	29.82	29.98	NA	S	5	4
montón	montagna	mOntOn	montaµa	0.625	0.802	0.429	27.68	70.06	NA	S	6	8
magia	magia	mAxjA	ma¥ia	1.000	0.620	0.200	19.29	19.39	NA	S	5	5
pasta	pasta	pAstA	pasta	1.000	0.880	0.600	16.96	17.06	NA	S	5	5
volante	volante	bOlAntE	volante	1.000	0.813	0.429	13.39	17.33	NA	S	7	7
pared	parete	pAREd	parete	0.667	0.800	0.167	66.61	49.65	NA	S	5	6
turno	turno	tURnO	turno	1.000	0.880	0.400	15.36	55.09	NA	S	5	5
soñar	sognare	sONAR	Soµare	0.571	0.750	0.000	10.18	59.95	NA	V	5	7
aquí	qua	AkUI	¤a	0.500	0.575	0.000	462.86	14.11	NA	B	4	3
aquí	qui	AkUI	¤i	0.500	0.675	0.000	462.86	452.17	NA	B	4	3
paso	passo	pAsO	pasSo	0.800	0.780	0.400	237.68	157.3	NA	S	4	5
concepto	concetto	kOnTEptO	kon£itto	0.875	0.788	0.375	66.79	32.86	NA	S	8	8
niebla	nebbia	njEblA	nebbia	0.500	0.612	0.333	20.18	21.24	NA	S	6	6
grito	grido	gRItO	grido	0.800	0.880	0.200	33.93	31.97	NA	S	5	5
tela	tela	tElA	tela	1.000	0.850	0.500	23.75	15.47	NA	S	4	4
parte	parte	pARtE	parte	1.000	0.860	0.400	604.82	678.23	NA	S	5	5
tema	tema	tEmA	tema	1.000	0.850	0.500	133.04	95.02	NA	S	4	4
frío	fresco	fRIO	fresko	0.500	0.733	0.167	98.75	49.92	NA	G	4	6
frío	freddo	fRIO	freddo	0.500	0.733	0.167	98.75	67.21	NA	G	4	6
arreglar	regolare	ArEglAR	regolare	0.500	0.725	0.250	12.86	31.0	NA	V	8	8
seguro	sicuro	sEgURO	sikuro	0.667	0.817	0.167	131.79	133.85	NA	G	6	6
materia	materia	mAtERjA	materia	1.000	0.714	0.286	75.36	58.65	NA	S	7	7
infinito	infinito	InfInItO	infinito	1.000	0.888	0.500	23.21	29.25	NA	G	8	8
crisis	crisi	kRIsIs	krisi	0.833	0.833	0.333	137.14	161.38	NA	S	6	5
emoción	emozione	EmOTIOn	emoJione	0.625	0.762	0.250	38.04	50.52	NA	S	7	8
moneda	moneta	mOnEdA	moneta	0.833	0.850	0.333	19.64	31.53	NA	S	6	6
siempre	sempre	sjEmpRE	sempre	0.857	0.829	0.429	864.11	1076.25	NA	B	7	6
ingreso	ingresso	IngREsO	ingresSo	0.875	0.825	0.375	13.93	70.23	NA	S	7	8
alguno	alcuno	AlgUnO	alkuno	0.833	0.867	0.333	76.25	569.15	NA	G	6	6
alguno	qualcuno	AlgUnO	¤alkuno	0.625	0.814	0.286	76.25	241.15	NA	N	6	8
alguna	alcuno	AlgUnA	alkuno	0.667	0.833	0.333	267.32	569.15	NA	G	6	6
alguna	qualcuno	AlgUnA	¤alkuno	0.500	0.786	0.286	267.32	241.15	NA	N	6	8
gesto	gesto	xEstO	¥esto	1.000	0.820	0.400	106.79	78.72	NA	S	5	5
aumento	aumento	AwmEntO	aumento	1.000	0.729	0.429	48.57	56.39	NA	S	7	7
cocaína	cocaina	kOkAInA	kokaina	0.857	0.843	0.429	12.5	10.92	NA	S	7	7
cárcel	carcere	kARTEl	kar£ire	0.571	0.684	0.143	51.43	72.99	NA	S	6	7
síntesis	sintesi	sIntEsIs	sintesi	0.750	0.850	0.500	23.93	17.52	NA	S	8	7
crónica	cronaca	kROnIkA	kronaka	0.714	0.814	0.429	13.75	36.78	NA	S	7	7
colega	collega	kOlEgA	kollega	0.857	0.800	0.429	20.89	86.38	NA	S	6	7
fuga	fuga	fUgA	fuga	1.000	0.875	0.500	18.39	67.37	NA	S	4	4
seguir	servire	sEgjR	servire	0.571	0.685	0.143	145.18	233.69	NA	V	6	7
seguir	seguire	sEgjR	seg¯re	0.857	0.750	0.333	145.18	294.37	NA	V	6	7
actriz	attrice	AktRIT	attri£i	0.571	0.757	0.143	17.86	52.36	NA	S	6	7
fantasía	fantasia	fAntAsIA	fantasia	0.875	0.862	0.500	25.71	53.68	NA	S	8	8
amar	amare	AmAR	amare	0.800	0.760	0.200	18.04	181.43	NA	V	4	5
prójimo	prossimo	pROxImO	prossimo	0.625	0.788	0.250	10.54	232.51	NA	G	7	8
pintor	pittore	pIntOR	pittore	0.714	0.829	0.286	19.82	15.93	NA	S	6	7
amor	amore	AmOR	amore	0.800	0.760	0.200	267.5	258.96	NA	S	4	5
afuera	fuori	AfwERA	f°ri	0.500	0.678	0.167	21.61	136.97	NA	B	6	5
balance	bilancia	bAlAnTE	bilan£ia	0.625	0.733	0.375	15.0	11.72	NA	S	7	8
balance	bilancio	bAlAnTE	bilan£io	0.625	0.723	0.375	15.0	64.32	NA	S	7	8
jardín	giardino	xARdIn	¥iardino	0.500	0.762	0.250	61.96	63.58	NA	S	6	8
círculo	cerchio	TIRkUlO	£irkio	0.571	0.754	0.143	26.43	15.17	NA	S	7	7
círculo	circolo	TIRkUlO	£irkolo	0.714	0.843	0.286	26.43	18.99	NA	S	7	7
comisión	compito	kOmIsIOn	kompito	0.500	0.675	0.250	34.82	90.56	NA	S	8	7
alba	alba	AlbA	alba	1.000	0.850	0.500	17.5	32.95	NA	S	4	4
triunfo	trionfo	tRjwnfO	trionfo	0.857	0.657	0.429	46.79	20.11	NA	S	7	7
cartón	cartone	kARtOn	kartone	0.714	0.829	0.429	10.54	12.49	NA	S	6	7
miembro	membro	mjEmbRO	membro	0.857	0.829	0.429	45.0	57.87	NA	S	7	6
taxi	taxi	tAksksI	taxi	1.000	0.671	0.143	22.5	12.24	NA	S	4	4
alto	alto	AltO	alto	1.000	0.850	0.500	163.57	298.64	NA	G	4	4
tasa	tassa	tAsA	tassa	0.800	0.780	0.400	13.39	32.02	NA	S	4	5
alma	anima	AlmA	anima	0.600	0.658	0.200	105.89	77.61	NA	S	4	5
marzo	marzo	mARTO	marJo	1.000	0.800	0.200	22.68	70.47	NA	S	5	5
india	indiano	IndjA	indiano	0.714	0.680	0.286	17.5	15.38	NA	G	5	7
simpatía	simpatia	sImpAtIA	simpatia	0.875	0.875	0.500	20.18	28.52	NA	S	8	8
máximo	ultimo	mAksksImO	ultimo	0.500	0.632	0.111	56.25	661.51	NA	G	6	6
máximo	massimo	mAksksImO	massimo	0.571	0.800	0.444	56.25	83.65	NA	G	6	7
dorado	dorato	dORAdO	dorato	0.833	0.833	0.167	13.75	19.96	NA	G	6	6
ingenuo	ingenuo	InxEnwO	in¥en°	1.000	0.800	0.286	10.71	10.81	NA	G	7	7
avanzado	avanzato	AbAnTAdO	avanJato	0.875	0.761	0.125	10.89	20.79	NA	G	8	8
avanzada	avanzato	AbAnTAdA	avanJato	0.750	0.736	0.125	10.54	20.79	NA	G	8	8
onda	onda	OndA	onda	1.000	0.850	0.500	18.93	38.82	NA	S	4	4
libre	libero	lIbRE	libero	0.667	0.803	0.333	131.43	159.0	NA	G	5	6
patrón	padrone	pAtROn	padrone	0.571	0.829	0.286	21.96	61.11	NA	S	6	7
libro	libro	lIbRO	libro	1.000	0.880	0.400	194.29	230.48	NA	S	5	5
memoria	memoria	mEmORjA	memoria	1.000	0.714	0.286	158.04	75.99	NA	S	7	7
sólido	solido	sOlIdO	Solido	0.833	0.850	0.333	14.82	24.81	NA	G	6	6
volver	voltare	bOlbER	voltare	0.571	0.727	0.143	120.71	25.16	NA	V	6	7
olor	odore	OlOR	odore	0.600	0.619	0.000	71.96	29.68	NA	S	4	5
limitado	limitato	lImItAdO	limitato	0.875	0.875	0.375	15.54	22.84	NA	G	8	8
votar	votare	bOtAR	votare	0.833	0.731	0.167	15.36	60.7	NA	V	5	6
marca	marchio	mARkA	markio	0.571	0.767	0.333	43.39	21.45	NA	S	5	7
marco	marco	mARkO	marko	1.000	0.860	0.400	45.89	51.62	NA	E	5	5
cometido	compito	kOmEtIdO	kompito	0.625	0.800	0.250	18.75	90.56	NA	S	8	7
cálculo	calcolo	kAlkUlO	kalkolo	0.714	0.886	0.571	18.57	24.18	NA	S	7	7
fantasma	fantasma	fAntAsmA	fantaJma	1.000	0.862	0.500	18.04	25.55	NA	S	8	8
agosto	agosto	AgOstO	agosto	1.000	0.850	0.500	24.11	95.69	NA	S	6	6
grado	grado	gRAdO	grado	1.000	0.860	0.400	53.93	62.11	NA	S	5	5
puesta	puntata	pwEstA	puntata	0.571	0.622	0.286	43.75	25.76	NA	S	6	7
puesta	posta	pwEstA	posta	0.667	0.803	0.500	43.75	28.1	NA	S	6	5
puesto	posto	pwEstO	posto	0.667	0.803	0.500	176.96	324.8	NA	S	6	5
donde	dove	dOndE	dove	0.600	0.708	0.200	740.18	734.82	NA	C	5	4
cinta	pista	TIntA	pista	0.600	0.751	0.200	17.68	56.29	NA	S	5	5
sombra	ombra	sOmbRA	ombra	0.833	0.800	0.333	73.04	63.24	NA	S	6	5
gato	gatto	gAtO	gatto	0.800	0.780	0.400	37.68	33.39	NA	S	4	5
cinco	cinque	TInkO	£in¤e	0.500	0.803	0.200	235.54	238.35	NA	NU	5	6
romana	romano	rOmAnA	romano	0.833	0.817	0.500	10.0	96.69	NA	G	6	6
romano	romano	rOmAnO	romano	1.000	0.850	0.500	10.89	96.69	NA	G	6	6
prudente	prudente	pRUdEntE	prudente	1.000	0.888	0.500	12.86	11.51	NA	G	8	8
momento	momento	mOmEntO	momento	1.000	0.871	0.571	474.46	429.11	NA	S	7	7
mérito	merito	mERItO	merito	0.833	0.850	0.333	18.21	43.02	NA	S	6	6
eterno	eterno	EtERnO	eterno	1.000	0.833	0.333	18.39	26.98	NA	G	6	6
agua	acqua	AgwA	ak¤a	0.600	0.825	0.000	295.36	260.82	NA	S	4	5
ella	quello	ELA	¤ello	0.500	0.460	0.000	981.25	2091.19	NA	N	4	6
cruel	crudele	kRwEl	krudele	0.714	0.704	0.286	21.61	14.5	NA	G	5	7
teórico	teorico	tEORIkO	teoriko	0.857	0.829	0.286	15.0	11.66	NA	G	7	7
tejado	tetto	tExAdO	tetto	0.500	0.733	0.167	11.07	35.63	NA	S	6	5
dolor	dolore	dOlOR	dolore	0.833	0.800	0.333	99.29	74.07	NA	S	5	6
opuesto	opposto	OpwEstO	opposto	0.714	0.774	0.429	15.54	35.52	NA	G	7	7
opinión	opinione	OpInIOn	opinione	0.750	0.812	0.375	113.39	68.52	NA	S	7	8
elección	elezione	ElEkTIOn	eleJione	0.500	0.700	0.125	35.54	92.3	NA	S	8	8
diario	diario	djARjO	diario	1.000	0.550	0.167	72.14	18.01	NA	S	6	6
sentido	senso	sEntIdO	senSo	0.571	0.713	0.286	303.39	223.79	NA	S	7	5
durante	durante	dURAntE	durante	1.000	0.871	0.429	534.29	239.12	NA	P	7	7
balanza	bilancio	bAlAnTA	bilan£io	0.500	0.708	0.375	11.43	64.32	NA	S	7	8
balanza	bilancia	bAlAnTA	bilan£ia	0.625	0.733	0.375	11.43	11.72	NA	S	7	8
patria	patria	pAtRjA	patria	1.000	0.717	0.333	31.96	28.36	NA	S	6	6
puerto	porto	pwERtO	porto	0.667	0.786	0.333	54.46	34.25	NA	S	6	5
puerta	porta	pwERtA	porta	0.667	0.786	0.333	278.04	177.43	NA	S	6	5
mando	comando	mAndO	komando	0.714	0.771	0.429	40.18	34.26	NA	S	5	7
danza	danza	dAnTA	danJa	1.000	0.820	0.400	12.86	24.83	NA	S	5	5
tesoro	tesoro	tEsORO	teSoro	1.000	0.817	0.167	15.54	38.11	NA	S	6	6
otro	altro	OtRO	altro	0.600	0.743	0.200	796.79	1378.02	NA	G	4	5
santo	santo	sAntO	santo	1.000	0.880	0.600	39.46	24.39	NA	G	5	5
puente	ponte	pwEntE	ponte	0.667	0.803	0.500	35.71	34.96	NA	S	6	5
economía	economia	EkOnOmIA	ekonomia	0.875	0.825	0.375	79.29	63.17	NA	S	8	8
finanzas	finanza	fInAnTAs	finanJa	0.875	0.800	0.375	10.18	49.43	NA	S	8	7
fácil	facile	fATIL	fa£ile	0.667	0.717	0.167	121.79	159.93	NA	G	5	6
ordenar	ordinare	ORdEnAR	ordinare	0.750	0.775	0.250	10.71	41.42	NA	V	7	8
acto	fatto	AktO	fatto	0.600	0.720	0.200	77.86	308.19	NA	S	4	5
acto	atto	AktO	atto	0.750	0.775	0.250	77.86	131.41	NA	S	4	4
agencia	agenzia	AxEnTjA	a¥enJia	0.857	0.643	0.143	30.71	42.04	NA	S	7	7
escoger	eleggere	EskOxER	ele¦ere	0.500	0.600	0.000	10.18	45.34	NA	V	7	8
decidido	deciso	dETIdIdO	de£iSo	0.625	0.723	0.125	56.61	38.05	NA	G	8	6
récord	record	rEkORd	rekord	0.833	0.883	0.500	11.96	35.27	NA	S	6	6
impuesto	imposta	ImpwEstO	imposta	0.625	0.817	0.500	25.0	17.0	NA	S	8	7
gritar	gridare	gRItAR	gridare	0.714	0.829	0.143	17.5	60.04	NA	V	6	7
doctor	dottore	dOktOR	dottore	0.714	0.786	0.286	90.36	82.45	NA	S	6	7
serio	serio	sERjO	serio	1.000	0.660	0.200	35.36	78.02	NA	G	5	5
sesenta	sessanta	sEsEntA	sessanta	0.750	0.825	0.500	42.68	36.42	NA	NU	7	8
serie	serie	sERjE	serie	1.000	0.660	0.200	100.71	170.53	NA	S	5	5
duración	durata	dURATIOn	durata	0.500	0.701	0.125	22.14	26.93	NA	S	8	6
político	politica	pOlItIkO	politika	0.750	0.865	0.500	138.57	164.83	NA	S	8	8
político	politico	pOlItIkO	politiko	0.875	0.875	0.500	138.57	314.25	NA	G	8	8
política	politica	pOlItIkA	politika	0.875	0.875	0.500	320.54	164.83	NA	S	8	8
política	politico	pOlItIkA	politiko	0.750	0.850	0.500	320.54	314.25	NA	G	8	8
hábito	abito	AbItO	abito	0.667	0.840	0.400	24.82	68.97	NA	S	6	5
grueso	grasso	gRwEsO	grasSo	0.667	0.717	0.167	16.43	15.79	NA	G	6	6
visitar	visitare	bIsItAR	visitare	0.875	0.786	0.250	22.5	39.8	NA	V	7	8
cocina	cucina	kOTInA	ku£ina	0.833	0.783	0.333	65.18	56.18	NA	S	6	6
gira	gita	xIRA	¥ita	0.750	0.725	0.000	14.64	10.36	NA	S	4	4
señal	segnale	sENAl	seµale	0.571	0.783	0.333	41.61	62.93	NA	S	5	7
giro	giro	xIRO	¥iro	1.000	0.775	0.000	27.32	121.82	NA	S	4	4
mayor	maggiore	mAyOR	ma¦iore	0.500	0.757	0.143	398.93	272.68	NA	G	5	8
invierno	inverno	InbjERnO	inverno	0.875	0.773	0.250	50.36	40.13	NA	S	8	7
certeza	certezza	TERtETA	£irtE¢a	0.875	0.786	0.286	25.89	42.76	NA	S	7	8
consejo	collegio	kOnsExO	kolle¥io	0.500	0.672	0.125	34.64	29.2	NA	S	7	8
escolta	scorta	EskOltA	skorta	0.714	0.770	0.429	10.71	19.64	NA	S	7	6
supremo	supremo	sUpREmO	Supremo	1.000	0.857	0.286	18.04	14.77	NA	G	7	7
monstruo	mostro	mOnstRwO	mostro	0.750	0.788	0.375	20.89	29.96	NA	S	8	6
cifra	cifra	TIfRA	£ifra	1.000	0.820	0.200	31.43	66.76	NA	S	5	5
liberal	liberale	lIbERAl	liberale	0.875	0.825	0.375	24.29	15.16	NA	G	7	8
ciega	cieco	TjEgA	£ieko	0.600	0.580	0.000	13.93	15.72	NA	G	5	5
ciego	cieco	TjEgO	£ieko	0.800	0.620	0.000	30.89	15.72	NA	G	5	5
alegría	allegria	AlEgRIA	allegria	0.750	0.788	0.250	54.29	13.41	NA	S	7	8
vidrio	vetro	bIdRjO	vetro	0.500	0.748	0.000	18.39	44.09	NA	S	6	5
muerto	morto	mwERtO	morto	0.667	0.786	0.333	123.39	42.79	NA	S	6	5
muerta	morto	mwERtA	morto	0.500	0.753	0.333	27.14	42.79	NA	S	6	5
muerte	morte	mwERtE	morte	0.667	0.786	0.333	257.32	197.95	NA	S	6	5
actual	attuale	AktwAl	att­le	0.714	0.717	0.167	129.11	101.58	NA	G	6	7
inicial	iniziale	InITjAl	iniJiale	0.750	0.688	0.250	29.64	21.78	NA	G	7	8
iniciar	iniziare	InITjAR	iniJiare	0.750	0.675	0.125	19.64	136.94	NA	V	7	8
soldado	soldato	sOldAdO	Soldato	0.857	0.857	0.286	23.93	39.08	NA	S	7	7
oferta	offerta	OfERtA	offerta	0.857	0.786	0.286	31.96	40.04	NA	S	6	7
distinto	distinto	dIstIntO	distinto	1.000	0.912	0.625	53.21	10.52	NA	G	8	8
empresa	impresa	EmpREsA	impresa	0.857	0.829	0.429	115.89	108.65	NA	S	7	7
cielo	cielo	TjElO	£ielo	1.000	0.620	0.200	110.71	70.94	NA	S	5	5
sitio	spazio	sItjO	spaJio	0.500	0.596	0.167	92.32	167.44	NA	S	5	6
pobre	povero	pObRE	povero	0.500	0.717	0.167	100.89	102.3	NA	G	5	6
probar	provare	pRObAR	provare	0.714	0.755	0.143	18.75	179.55	NA	V	6	7
palacio	palazzo	pAlATjO	palA¡o	0.714	0.786	0.429	50.71	103.79	NA	S	7	7
pensión	pensione	pEnsIOn	pensione	0.750	0.838	0.500	21.25	53.11	NA	S	7	8
figura	figura	fIgURA	figura	1.000	0.867	0.333	92.5	73.16	NA	S	6	6
período	periodo	pERIOdO	periodo	0.857	0.829	0.286	62.14	167.14	NA	S	7	7
salvo	salvo	sAlbO	salvo	1.000	0.798	0.400	50.0	18.24	NA	P	5	5
salto	salto	sAltO	salto	1.000	0.880	0.600	27.68	31.63	NA	S	5	5
salud	salute	sAlUd	salute	0.667	0.833	0.333	79.64	71.42	NA	S	5	6
titular	titolare	tItUlAR	titolare	0.750	0.838	0.375	21.25	32.98	NA	S	7	8
titular	titolo	tItUlAR	titolo	0.571	0.800	0.429	21.25	153.14	NA	S	7	6
suma	somma	sUmA	Somma	0.600	0.780	0.200	26.79	31.43	NA	S	4	5
ridículo	ridicolo	rIdIkUlO	ridikolo	0.750	0.888	0.500	25.36	12.87	NA	G	8	8
unión	unione	UnIOn	unione	0.667	0.800	0.333	29.46	32.5	NA	S	5	6
encargo	incarico	EnkARgO	inkariko	0.625	0.788	0.250	15.18	32.91	NA	S	7	8
suyo	suo	sUyO	S°	0.750	0.504	0.000	90.36	3925.52	NA	G	4	3
suya	suo	sUyA	S°	0.500	0.525	0.000	64.46	3925.52	NA	G	4	3
ciento	cento	TjEntO	£into	0.833	0.733	0.333	74.64	303.6	NA	NU	6	5
ayudar	aiutare	AyUdAR	aiutare	0.571	0.800	0.000	26.07	155.69	NA	V	6	7
dosis	dose	dOsIs	dose	0.600	0.800	0.400	38.75	27.91	NA	S	5	4
absoluto	assoluto	AbsOlUtO	asSoluto	0.875	0.788	0.250	28.04	71.68	NA	G	8	8
ciclo	ciclo	TIklO	£iklo	1.000	0.840	0.400	22.86	23.95	NA	S	5	5
esta	questo	EstA	¤esto	0.500	0.740	0.400	1193.57	2795.64	NA	G	4	6
este	questo	EstE	¤esto	0.500	0.763	0.400	1381.07	2795.64	NA	G	4	6
esto	questo	EstO	¤esto	0.667	0.780	0.400	406.43	2795.64	NA	G	4	6
tercero	terzo	tERTERO	terJo	0.571	0.714	0.143	26.07	156.11	NA	G	7	5
decisivo	decisivo	dETIsIbO	de£isivo	1.000	0.786	0.250	21.96	31.38	NA	G	8	8
nuestra	nostro	nwEstRA	nostro	0.571	0.788	0.429	335.18	745.41	NA	G	7	6
nuestro	nostro	nwEstRO	nostro	0.714	0.817	0.429	349.29	745.41	NA	G	7	6
etapa	tappa	EtApA	tappa	0.600	0.680	0.200	67.5	46.74	NA	S	5	5
trágico	tragico	tRAxIkO	tra¥iko	0.857	0.829	0.286	14.82	33.29	NA	G	7	7
rostro	volto	rOstRO	volto	0.500	0.717	0.167	129.64	80.95	NA	S	6	5
escuela	scuola	EskwElA	sk°la	0.714	0.800	0.429	56.79	209.87	NA	S	7	6
baile	ballo	bAjlE	ballo	0.600	0.800	0.400	22.86	26.79	NA	S	5	5
fiscal	fiscale	fIskAl	fiskale	0.857	0.857	0.571	47.32	31.68	NA	G	6	7
brasil	brasile	bRAsIl	brasile	0.857	0.843	0.429	28.57	14.45	NA	E	6	7
seno	seno	sEnO	seno	1.000	0.850	0.500	32.5	23.15	NA	S	4	4
huevo	uovo	wEbO	°vo	0.600	0.672	0.000	20.36	29.71	NA	S	5	4
bailar	ballare	bAjlAR	ballare	0.714	0.783	0.286	20.36	23.33	NA	V	6	7
tropa	truppa	tROpA	truppa	0.667	0.767	0.333	14.82	17.51	NA	S	5	6
seis	sei	sEjs	sei	0.750	0.550	0.250	151.79	178.73	NA	NU	4	3
trono	trono	tROnO	trono	1.000	0.860	0.400	10.18	14.46	NA	S	5	5
planeta	pianeta	plAnEtA	pianeta	0.857	0.729	0.429	52.14	27.19	NA	S	7	7
torre	torre	tOrE	torre	1.000	0.780	0.400	22.32	13.32	NA	S	5	5
seda	seta	sEdA	seta	0.750	0.850	0.250	24.29	24.15	NA	S	4	4
sede	sede	sEdE	sede	1.000	0.850	0.500	30.54	90.67	NA	S	4	4
seco	secco	sEkO	se«o	0.800	0.725	0.250	18.04	45.33	NA	G	4	5
parcial	parziale	pARTjAl	parJiale	0.750	0.688	0.250	12.32	14.15	NA	G	7	8
esquema	schema	EskEmA	skema	0.571	0.817	0.500	17.32	24.86	NA	S	7	6
pecho	petto	pEJO	petto	0.600	0.760	0.200	68.04	20.46	NA	S	5	5
ninguno	nessuno	nIngUnO	nesSuno	0.571	0.793	0.286	57.86	345.16	NA	N	7	7
genético	genetico	xEnEtIkO	¥enetiko	0.875	0.825	0.375	17.14	13.94	NA	G	8	8
hablar	parlare	AblAR	parlare	0.571	0.706	0.143	204.11	755.57	NA	V	6	7
misterio	mistero	mIstERjO	mistero	0.875	0.825	0.375	36.61	48.45	NA	S	8	7
droga	droga	dROgA	droga	1.000	0.860	0.400	37.32	51.34	NA	S	5	5
frente	fronte	fREntE	fronte	0.833	0.870	0.500	139.11	77.25	NA	S	6	6
sólo	solo	sOlO	Solo	0.750	0.825	0.250	1280.71	1155.75	NA	B	4	4
receta	ricetta	rETEtA	ri£itta	0.714	0.700	0.286	12.5	32.3	NA	S	6	7
terreno	terreno	tErEnO	terreno	1.000	0.800	0.429	72.68	62.82	NA	S	7	7
fuente	sorgente	fwEntE	Sor¥ente	0.500	0.700	0.250	48.21	10.31	NA	S	6	8
fuente	fonte	fwEntE	fonte	0.667	0.803	0.500	48.21	60.99	NA	S	6	5
honor	onore	OnOR	onore	0.600	0.760	0.200	42.32	55.04	NA	S	5	5
frenar	frenare	fREnAR	frenare	0.857	0.814	0.286	11.61	16.15	NA	V	6	7
nombre	nome	nOmbRE	nome	0.667	0.733	0.333	272.5	301.95	NA	S	6	4
orilla	riva	ORILA	riva	0.500	0.640	0.000	18.75	22.69	NA	S	6	4
sala	sala	sAlA	sala	1.000	0.850	0.500	83.21	109.92	NA	S	4	4
sano	sano	sAnO	sano	1.000	0.850	0.500	14.64	28.6	NA	G	4	4
total	totale	tOtAl	totale	0.833	0.817	0.500	134.64	51.34	NA	G	5	6
esposa	sposa	EspOsA	sposa	0.833	0.817	0.500	69.64	18.5	NA	S	6	5
esposo	sposo	EspOsO	spoSo	0.833	0.800	0.333	18.39	16.91	NA	S	6	5
pueblo	popolo	pwEblO	popolo	0.500	0.720	0.333	232.86	76.57	NA	S	6	6
proceso	processo	pROTEsO	pro£isSo	0.875	0.750	0.250	167.68	132.25	NA	S	7	8
ahora	ora	AORA	ora	0.600	0.700	0.000	882.68	539.85	NA	B	5	3
marcha	marcia	mARJA	mar£ia	0.833	0.783	0.167	108.93	32.31	NA	S	6	6
aparato	apparato	ApARAtO	apparato	0.875	0.775	0.250	53.93	15.55	NA	S	7	8
furia	furia	fURjA	furia	1.000	0.680	0.200	17.68	12.92	NA	S	5	5
imponer	imporre	ImpOnER	imporre	0.571	0.757	0.286	15.0	102.72	NA	V	7	7
nota	voto	nOtA	voto	0.500	0.710	0.250	50.89	105.92	NA	S	4	4
nota	nota	nOtA	nota	1.000	0.850	0.500	50.89	54.06	NA	S	4	4
hondo	profondo	OndO	profondo	0.500	0.675	0.250	17.68	97.91	NA	G	5	8
griego	greco	gRjEgO	greko	0.667	0.800	0.167	17.86	23.62	NA	G	6	5
griega	greco	gRjEgA	greko	0.500	0.767	0.167	15.18	23.62	NA	G	6	5
leyenda	leggenda	lEyEndA	le¦enda	0.750	0.743	0.429	24.29	22.29	NA	S	7	8
subir	salire	sUbIR	salire	0.500	0.639	0.167	36.96	133.3	NA	V	5	6
exceso	eccesso	EksTEsO	ek£isSo	0.714	0.714	0.143	25.18	26.05	NA	S	6	7
tratado	trattato	tRAtAdO	trattato	0.750	0.812	0.250	36.79	20.53	NA	S	7	8
retirada	ritiro	rEtIRAdA	ritiro	0.500	0.712	0.250	19.64	18.16	NA	S	8	6
lógico	logica	lOxIkO	lo¥ika	0.667	0.803	0.333	39.64	26.78	NA	S	6	6
lógico	logico	lOxIkO	lo¥iko	0.833	0.817	0.333	39.64	14.24	NA	G	6	6
lógica	logico	lOxIkA	lo¥iko	0.667	0.783	0.333	49.29	14.24	NA	G	6	6
lógica	logica	lOxIkA	lo¥ika	0.833	0.817	0.333	49.29	26.78	NA	S	6	6
surgir	sorgere	sURxIR	Sor¥ere	0.571	0.786	0.000	10.89	33.17	NA	V	6	7
lleno	pieno	LEnO	pieno	0.600	0.740	0.200	54.29	219.14	NA	G	5	5
fiebre	febbre	fjEbRE	febbre	0.667	0.717	0.333	26.43	14.83	NA	S	6	6
cierto	certo	TjERtO	£irto	0.833	0.717	0.167	188.93	393.63	NA	G	6	5
sino	destino	sInO	destino	0.571	0.714	0.286	559.82	65.82	NA	S	4	7
siete	sette	sjEtE	sette	0.600	0.680	0.400	111.96	120.15	NA	NU	5	5
descenso	discesa	dEsTEnsO	diSesa	0.625	0.715	0.250	20.54	16.32	NA	S	8	7
camisa	camicia	kAmIsA	kami£ia	0.714	0.786	0.286	30.54	26.41	NA	S	6	7
templo	tempio	tEmplO	tempio	0.833	0.733	0.500	14.82	17.33	NA	S	6	6
especial	speciale	EspETjAl	spe£iale	0.750	0.638	0.250	94.82	104.52	NA	G	8	8
pasión	passione	pAsIOn	passione	0.625	0.775	0.375	58.04	77.65	NA	S	6	8
ansiedad	ansia	AnsjEdAd	ansia	0.625	0.675	0.250	34.29	31.58	NA	S	8	5
campaña	campagna	kAmpANA	kampaµa	0.750	0.843	0.429	67.86	128.84	NA	S	7	8
visible	visibile	bIsIblE	visibile	0.875	0.798	0.375	21.79	16.56	NA	G	7	8
trampa	trappola	tRAmpA	trappola	0.625	0.775	0.250	21.25	12.36	NA	S	6	8
clase	classe	klAsE	klasse	0.833	0.817	0.500	154.82	83.18	NA	S	5	6
claro	chiaro	klARO	kiaro	0.667	0.660	0.200	267.86	163.27	NA	G	5	6
clave	chiave	klAbE	kiave	0.667	0.598	0.200	45.36	60.71	NA	S	5	6
completo	completo	kOmplEtO	kompleto	1.000	0.888	0.625	28.93	52.5	NA	G	8	8
sexo	sesso	sEksksO	sesSo	0.600	0.757	0.286	81.79	73.19	NA	S	4	5
fuerza	forza	fwERTA	forJa	0.667	0.736	0.167	167.68	258.48	NA	S	6	5
fuerte	forte	fwERtE	forte	0.667	0.786	0.333	126.43	240.06	NA	G	6	5
bajar	calare	bAxAR	kalare	0.500	0.617	0.000	32.32	32.71	NA	V	5	6
siglo	secolo	sIglO	sekolo	0.500	0.833	0.333	189.29	126.07	NA	S	5	6
signo	segno	sIgnO	seµo	0.800	0.772	0.200	34.29	136.16	NA	S	5	5
mercado	mercato	mERkAdO	merkato	0.857	0.857	0.286	101.61	182.32	NA	S	7	7
pieza	preda	pjETA	preda	0.600	0.708	0.200	43.39	13.14	NA	S	5	5
vuestro	vostro	bwEstRO	vostro	0.714	0.785	0.286	12.86	102.42	NA	G	7	6
diseño	disegno	dIsENO	diseµo	0.714	0.833	0.333	26.79	69.03	NA	S	6	7
vuestra	vostro	bwEstRA	vostro	0.571	0.756	0.286	13.39	102.42	NA	G	7	6
trece	tredici	tRETE	tredi£i	0.571	0.686	0.143	21.43	18.46	NA	NU	5	7
habitual	abituale	AbItwAl	abit­le	0.750	0.771	0.286	59.29	12.52	NA	G	8	8
reserva	riserva	rEsERbA	riserva	0.857	0.770	0.286	22.86	33.22	NA	S	7	7
centro	centro	TEntRO	£intro	1.000	0.800	0.333	153.21	269.32	NA	S	6	6
inútil	inutile	InUtIL	inutile	0.714	0.786	0.286	43.75	73.79	NA	G	6	7
nervioso	nervoso	nERbjOsO	nervoSo	0.875	0.748	0.125	36.07	32.23	NA	G	8	7
humor	umore	UmOR	umore	0.600	0.780	0.200	41.07	26.77	NA	S	5	5
sexual	sessuale	sEkskswAl	sesS­le	0.625	0.722	0.222	71.61	61.9	NA	G	6	8
único	unico	UnIkO	uniko	0.800	0.860	0.400	222.14	295.7	NA	G	5	5
diablo	diavolo	djAblO	diavolo	0.714	0.641	0.286	15.89	29.57	NA	S	6	7
vestido	vestito	bEstIdO	vestito	0.857	0.827	0.286	57.14	46.26	NA	S	7	7
vestido	veste	bEstIdO	veste	0.571	0.727	0.286	57.14	16.47	NA	S	7	5
respeto	rispetto	rEspEtO	rispetto	0.750	0.800	0.500	60.54	56.97	NA	S	7	8
obvio	ovvio	ObbjO	ovvio	0.800	0.515	0.000	16.43	18.29	NA	G	5	5
infancia	infanzia	InfAnTjA	infanJia	0.875	0.738	0.375	46.25	32.21	NA	S	8	8
contento	contento	kOntEntO	kontento	1.000	0.888	0.625	20.89	42.83	NA	G	8	8
elemento	elemento	ElEmEntO	elemento	1.000	0.850	0.500	44.64	100.54	NA	S	8	8
contener	ritenere	kOntEnER	ritenere	0.500	0.674	0.125	11.79	127.27	NA	V	8	8
confuso	confuso	kOnfUsO	konfuSo	1.000	0.871	0.429	11.79	24.53	NA	G	7	7
evitar	evitare	EbItAR	evitare	0.857	0.741	0.143	105.71	171.38	NA	V	6	7
comité	comitato	kOmItE	komitato	0.625	0.775	0.375	19.46	52.89	NA	S	6	8
impacto	impatto	ImpAktO	impatto	0.857	0.843	0.429	20.71	13.39	NA	S	7	7
soporte	supporto	sOpORtE	Supporto	0.625	0.765	0.250	11.96	11.05	NA	S	7	8
quince	quindici	kjnTE	¤indi£i	0.625	0.637	0.143	54.64	52.89	NA	NU	6	8
emisión	edizione	EmIsIOn	ediJione	0.500	0.748	0.125	14.11	55.79	NA	S	7	8
orgullo	orgoglio	ORgULO	orgO§o	0.625	0.667	0.167	36.25	25.37	NA	S	7	8
protesta	protesta	pROtEstA	protesta	1.000	0.875	0.500	27.14	49.48	NA	S	8	8
quinto	quinto	kjntO	¤into	1.000	0.720	0.400	16.43	33.0	NA	G	6	6
definido	finito	dEfInIdO	finito	0.625	0.788	0.250	11.79	12.46	NA	G	8	6
octubre	ottobre	OktUbRE	ottobre	0.714	0.829	0.286	28.75	78.19	NA	S	7	7
órgano	organo	ORgAnO	organo	0.833	0.833	0.333	24.82	36.59	NA	S	6	6
paciente	paziente	pATjEntE	paJiente	0.875	0.725	0.375	47.86	34.97	NA	S	8	8
espacio	spazio	EspATjO	spaJio	0.714	0.657	0.286	134.46	167.44	NA	S	7	6
noble	nobile	nOblE	nobile	0.833	0.817	0.500	22.14	23.66	NA	G	5	6
ánimo	anima	AnImO	anima	0.600	0.823	0.400	53.04	77.61	NA	S	5	5
ánimo	animo	AnImO	animo	0.800	0.840	0.400	53.04	37.25	NA	S	5	5
versión	versione	bERsIOn	versione	0.750	0.773	0.250	39.46	65.88	NA	S	7	8
incapaz	incapace	InkApAT	inkapa£i	0.750	0.800	0.375	38.04	19.8	NA	G	7	8
estar	stare	EstAR	stare	0.600	0.720	0.200	293.93	1104.96	NA	V	5	5
estar	essere	EstAR	essere	0.500	0.692	0.167	293.93	14375.69	NA	V	5	6
nido	nido	nIdO	nido	1.000	0.875	0.500	10.0	10.66	NA	S	4	4
gobierno	governo	gObjERnO	governo	0.750	0.761	0.250	332.32	285.99	NA	S	8	7
volar	volare	bOlAR	volare	0.833	0.731	0.167	17.14	56.32	NA	V	5	6
emitir	emettere	EmItIR	emettere	0.500	0.775	0.250	10.71	27.82	NA	V	6	8
noche	notte	nOJE	notte	0.600	0.760	0.200	405.71	280.68	NA	S	5	5
mostrar	mostrare	mOstRAR	mostrare	0.875	0.838	0.375	21.25	126.01	NA	V	7	8
alarma	allarme	AlARmA	allarme	0.714	0.750	0.286	21.61	54.3	NA	S	6	7
cubierto	coperto	kUbjERtO	koperto	0.625	0.825	0.250	22.32	25.66	NA	G	8	7
cubierta	coperta	kUbjERtA	koperta	0.625	0.825	0.250	31.07	14.11	NA	S	8	7
girar	tirare	xIRAR	tirare	0.667	0.717	0.000	10.54	119.35	NA	V	5	6
girar	girare	xIRAR	¥irare	0.833	0.750	0.000	10.54	133.68	NA	V	5	6
contacto	contatto	kOntAktO	kontatto	0.875	0.850	0.500	67.68	61.52	NA	S	8	8
obtener	ottenere	ObtEnER	ottenere	0.750	0.775	0.250	57.5	211.82	NA	V	7	8
caza	caccia	kATA	ka«ia	0.500	0.700	0.200	25.54	46.51	NA	S	4	6
líquido	liquido	lIkjdO	li¤ido	0.857	0.733	0.333	23.57	15.56	NA	S	7	7
urbano	urbano	URbAnO	urbano	1.000	0.850	0.333	11.43	42.69	NA	G	6	6
herida	ferito	ERIdA	ferito	0.500	0.733	0.000	22.86	17.43	NA	S	6	6
herida	ferita	ERIdA	ferita	0.667	0.767	0.000	22.86	19.53	NA	S	6	6
herido	ferito	ERIdO	ferito	0.667	0.767	0.000	19.11	17.43	NA	S	6	6
herido	ferita	ERIdO	ferita	0.500	0.753	0.000	19.11	19.53	NA	S	6	6
acuerdo	accordo	AkwERdO	a«ordo	0.714	0.702	0.143	193.04	109.88	NA	S	7	7
fresco	fresco	fREskO	fresko	1.000	0.883	0.500	20.54	49.92	NA	G	6	6
concurso	concorso	kOnkURsO	konkorSo	0.875	0.875	0.375	21.79	44.56	NA	S	8	8
caja	cassa	kAxA	kassa	0.600	0.720	0.200	45.0	50.13	NA	S	4	5
caos	caos	kAOs	kaos	1.000	0.850	0.500	18.21	15.75	NA	S	4	4
tratar	trattare	tRAtAR	trattare	0.750	0.775	0.250	47.5	292.57	NA	V	6	8
solo	da solo	sOlO	daSolo	0.571	0.717	0.167	206.43	42.65	NA	B	4	7
solo	solo	sOlO	Solo	1.000	0.825	0.250	206.43	1155.75	NA	B	4	4
casi	quasi	kAsI	¤asi	0.600	0.850	0.250	598.21	527.78	NA	B	4	5
caso	caso	kAsO	kaSo	1.000	0.825	0.250	370.18	446.51	NA	S	4	4
casa	casa	kAsA	kasa	1.000	0.850	0.500	629.82	746.09	NA	S	4	4
caro	caro	kARO	karo	1.000	0.825	0.250	16.43	90.65	NA	G	4	4
gigante	gigante	xIgAntE	¥igante	1.000	0.843	0.429	16.25	16.96	NA	S	7	7
perdido	perduto	pERdIdO	perduto	0.714	0.854	0.286	119.82	10.9	NA	G	7	7
cabo	capo	kAbO	kapo	0.750	0.850	0.250	90.0	240.89	NA	S	4	4
zona	zona	TOnA	_ona	1.000	0.800	0.250	115.54	186.26	NA	S	4	4
caer	cadere	kAER	kadere	0.667	0.717	0.167	84.82	136.33	NA	V	4	6
número	numero	nUmERO	numero	0.833	0.850	0.333	238.93	300.5	NA	S	6	6
hierro	ferro	jErO	ferro	0.667	0.691	0.200	20.18	45.84	NA	S	6	5
talento	talento	tAlEntO	talento	1.000	0.871	0.571	28.75	28.61	NA	S	7	7
reunir	riunire	rEwnIR	riunire	0.714	0.671	0.286	10.36	55.13	NA	V	6	7
bala	palla	bAlA	palla	0.600	0.780	0.200	11.61	35.41	NA	S	4	5
bajo	banco	bAxO	banko	0.600	0.700	0.200	346.79	26.84	NA	S	4	5
bajo	basso	bAxO	basSo	0.600	0.740	0.200	346.79	104.02	NA	G	4	5
guerra	guerra	gErA	g®rra	1.000	0.680	0.400	251.61	227.3	NA	S	6	6
bosque	bosco	bOskE	bosko	0.500	0.863	0.600	48.75	37.55	NA	S	6	5
asalto	assalto	AsAltO	assalto	0.857	0.800	0.429	16.43	23.78	NA	S	6	7
base	base	bAsE	base	1.000	0.850	0.500	90.0	87.87	NA	S	4	4
dentro	dentro	dEntRO	dentro	1.000	0.883	0.500	76.79	62.33	NA	B	6	6
minuto	minuto	mInUtO	minuto	1.000	0.883	0.500	34.29	212.4	NA	S	6	6
estrella	stella	EstRELA	stella	0.750	0.563	0.286	40.54	61.98	NA	S	8	6
misión	missione	mIsIOn	missione	0.625	0.788	0.375	43.93	29.31	NA	S	6	8
entero	intero	EntERO	intero	0.833	0.800	0.333	40.89	146.83	NA	G	6	6
enorme	enorme	EnORmE	enorme	1.000	0.833	0.333	91.07	63.87	NA	G	6	6
horario	orario	ORARjO	orario	0.857	0.650	0.000	13.21	35.29	NA	S	7	6
disco	disco	dIskO	disko	1.000	0.900	0.600	22.5	38.53	NA	S	5	5
ángel	angelo	AnxEl	an¥elo	0.667	0.767	0.333	17.68	23.02	NA	E	5	6
título	titolo	tItUlO	titolo	0.667	0.883	0.500	64.11	153.14	NA	S	6	6
césar	cesare	TEsAR	£isare	0.667	0.717	0.167	19.64	26.31	NA	E	5	6
útil	utile	UtIl	utile	0.600	0.820	0.400	26.43	80.0	NA	G	4	5
apertura	apertura	ApERtURA	apertura	1.000	0.837	0.250	18.39	50.68	NA	S	8	8
sutil	sottile	sUtIl	Sottile	0.571	0.786	0.286	15.89	41.03	NA	G	5	7
rosa	rosa	rOsA	rosa	1.000	0.850	0.500	47.32	46.46	NA	S	4	4
saltar	saltare	sAltAR	saltare	0.857	0.829	0.429	17.68	65.27	NA	V	6	7
saltar	scattare	sAltAR	skattare	0.625	0.699	0.250	17.68	69.5	NA	V	6	8
roto	rotto	rOtO	rotto	0.800	0.780	0.400	30.54	10.99	NA	G	4	5
tocar	toccare	tOkAR	to«are	0.714	0.717	0.167	33.57	150.45	NA	V	5	7
mínimo	minimo	mInImO	minimo	0.833	0.883	0.500	38.93	56.37	NA	G	6	6
hierba	erba	jERbA	erba	0.667	0.760	0.200	23.57	36.26	NA	S	6	4
nieto	nipote	njEtO	nipote	0.500	0.659	0.333	14.64	33.71	NA	S	5	6
rojo	rosso	rOxO	rosSo	0.600	0.740	0.200	63.75	123.36	NA	G	4	5
nieve	neve	njEbE	neve	0.800	0.698	0.200	39.29	38.61	NA	S	5	4
imagen	immagine	ImAxEn	imma¥ine	0.625	0.712	0.250	163.93	192.41	NA	S	6	8
pesado	pesante	pEsAdO	pesante	0.571	0.788	0.286	15.18	76.51	NA	G	6	7
excusa	scusa	EkskUsA	skusa	0.667	0.786	0.429	14.29	25.44	NA	S	6	5
desastre	disastro	dEsAstRE	disastro	0.750	0.840	0.500	19.11	19.84	NA	S	8	8
escalera	scala	EskAlERA	skala	0.625	0.738	0.375	38.21	50.86	NA	S	8	5
ambiente	ambiente	AmbjEntE	ambiente	1.000	0.762	0.500	65.54	131.29	NA	S	8	8
ocho	otto	OJO	otto	0.500	0.700	0.000	105.89	97.49	NA	NU	4	4
lector	lettore	lEktOR	lettore	0.714	0.786	0.286	46.43	52.48	NA	S	6	7
símbolo	simbolo	sImbOlO	simbolo	0.857	0.886	0.571	26.25	54.0	NA	S	7	7
filósofo	filosofo	fIlOsOfO	filoSofo	0.875	0.850	0.375	17.14	23.89	NA	S	8	8
saludo	saluto	sAlUdO	saluto	0.833	0.867	0.333	13.57	14.75	NA	S	6	6
interno	interno	IntERnO	interno	1.000	0.871	0.429	20.0	81.99	NA	G	7	7
columna	colonna	kOlUmnA	kolonna	0.714	0.843	0.429	37.5	30.23	NA	S	7	7
sonido	suono	sOnIdO	S°no	0.500	0.636	0.167	37.32	42.49	NA	S	6	5
dinero	denaro	dInERO	denaro	0.667	0.850	0.333	206.96	82.65	NA	S	6	6
barrera	barriera	bArERA	barriera	0.875	0.750	0.250	13.93	16.63	NA	S	7	8
viento	vento	bjEntO	vento	0.833	0.748	0.333	70.54	77.8	NA	S	6	5
esperar	sperare	EspERAR	sperare	0.714	0.743	0.143	94.29	139.57	NA	V	7	7
baño	bagno	bANO	ba¨	0.600	0.725	0.250	49.11	56.47	NA	S	4	5
entrada	entrata	EntRAdA	entrata	0.857	0.857	0.286	85.54	28.07	NA	S	7	7
pista	pista	pIstA	pista	1.000	0.900	0.600	37.86	56.29	NA	S	5	5
salvar	salvare	sAlbAR	salvare	0.857	0.770	0.286	26.43	106.3	NA	V	6	7
obra	opera	ObRA	opera	0.600	0.760	0.000	160.54	159.02	NA	S	4	5
pérdida	perdita	pERdIdA	perdita	0.714	0.871	0.286	50.71	47.0	NA	S	7	7
cliente	cliente	kljEntE	kliente	1.000	0.771	0.571	21.61	71.36	NA	S	7	7
tensión	tensione	tEnsIOn	tensione	0.750	0.838	0.500	46.25	61.9	NA	S	7	8
infierno	inferno	InfjERnO	inferno	0.875	0.825	0.375	30.0	24.45	NA	S	8	7
fuera	fuori	fwERA	f°ri	0.600	0.714	0.200	290.0	136.97	NA	B	5	5
polémica	polemica	pOlEmIkA	polemika	0.875	0.862	0.500	31.43	81.61	NA	S	8	8
ruso	russo	rUsO	rusSo	0.800	0.800	0.400	22.86	33.4	NA	G	4	5
ruta	rotta	rUtA	rotta	0.600	0.800	0.400	19.46	18.16	NA	S	4	5
guardia	guardia	gwARdjA	g­rdia	1.000	0.714	0.286	43.21	75.1	NA	S	7	7
guardia	custodia	gwARdjA	kustodia	0.500	0.571	0.125	43.21	14.24	NA	S	7	8
angustia	angoscia	AngUstjA	angoSia	0.750	0.712	0.250	41.07	28.56	NA	S	8	8
fuego	fuoco	fwEgO	f°ko	0.600	0.820	0.200	80.36	142.85	NA	S	5	5
tercio	terzo	tERTjO	terJo	0.667	0.750	0.167	10.36	156.11	NA	G	6	5
oscuro	scuro	OskURO	skuro	0.833	0.817	0.333	49.46	39.76	NA	G	6	5
oscuro	oscuro	OskURO	oskuro	1.000	0.850	0.333	49.46	25.95	NA	G	6	6
actor	attore	AktOR	attore	0.667	0.750	0.167	38.93	79.31	NA	S	5	6
proyecto	progetto	pROyEktO	pro¥etto	0.750	0.725	0.250	106.25	165.86	NA	S	8	8
pesar	pesare	pEsAR	pesare	0.833	0.800	0.333	14.64	33.58	NA	V	5	6
pesca	pesca	pEskA	peska	1.000	0.880	0.600	16.25	18.06	NA	S	5	5
guarda	guardia	gwARdA	g­rdia	0.857	0.750	0.167	23.75	75.1	NA	S	6	7
odio	odio	OdjO	odio	1.000	0.600	0.250	34.29	14.77	NA	S	4	4
deber	dovere	dEbER	dovere	0.500	0.717	0.167	33.39	1800.99	NA	V	5	6
apartado	a parte	ApARtAdO	aparte	0.500	0.740	0.250	21.43	38.92	NA	P	8	7
profundo	profondo	pROfUndO	profondo	0.875	0.888	0.500	46.61	97.91	NA	G	8	8
bien	bene	bjEn	bene	0.500	0.675	0.250	668.57	756.66	NA	B	4	4
origen	origine	ORIxEn	ori¥ine	0.714	0.729	0.143	102.14	85.51	NA	S	6	7
físico	fisico	fIsIkO	fisiko	0.833	0.883	0.500	50.18	65.56	NA	G	6	6
terror	terrore	tErOR	terrore	0.857	0.757	0.286	35.18	22.69	NA	S	6	7
océano	oceano	OTEAnO	o£iano	0.833	0.717	0.167	18.21	12.66	NA	S	6	6
física	fisico	fIsIkA	fisiko	0.667	0.850	0.500	58.93	65.56	NA	G	6	6
remoto	remoto	rEmOtO	remoto	1.000	0.850	0.500	14.64	16.46	NA	G	6	6
levantar	levare	lEbAntAR	levare	0.500	0.668	0.125	32.68	23.56	NA	V	8	6
mañana	mattina	mANAnA	mattina	0.571	0.679	0.286	255.18	155.71	NA	S	6	7
suiza	svizzera	swjTA	svI¡era	0.500	0.690	0.143	15.71	28.04	NA	E	5	8
suizo	svizzero	swjTO	svI¡ero	0.500	0.690	0.143	11.07	12.73	NA	G	5	8
barba	barba	bARbA	barba	1.000	0.860	0.400	21.43	14.59	NA	S	5	5
barco	barca	bARkO	barka	0.800	0.843	0.400	47.68	38.74	NA	S	5	5
primera	prima	pRImERA	prima	0.714	0.771	0.286	425.0	274.2	NA	B	7	5
primera	primo	pRImERA	primo	0.571	0.760	0.286	425.0	1294.89	NA	G	7	5
ángulo	angolo	AngUlO	angolo	0.667	0.867	0.500	13.57	71.85	NA	S	6	6
primero	prima	pRImERO	prima	0.571	0.771	0.286	228.21	274.2	NA	B	7	5
primero	primo	pRImERO	primo	0.714	0.771	0.286	228.21	1294.89	NA	G	7	5
vehículo	veicolo	bEIkUlO	veikolo	0.625	0.798	0.286	29.64	19.82	NA	S	8	7
intenso	intenso	IntEnsO	intenSo	1.000	0.871	0.429	23.21	51.2	NA	G	7	7
pintura	pittura	pIntURA	pittura	0.857	0.871	0.286	39.64	13.02	NA	S	7	7
breve	breve	bREbE	breve	1.000	0.778	0.200	51.07	118.89	NA	G	5	5
técnico	tecnica	tEknIkO	teknika	0.714	0.874	0.571	34.11	57.21	NA	S	7	7
técnico	tecnico	tEknIkO	tekniko	0.857	0.886	0.571	34.11	77.56	NA	G	7	7
técnica	tecnica	tEknIkA	teknika	0.857	0.886	0.571	78.04	57.21	NA	S	7	7
técnica	tecnico	tEknIkA	tekniko	0.714	0.857	0.571	78.04	77.56	NA	G	7	7
primo	primo	pRImO	primo	1.000	0.880	0.400	17.32	1294.89	NA	G	5	5
banco	banca	bAnkO	banka	0.800	0.863	0.600	46.96	77.77	NA	S	5	5
banco	banco	bAnkO	banko	1.000	0.880	0.600	46.96	26.84	NA	S	5	5
prima	premio	pRImA	premio	0.500	0.783	0.333	24.29	87.04	NA	S	5	6
banda	banda	bAndA	banda	1.000	0.880	0.600	35.71	33.7	NA	S	5	5
español	spagnolo	EspANOl	spa¨lo	0.500	0.700	0.286	193.21	33.25	NA	G	7	8
ligero	leggero	lIxERO	le¦ero	0.714	0.783	0.167	20.0	62.32	NA	G	6	7
mortal	mortale	mORtAl	mortale	0.857	0.829	0.429	20.36	15.41	NA	G	6	7
segundo	secondo	sEgUndO	sekondo	0.714	0.886	0.429	205.0	386.6	NA	P	7	7
permiso	permesso	pERmIsO	permesSo	0.750	0.825	0.375	28.39	27.85	NA	S	7	8
estrecho	stretto	EstREJO	stretto	0.625	0.743	0.143	16.07	73.08	NA	G	8	7
comedia	commedia	kOmEdjA	kommedia	0.875	0.700	0.375	21.43	30.16	NA	S	7	8
lámpara	lampada	lAmpARA	lampada	0.714	0.829	0.429	16.61	11.71	NA	S	7	7
francés	francese	fRAnTEs	fran£ise	0.750	0.788	0.375	87.68	128.12	NA	G	7	8
estricto	stretto	EstRIktO	stretto	0.625	0.825	0.375	11.79	73.08	NA	G	8	7
clima	clima	klImA	klima	1.000	0.900	0.600	36.96	52.24	NA	S	5	5
piscina	piscina	pIsTInA	piSina	1.000	0.814	0.286	10.71	14.31	NA	S	7	7
notar	notare	nOtAR	notare	0.833	0.800	0.333	15.0	82.16	NA	V	5	6
saco	sacco	sAkO	sa«o	0.800	0.725	0.250	21.79	39.11	NA	S	4	5
aborto	aborto	AbORtO	aborto	1.000	0.833	0.333	10.0	13.18	NA	S	6	6
suelo	suolo	swElO	S°lo	0.800	0.800	0.200	148.04	21.92	NA	S	5	5
inmóvil	immobile	InmObIl	immobile	0.500	0.812	0.375	25.89	13.18	NA	G	7	8
norma	norma	nORmA	norma	1.000	0.860	0.400	22.86	55.71	NA	S	5	5
valorar	valutare	bAlORAR	valutare	0.625	0.698	0.125	11.61	40.89	NA	V	7	8
discreto	discreto	dIskREtO	diskreto	1.000	0.888	0.500	11.96	21.07	NA	G	8	8
amarillo	giallo	AmARILO	¥iallo	0.500	0.471	0.000	25.0	41.57	NA	G	8	6
pensar	pensare	pEnsAR	pensare	0.857	0.829	0.429	151.07	647.78	NA	V	6	7
erótico	erotico	EROtIkO	erotiko	0.857	0.829	0.286	10.18	15.12	NA	G	7	7
estrés	stress	EstREs	stress	0.500	0.767	0.333	12.32	14.62	NA	S	6	6
teatro	teatro	tEAtRO	teatro	1.000	0.833	0.333	68.04	96.04	NA	S	6	6
cambio	scambio	kAmbjO	skambio	0.857	0.700	0.429	119.46	43.32	NA	S	6	7
cambio	cambio	kAmbjO	kambio	1.000	0.733	0.500	119.46	50.49	NA	S	6	6
panorama	panorama	pAnORAmA	panorama	1.000	0.838	0.375	26.43	17.01	NA	S	8	8
etcétera	eccetera	EtTEtERA	ek£itera	0.750	0.737	0.125	38.21	30.22	NA	B	8	8
espacial	spaziale	EspATjAl	spaJiale	0.625	0.638	0.250	19.11	10.84	NA	G	8	8
grupo	gruppo	gRUpO	gruppo	0.833	0.817	0.333	226.96	324.87	NA	S	5	6
solemne	solenne	sOlEmnE	Solenne	0.857	0.814	0.286	12.14	13.5	NA	G	7	7
boca	bocca	bOkA	bo«a	0.800	0.725	0.250	155.0	71.76	NA	S	4	5
armonía	armonia	ARmOnIA	armonia	0.857	0.829	0.286	20.36	12.27	NA	S	7	7
turismo	turismo	tURIsmO	turiJmo	1.000	0.857	0.286	16.43	15.6	NA	S	7	7
tránsito	traffico	tRAnsItO	traffiko	0.500	0.780	0.125	12.14	70.67	NA	S	8	8
estímulo	stimolo	EstImUlO	stimolo	0.625	0.850	0.500	14.29	14.83	NA	S	8	7
violento	violento	bjOlEntO	violento	1.000	0.711	0.375	14.29	56.88	NA	G	8	8
presa	presa	pREsA	presa	1.000	0.860	0.400	19.82	28.06	NA	S	5	5
presa	preda	pREsA	preda	0.800	0.780	0.200	19.82	13.14	NA	S	5	5
garantía	garanzia	gARAntIA	garanJia	0.750	0.838	0.250	13.75	53.75	NA	S	8	8
brazo	braccio	bRATO	bra«io	0.571	0.733	0.167	71.79	109.95	NA	S	5	7
fumar	fumare	fUmAR	fumare	0.833	0.817	0.333	29.82	19.45	NA	V	5	6
desierto	deserto	dEsjERtO	deserto	0.875	0.812	0.375	29.11	21.59	NA	S	8	7
empleo	impiego	EmplEO	impiego	0.571	0.629	0.286	46.43	25.29	NA	S	6	7
nivel	livello	nIbEl	livello	0.571	0.640	0.143	111.61	129.39	NA	S	5	7
setenta	settanta	sEtEntA	settanta	0.750	0.825	0.500	33.93	32.25	NA	NU	7	8
contra	contro	kOntRA	kontro	0.833	0.850	0.500	521.61	478.27	NA	P	6	6
frase	frase	fRAsE	frase	1.000	0.860	0.400	68.21	63.39	NA	S	5	5
repetir	ripetere	rEpEtIR	ripetere	0.625	0.800	0.375	24.82	130.42	NA	V	7	8
ideal	ideale	IdEAl	ideale	0.833	0.783	0.333	43.39	42.9	NA	G	5	6
región	regione	rExIOn	re¥ione	0.714	0.771	0.286	44.29	91.94	NA	S	6	7
coger	cogliere	kOxER	kO§ere	0.625	0.750	0.333	17.86	47.62	NA	V	5	8
indicar	indicare	IndIkAR	indikare	0.875	0.838	0.375	15.36	122.28	NA	V	7	8
tiempo	tempo	tjEmpO	tempo	0.833	0.817	0.500	743.93	941.46	NA	S	6	5
perfecto	perfetto	pERfEktO	perfetto	0.875	0.838	0.375	42.68	81.32	NA	G	8	8
culpa	colpa	kULpA	kolpa	0.800	0.708	0.400	71.43	78.54	NA	S	5	5
sangre	sangue	sAngRE	sang®	0.833	0.767	0.500	184.46	109.44	NA	S	6	6
impedir	impedire	ImpEdIR	impedire	0.875	0.838	0.375	24.29	83.8	NA	V	7	8
humo	fumo	UmO	fumo	0.750	0.750	0.250	45.18	24.97	NA	S	4	4
tienda	tenda	tjEndA	tenda	0.833	0.817	0.500	29.64	17.7	NA	S	6	5
aspecto	rispetto	AspEktO	rispetto	0.625	0.733	0.375	94.46	56.97	NA	S	7	8
aspecto	aspetto	AspEktO	aspetto	0.857	0.829	0.429	94.46	106.09	NA	S	7	7
culto	culto	kUltO	kulto	1.000	0.900	0.600	22.5	15.06	NA	S	5	5
culto	colto	kUltO	kolto	0.800	0.900	0.600	22.5	11.41	NA	G	5	5
estómago	stomaco	EstOmAgO	stomako	0.625	0.825	0.375	34.64	15.99	NA	S	8	7
ausente	assente	AwsEntE	assente	0.857	0.820	0.429	17.68	16.39	NA	G	7	7
tabla	targa	tAblA	targa	0.600	0.647	0.200	15.0	10.52	NA	S	5	5
tabla	tabella	tAblA	tabella	0.714	0.771	0.429	15.0	10.69	NA	S	5	7
tabla	tavola	tAblA	tavola	0.667	0.748	0.333	15.0	49.72	NA	S	5	6
factor	fattore	fAktOR	fattore	0.714	0.786	0.286	36.79	36.79	NA	S	6	7
ruina	rovina	rwjnA	rovina	0.667	0.663	0.333	12.5	13.37	NA	S	5	6
servir	servire	sERbIR	servire	0.857	0.770	0.143	34.64	233.69	NA	V	6	7
algún	alcuno	AlgUn	alkuno	0.500	0.833	0.333	294.29	569.15	NA	G	5	6
cuya	cui	kUyA	k¯	0.500	0.550	0.250	145.54	1230.27	NA	N	4	3
cura	cura	kURA	kura	1.000	0.850	0.250	38.39	93.1	NA	S	4	4
nuevo	nuovo	nwEbO	n°vo	0.800	0.738	0.200	239.29	974.24	NA	G	5	5
nueve	nove	nwEbE	nove	0.600	0.681	0.200	68.57	53.55	NA	NU	5	4
positivo	positivo	pOsItIbO	positivo	1.000	0.823	0.375	24.64	74.91	NA	G	8	8
miel	miele	mjEl	miele	0.800	0.640	0.400	18.39	12.88	NA	S	4	5
cuyo	cui	kUyO	k¯	0.500	0.529	0.250	132.68	1230.27	NA	N	4	3
apoyo	appoggio	ApOyO	appo¦io	0.500	0.729	0.143	68.93	27.4	NA	S	5	8
misa	messa	mIsA	messa	0.600	0.800	0.400	25.18	30.37	NA	S	4	5
rápido	rapido	rApIdO	rapido	0.833	0.867	0.500	46.43	46.62	NA	G	6	6
triste	triste	tRIstE	triste	1.000	0.900	0.500	57.86	39.49	NA	G	6	6
amplio	ampio	AmpljO	ampio	0.833	0.650	0.333	35.36	66.37	NA	G	6	5
ópera	opera	OpERA	opera	0.800	0.800	0.200	11.07	159.02	NA	S	5	5
tragedia	tragedia	tRAxEdjA	tra¥edia	1.000	0.712	0.250	31.61	40.47	NA	S	8	8
tragedia	tragico	tRAxEdjA	tra¥iko	0.500	0.688	0.125	31.61	33.29	NA	G	8	7
mito	mito	mItO	mito	1.000	0.875	0.500	41.61	31.96	NA	S	4	4
retirar	ritrarre	rEtIRAR	ritrarre	0.500	0.688	0.250	10.36	10.18	NA	V	7	8
retirar	ritirare	rEtIRAR	ritirare	0.750	0.788	0.250	10.36	58.23	NA	V	7	8
moderado	moderato	mOdERAdO	moderato	0.875	0.838	0.250	10.0	14.06	NA	G	8	8
moderado	modesto	mOdERAdO	modesto	0.625	0.788	0.250	10.0	31.31	NA	G	8	7
raro	raro	rARO	raro	1.000	0.825	0.250	39.64	45.16	NA	G	4	4
raro	strano	rARO	strano	0.500	0.700	0.167	39.64	100.58	NA	G	4	6
contar	contare	kOntAR	kontare	0.857	0.829	0.429	65.0	123.68	NA	V	6	7
rama	ramo	rAmA	ramo	0.750	0.800	0.500	16.43	20.09	NA	S	4	4
destino	destino	dEstInO	destino	1.000	0.886	0.571	85.89	65.82	NA	S	7	7
cuenta	conto	kwEntA	konto	0.500	0.770	0.500	365.36	269.85	NA	S	6	5
cuento	racconto	kwEntO	ra«onto	0.500	0.694	0.286	49.11	64.19	NA	S	6	8
raza	razza	rATA	rA¡a	0.800	0.825	0.500	20.36	19.76	NA	S	4	5
rayo	raggio	rAyO	ra¦io	0.500	0.780	0.200	19.82	31.01	NA	S	4	6
raya	riga	rAyA	riga	0.500	0.675	0.250	10.54	26.84	NA	S	4	4
raya	razza	rAyA	rA¡a	0.600	0.675	0.500	10.54	19.76	NA	S	4	5
moda	moda	mOdA	moda	1.000	0.850	0.500	22.14	81.69	NA	S	4	4
dieta	dieta	djEtA	dieta	1.000	0.680	0.400	25.71	16.69	NA	S	5	5
modo	tono	mOdO	tono	0.500	0.746	0.000	228.75	80.87	NA	S	4	4
modo	modo	mOdO	modo	1.000	0.850	0.500	228.75	497.18	NA	S	4	4
pariente	parente	pARjEntE	parente	0.875	0.812	0.375	11.07	50.48	NA	S	8	7
curar	curare	kURAR	kurare	0.833	0.800	0.167	10.18	69.46	NA	V	5	6
mismo	medesimo	mIsmO	medesimo	0.500	0.750	0.375	721.43	19.13	NA	G	5	8
potente	potente	pOtEntE	potente	1.000	0.871	0.571	15.18	46.61	NA	G	7	7
estatua	statua	EstAtwA	stat­	0.857	0.800	0.429	14.11	21.19	NA	S	7	6
ochenta	ottanta	OJEntA	ottanta	0.571	0.786	0.286	25.89	30.42	NA	NU	7	7
pecado	peccato	pEkAdO	pe«ato	0.714	0.767	0.167	29.64	42.61	NA	S	6	7
preciso	preciso	pRETIsO	pre£iSo	1.000	0.814	0.143	66.07	84.79	NA	G	7	7
rueda	ruota	rwEdA	r°ta	0.600	0.820	0.200	22.86	33.01	NA	S	5	5
régimen	regime	rExImEn	re¥ime	0.714	0.771	0.286	83.21	50.74	NA	S	7	6
castillo	castello	kAstILO	kastello	0.875	0.717	0.375	19.82	31.18	NA	S	8	8
señora	signora	sENORA	si¨ra	0.571	0.717	0.167	144.29	132.32	NA	S	6	7
falso	falso	fAlsO	falSo	1.000	0.860	0.400	21.61	48.19	NA	G	5	5
temporal	tempesta	tEmpORAl	tempesta	0.500	0.715	0.375	20.18	16.65	NA	S	8	8
línea	linea	lInEA	linea	0.800	0.840	0.400	87.14	157.47	NA	S	5	5
cuello	collo	kwELO	kollo	0.667	0.523	0.200	73.39	39.97	NA	S	6	5
clásico	classico	klAsIkO	klassiko	0.750	0.838	0.500	23.04	65.78	NA	G	7	8
real	reale	rEAl	reale	0.800	0.780	0.400	131.07	91.57	NA	G	4	5
comando	comando	kOmAndO	komando	1.000	0.871	0.571	13.93	34.26	NA	S	7	7
digno	degno	dIgnO	deµo	0.800	0.772	0.200	19.29	27.27	NA	G	5	5
fórmula	formula	fORmUlA	formula	0.857	0.871	0.429	41.25	35.31	NA	S	7	7
bastón	bastone	bAstOn	bastone	0.714	0.843	0.571	11.79	17.33	NA	S	6	7
acaso	per caso	AkAsO	perkaSo	0.500	0.679	0.143	88.93	27.8	NA	B	5	8
visión	visione	bIsIOn	visione	0.714	0.770	0.286	69.29	39.22	NA	S	6	7
orden	ordine	ORdEn	ordine	0.667	0.767	0.333	159.46	174.54	NA	S	5	6
suponer	supporre	sUpOnER	Supporre	0.500	0.712	0.125	36.25	16.62	NA	V	7	8
concreto	concreto	kOnkREtO	konkreto	1.000	0.875	0.500	28.04	42.65	NA	G	8	8
cuero	cuoio	kwERO	k°io	0.600	0.720	0.200	21.43	13.64	NA	S	5	5
copia	copia	kOpjA	kopia	1.000	0.680	0.400	12.32	35.43	NA	S	5	5
temor	timore	tEmOR	timore	0.667	0.767	0.333	45.54	43.98	NA	S	5	6
carrera	carriera	kArERA	karriera	0.875	0.750	0.250	105.54	80.18	NA	S	7	8
dato	dato	dAtO	dato	1.000	0.850	0.500	28.57	100.77	NA	S	4	4
revista	rivista	rEbIstA	rivista	0.857	0.798	0.429	64.82	36.27	NA	S	7	7
temer	temere	tEmER	temere	0.833	0.800	0.333	10.0	83.33	NA	V	5	6
venganza	vendetta	bEngAnTA	vendetta	0.500	0.704	0.125	22.14	22.39	NA	S	8	8
pagar	pagare	pAgAR	pagare	0.833	0.800	0.333	61.07	200.18	NA	V	5	6
especie	specie	EspETjE	spe£ie	0.857	0.657	0.286	143.75	106.93	NA	S	7	6
futura	futuro	fUtURA	futuro	0.833	0.833	0.333	16.61	133.52	NA	S	6	6
alianza	alleanza	AljAnTA	alleanJa	0.750	0.748	0.250	15.54	32.47	NA	S	7	8
futuro	futuro	fUtURO	futuro	1.000	0.867	0.333	151.79	133.52	NA	S	6	6
dado	dato	dAdO	dato	0.750	0.850	0.250	171.07	100.77	NA	S	4	4
agudo	acuto	AgUdO	akuto	0.600	0.840	0.000	12.14	19.27	NA	G	5	5
bestia	bestia	bEstjA	bestia	1.000	0.733	0.500	14.11	14.76	NA	S	6	6
vital	vitale	bItAl	vitale	0.833	0.765	0.333	28.57	15.6	NA	G	5	6
saludar	salutare	sAlUdAR	salutare	0.750	0.825	0.250	10.71	41.7	NA	V	7	8
prisión	prigione	pRIsIOn	pri¥ione	0.625	0.812	0.250	29.29	17.46	NA	S	7	8
fortuna	sostanza	fORtUnA	SostanJa	0.500	0.708	0.250	47.86	64.62	NA	S	7	8
fortuna	fortuna	fORtUnA	fortuna	1.000	0.871	0.429	47.86	97.54	NA	S	7	7
rica	ricco	rIkA	ri«o	0.600	0.700	0.250	19.11	113.34	NA	G	4	5
rico	ricco	rIkO	ri«o	0.800	0.750	0.250	30.89	113.34	NA	G	4	5
beber	bere	bEbER	bere	0.600	0.708	0.200	29.64	55.4	NA	V	5	4
criatura	creatura	kRjAtURA	kreatura	0.875	0.750	0.250	22.32	20.53	NA	S	8	8
potencia	potenza	pOtEnTjA	potenJa	0.750	0.788	0.375	36.61	39.5	NA	S	8	7
área	area	AREA	area	0.750	0.750	0.000	34.82	107.21	NA	S	4	4
animal	animale	AnImAl	animale	0.857	0.814	0.429	73.04	88.53	NA	S	6	7
negar	negare	nEgAR	negare	0.833	0.800	0.333	15.0	61.99	NA	V	5	6
rito	rito	rItO	rito	1.000	0.875	0.500	11.96	34.67	NA	S	4	4
risa	riso	rIsA	riSo	0.750	0.800	0.250	38.57	18.52	NA	S	4	4
similar	simile	sImIlAR	simile	0.714	0.793	0.429	46.43	123.15	NA	G	7	6
injusto	ingiusto	InxUstO	in¥iusto	0.750	0.812	0.375	11.96	10.31	NA	G	7	8
poesía	poesia	pOEsIA	poesia	0.833	0.817	0.333	51.96	32.88	NA	S	6	6
negro	nero	nEgRO	nero	0.800	0.760	0.200	130.36	188.04	NA	G	5	4
horrible	orribile	OrIblE	orribile	0.750	0.775	0.375	18.04	11.88	NA	G	8	8
estima	stima	EstImA	stima	0.833	0.833	0.500	15.89	19.55	NA	S	6	5
padre	madre	pAdRE	madre	0.800	0.840	0.200	383.57	245.73	NA	S	5	5
padre	padre	pAdRE	padre	1.000	0.860	0.400	383.57	308.13	NA	S	5	5
estilo	stile	EstIlO	stile	0.667	0.820	0.500	64.64	83.54	NA	S	6	5
teatral	teatrale	tEAtRAl	teatrale	0.875	0.812	0.375	13.39	21.07	NA	G	7	8
visita	visita	bIsItA	visita	1.000	0.815	0.333	64.29	78.16	NA	S	6	6
máquina	macchina	mAkjnA	makkina	0.500	0.756	0.429	59.46	171.93	NA	S	7	8
mamá	mamma	mAmA	mamma	0.600	0.780	0.400	53.39	112.8	NA	S	4	5
tenue	tenero	tEnwE	tenero	0.500	0.720	0.333	12.14	19.62	NA	G	5	6
masa	pasta	mAsA	pasta	0.600	0.760	0.200	58.21	17.06	NA	S	4	5
masa	massa	mAsA	massa	0.800	0.780	0.400	58.21	47.36	NA	S	4	5
malo	malato	mAlO	malato	0.667	0.733	0.333	54.29	31.13	NA	G	4	6
malo	male	mAlO	male	0.750	0.829	0.500	54.29	111.39	NA	S	4	4
mármol	marmo	mARmOl	marmo	0.667	0.800	0.333	18.57	16.4	NA	S	6	5
mama	mamma	mAmA	mamma	0.800	0.780	0.400	39.82	112.8	NA	S	4	5
mano	mano	mAnO	mano	1.000	0.850	0.500	387.14	391.84	NA	S	4	4
tenis	tennis	tEnIs	tennis	0.833	0.833	0.500	14.46	25.96	NA	S	5	6
mayo	maggio	mAyO	ma¦io	0.500	0.780	0.200	32.68	82.37	NA	S	4	6
primer	primario	pRImER	primario	0.625	0.788	0.250	348.04	11.43	NA	G	6	8
primer	primo	pRImER	primo	0.667	0.803	0.333	348.04	1294.89	NA	G	6	5
tener	tenere	tEnER	tenere	0.833	0.800	0.333	331.25	419.31	NA	V	5	6
célebre	celebre	TElEbRE	£ilebre	0.857	0.786	0.286	18.39	45.34	NA	G	7	7
pacto	patto	pAktO	patto	0.800	0.820	0.400	26.25	28.34	NA	S	5	5
anillo	anello	AnILO	anello	0.833	0.623	0.167	14.82	20.81	NA	S	6	6
vivir	vivere	bIbIR	vivere	0.667	0.696	0.000	144.29	450.89	NA	V	5	6
inglesa	inglese	InglEsA	inglese	0.857	0.850	0.571	19.29	92.84	NA	G	7	7
pálido	pallido	pAlIdO	pallido	0.714	0.814	0.429	14.29	18.66	NA	G	6	7
cerebro	cervello	TEREbRO	£irvello	0.625	0.583	0.000	86.07	35.55	NA	S	7	8
género	genere	xEnERO	¥enere	0.667	0.770	0.167	49.64	106.13	NA	S	6	6
febrero	febbraio	fEbRERO	febbraio	0.625	0.688	0.250	20.36	63.44	NA	S	7	8
alegre	allegro	AlEgRE	allegro	0.714	0.774	0.286	28.75	31.35	NA	G	6	7
exigir	esigere	EksksIxIR	esi¥ere	0.571	0.656	0.111	11.07	13.35	NA	V	6	7
cuerda	corda	kwERdA	korda	0.667	0.786	0.333	18.21	24.93	NA	S	6	5
ladrón	ladro	lAdROn	ladro	0.667	0.800	0.333	12.68	19.24	NA	S	6	5
daño	danno	dANO	danno	0.600	0.700	0.200	36.79	58.61	NA	S	4	5
cuerpo	corpo	kwERpO	korpo	0.667	0.786	0.333	343.39	212.84	NA	S	6	5
color	colore	kOlOR	kolore	0.833	0.800	0.333	128.75	145.98	NA	S	5	6
calidad	calibro	kAlIdAd	kalibro	0.571	0.714	0.286	75.0	11.39	NA	S	7	7
precio	prezzo	pRETjO	prE¢o	0.667	0.800	0.333	72.5	140.68	NA	S	6	6
debe	dare	dEbE	dare	0.500	0.760	0.250	319.46	975.94	NA	V	4	4
debe	debito	dEbE	debito	0.500	0.720	0.333	319.46	35.28	NA	S	4	6
idea	idea	IdEA	idea	1.000	0.800	0.250	195.71	268.52	NA	S	4	4
dedo	dito	dEdO	dito	0.500	0.800	0.250	50.89	50.47	NA	S	4	4
cadena	catena	kAdEnA	katena	0.833	0.850	0.333	58.39	28.99	NA	S	6	6
tierra	terra	tjErA	terra	0.833	0.680	0.400	229.11	216.18	NA	S	6	5
voto	voto	bOtO	voto	1.000	0.747	0.250	31.61	105.92	NA	S	4	4
inmenso	immenso	InmEnsO	immenSo	0.857	0.829	0.286	23.21	33.08	NA	G	7	7
objeto	oggetto	ObxEtO	o¦etto	0.571	0.617	0.167	96.96	119.98	NA	S	6	7
manera	maniera	mAnERA	maniera	0.857	0.786	0.286	242.5	58.7	NA	S	6	7
fatal	fatale	fAtAl	fatale	0.833	0.817	0.500	21.61	16.09	NA	G	5	6
parque	parco	pARkE	parko	0.500	0.843	0.400	35.54	32.72	NA	S	6	5
ruptura	rottura	rUptURA	rottura	0.714	0.843	0.286	22.86	24.19	NA	S	7	7
vista	vista	bIstA	vista	1.000	0.818	0.400	155.36	108.98	NA	S	5	5
presunto	presunto	pREsUntO	preSunto	1.000	0.875	0.375	11.07	27.66	NA	G	8	8
evidente	evidente	EbIdEntE	evidente	1.000	0.811	0.375	69.82	50.9	NA	G	8	8
franco	franco	fRAnkO	franko	1.000	0.883	0.500	54.46	58.96	NA	E	6	6
cuchillo	coltello	kUJILO	koltello	0.500	0.655	0.125	15.36	24.12	NA	S	8	8
virus	virus	bIRUs	virus	1.000	0.818	0.200	52.14	10.89	NA	S	5	5
demanda	domanda	dEmAndA	domanda	0.857	0.860	0.571	23.57	161.71	NA	S	7	7
autor	autore	AwtOR	autore	0.833	0.633	0.167	82.86	108.51	NA	S	5	6
captar	capire	kAptAR	kapire	0.500	0.659	0.333	11.43	387.15	NA	V	6	6
meta	meta	mEtA	meta	1.000	0.850	0.500	26.61	21.39	NA	S	4	4
favor	favore	fAbOR	favore	0.833	0.731	0.167	33.21	30.97	NA	S	5	6
mero	puro	mERO	puro	0.500	0.738	0.000	21.61	57.72	NA	G	4	4
regalo	regalo	rEgAlO	regalo	1.000	0.850	0.500	29.29	30.26	NA	S	6	6
mancha	macchia	mAnJA	makkia	0.714	0.697	0.167	16.25	19.44	NA	S	6	7
mandato	mandato	mAndAtO	mandato	1.000	0.871	0.571	18.04	17.22	NA	S	7	7
roca	roccia	rOkA	ro«ia	0.667	0.680	0.200	20.89	18.62	NA	S	4	6
ámbito	ambiente	AmbItO	ambiente	0.500	0.765	0.375	40.89	131.29	NA	S	6	8
cena	cena	TEnA	£ina	1.000	0.725	0.250	37.14	46.09	NA	S	4	4
tarde	tardi	tARdE	tardi	0.800	0.820	0.400	253.57	72.91	NA	B	5	5
amado	amante	AmAdO	amante	0.500	0.753	0.167	13.39	54.42	NA	S	5	6
amado	amato	AmAdO	amato	0.800	0.820	0.200	13.39	23.65	NA	E	5	5
cero	zero	TERO	_ero	0.750	0.775	0.000	19.46	28.2	NA	NU	4	4
villa	villa	bILA	villa	1.000	0.525	0.000	17.32	51.58	NA	S	5	5
abuso	abuso	AbUsO	abuSo	1.000	0.820	0.200	12.32	15.32	NA	S	5	5
imitar	imitare	ImItAR	imitare	0.857	0.814	0.286	10.36	14.43	NA	V	6	7
cuadrado	quadrato	kwAdRAdO	¤adrato	0.750	0.800	0.125	12.5	18.31	NA	G	8	8
vuelta	volta	bwEltA	volta	0.667	0.766	0.333	93.75	824.04	NA	S	6	5
vuelta	svolta	bwEltA	svolta	0.500	0.766	0.333	93.75	30.3	NA	S	6	6
julio	luglio	xUljO	lu§o	0.667	0.680	0.000	42.5	96.68	NA	S	5	6
subida	salita	sUbIdA	salita	0.500	0.689	0.167	15.54	14.18	NA	S	6	6
partir	partire	pARtIR	partire	0.857	0.829	0.286	14.11	194.11	NA	V	6	7
española	spagnolo	EspANOlA	spa¨lo	0.500	0.738	0.375	173.57	33.25	NA	G	8	8
hambre	fame	AmbRE	fame	0.500	0.580	0.000	53.57	37.95	NA	S	6	4
musical	musicale	mUsIkAl	musikale	0.875	0.850	0.500	14.29	44.64	NA	G	7	8
imperio	impero	ImpERjO	impero	0.857	0.800	0.286	39.29	21.05	NA	S	7	6
vecina	vicino	bETInA	vi£ino	0.667	0.681	0.167	25.36	101.67	NA	G	6	6
vecino	vicino	bETInO	vi£ino	0.833	0.715	0.167	33.04	101.67	NA	G	6	6
estado	stato	EstAdO	stato	0.667	0.817	0.333	416.61	349.64	NA	S	6	5
vela	vela	bElA	vela	1.000	0.747	0.250	14.82	16.62	NA	S	4	4
velo	velo	bElO	velo	1.000	0.747	0.250	11.79	21.01	NA	S	4	4
reflejo	riflesso	rEflExO	riflesSo	0.625	0.775	0.375	23.93	14.65	NA	S	7	8
práctica	pratico	pRAktIkA	pratiko	0.625	0.800	0.375	61.96	30.7	NA	G	8	7
práctica	pratica	pRAktIkA	pratika	0.750	0.825	0.375	61.96	53.03	NA	S	8	7
práctico	pratica	pRAktIkO	pratika	0.625	0.815	0.375	22.5	53.03	NA	S	8	7
práctico	pratico	pRAktIkO	pratiko	0.750	0.825	0.375	22.5	30.7	NA	G	8	7
belleza	bellezza	bELETA	bellE¢a	0.875	0.663	0.286	72.68	66.65	NA	S	7	8
rigor	rigore	rIgOR	rigore	0.833	0.817	0.333	24.29	32.94	NA	S	5	6
maestra	maestro	mAEstRA	maestro	0.857	0.829	0.429	18.93	61.33	NA	S	7	7
maestro	maestro	mAEstRO	maestro	1.000	0.857	0.429	41.79	61.33	NA	S	7	7
enemigo	nemico	EnEmIgO	nemiko	0.714	0.814	0.286	44.64	47.77	NA	S	7	6
costa	costa	kOstA	kosta	1.000	0.880	0.600	49.29	25.18	NA	S	5	5
drama	dramma	dRAmA	dramma	0.833	0.800	0.333	24.82	38.06	NA	S	5	6
cine	cinema	TInE	£inema	0.667	0.700	0.167	123.93	110.96	NA	S	4	6
piedra	pietra	pjEdRA	pietra	0.833	0.717	0.167	64.46	50.63	NA	S	6	6
peligro	pericolo	pElIgRO	perikolo	0.500	0.698	0.125	78.75	82.08	NA	S	7	8
cima	cima	TImA	£ima	1.000	0.800	0.250	17.86	11.16	NA	S	4	4
reina	regina	rEjnA	re¥ina	0.833	0.763	0.333	46.07	35.54	NA	S	5	6
reino	regno	rEjnO	reµo	0.800	0.740	0.200	32.5	22.48	NA	S	5	5
clínica	clinica	klInIkA	klinika	0.857	0.900	0.571	13.75	19.26	NA	S	7	7
normal	normale	nORmAl	normale	0.857	0.829	0.429	80.54	82.67	NA	G	6	7
sentir	sentire	sEntIR	sentire	0.857	0.843	0.429	56.07	543.25	NA	V	6	7
extremo	estremo	EkstREmO	estremo	0.857	0.812	0.375	47.86	61.42	NA	G	7	7
extraño	estraneo	EkstRANO	estraneo	0.625	0.700	0.125	64.29	16.64	NA	G	7	8
extraño	strano	EkstRANO	strano	0.571	0.737	0.250	64.29	100.58	NA	G	7	6
príncipe	principe	pRInTIpE	prin£ipe	0.875	0.862	0.375	23.57	62.7	NA	S	8	8
abrir	aprire	AbRIR	aprire	0.667	0.800	0.000	49.11	272.8	NA	V	5	6
abril	aprile	AbRIl	aprile	0.667	0.817	0.167	25.36	77.18	NA	S	5	6
talla	taglio	tALA	ta§o	0.500	0.554	0.250	12.86	40.15	NA	S	5	6
llamar	chiamare	LAmAR	kiamare	0.500	0.729	0.143	56.61	384.58	NA	V	6	8
fruta	frutta	fRUtA	frutta	0.833	0.817	0.333	12.68	13.25	NA	S	5	6
fruto	frutto	fRUtO	frutto	0.833	0.817	0.333	28.57	55.88	NA	S	5	6
llamada	chiamata	LAmAdA	kiamata	0.500	0.771	0.143	78.21	12.07	NA	S	7	8
antiguo	antico	AntIgwO	antiko	0.714	0.814	0.286	67.5	141.01	NA	G	7	6
médico	medico	mEdIkO	mediko	0.833	0.867	0.500	93.21	134.25	NA	S	6	6
médica	medico	mEdIkA	mediko	0.667	0.833	0.500	17.68	134.25	NA	S	6	6
común	comune	kOmUn	komune	0.667	0.833	0.500	99.46	128.49	NA	G	5	6
vino	vino	bInO	vino	1.000	0.772	0.250	127.86	63.49	NA	S	4	4
vida	vita	bIdA	vita	0.750	0.772	0.000	850.89	718.98	NA	S	4	4
inglés	inglese	InglEs	inglese	0.714	0.857	0.571	61.07	92.84	NA	G	6	7
regla	riga	rEglA	riga	0.600	0.740	0.400	26.25	26.84	NA	S	5	4
regla	regola	rEglA	regola	0.833	0.817	0.500	26.25	125.8	NA	S	5	6
corte	cortile	kORtE	kortile	0.714	0.757	0.286	46.61	26.18	NA	S	5	7
corte	corte	kORtE	korte	1.000	0.860	0.400	46.61	65.64	NA	S	5	5
tesis	tesi	tEsIs	tesi	0.800	0.800	0.400	42.32	33.35	NA	S	5	4
corto	corto	kORtO	korto	1.000	0.860	0.400	34.29	35.18	NA	G	5	5
firmar	firmare	fIRmAR	firmare	0.857	0.829	0.286	12.32	93.8	NA	V	6	7
apartar	spostare	ApARtAR	spostare	0.500	0.697	0.250	10.0	52.5	NA	V	7	8
vivo	vivace	bIbO	viva£i	0.500	0.599	0.000	62.32	22.46	NA	G	4	6
vivo	vivo	bIbO	vivo	1.000	0.669	0.000	62.32	76.16	NA	G	4	4
insólito	insolito	InsOlItO	inSolito	0.875	0.862	0.375	10.18	23.79	NA	G	8	8
galería	galleria	gAlERIA	galleria	0.750	0.788	0.250	20.71	20.73	NA	S	7	8
fiesta	festa	fjEstA	festa	0.833	0.817	0.500	63.57	122.16	NA	S	6	5
premio	premio	pREmjO	premio	1.000	0.717	0.333	33.93	87.04	NA	S	6	6
tanto	punto	tAntO	punto	0.600	0.740	0.400	443.21	474.63	NA	S	5	5
tanto	tanto	tAntO	tanto	1.000	0.880	0.600	443.21	369.94	NA	G	5	5
labor	lavoro	lAbOR	lavoro	0.667	0.731	0.167	40.18	545.89	NA	S	5	6
junta	giunta	xUntA	¥iunta	0.667	0.783	0.333	18.57	41.54	NA	S	5	6
tirar	trarre	tIRAR	trarre	0.500	0.667	0.167	16.61	52.75	NA	V	5	6
tirar	tirare	tIRAR	tirare	0.833	0.800	0.167	16.61	119.35	NA	V	5	6
espíritu	spirito	EspIRItU	spirito	0.625	0.850	0.375	86.61	76.46	NA	S	8	7
método	metodo	mEtOdO	metodo	0.833	0.850	0.500	61.96	59.54	NA	S	6	6
noventa	novanta	nObEntA	novanta	0.857	0.813	0.429	17.68	13.87	NA	NU	7	7
vicio	vizio	bITjO	viJio	0.800	0.558	0.000	15.18	14.59	NA	S	5	5
urgencia	urgenza	URxEnTjA	ur¥enJa	0.750	0.750	0.125	20.18	16.28	NA	S	8	7
ocupar	occupare	OkUpAR	o«upare	0.750	0.729	0.143	20.54	153.11	NA	V	6	8
justo	giusto	xUstO	¥iusto	0.667	0.783	0.333	68.75	160.01	NA	G	5	6
universo	universo	UnIbERsO	univerSo	1.000	0.798	0.125	52.14	32.02	NA	S	8	8
cola	coda	kOlA	koda	0.750	0.673	0.250	36.96	35.13	NA	S	4	4
acento	accento	ATEntO	ak£into	0.857	0.729	0.286	21.61	10.92	NA	S	6	7
cosa	cosa	kOsA	kosa	1.000	0.850	0.500	339.46	613.35	NA	S	4	4
coro	coro	kORO	koro	1.000	0.825	0.250	11.07	20.45	NA	S	4	4
como	come	kOmO	kome	0.750	0.829	0.500	4363.57	2317.95	NA	B	4	4
copa	coppa	kOpA	koppa	0.800	0.780	0.400	48.04	32.92	NA	S	4	5
lesiones	lesione	lEsjOnEs	lesione	0.875	0.700	0.375	13.39	11.0	NA	S	8	7
nacer	nascere	nATER	naSere	0.714	0.767	0.167	21.79	296.17	NA	V	5	7
largo	lungo	lARgO	lungo	0.600	0.760	0.400	136.79	347.71	NA	G	5	5
largo	largo	lARgO	largo	1.000	0.860	0.400	136.79	52.94	NA	G	5	5
extraer	estrarre	EkstRAER	estrarre	0.625	0.667	0.125	10.18	22.94	NA	V	7	8
parecer	parere	pARETER	parere	0.714	0.754	0.143	34.46	189.45	NA	V	7	6
llama	fiamma	LAmA	fiamma	0.500	0.700	0.167	112.68	33.89	NA	S	5	6
superar	superare	sUpERAR	Superare	0.875	0.800	0.125	26.96	142.12	NA	V	7	8
campeón	campione	kAmpEOn	kampione	0.625	0.800	0.500	27.86	76.92	NA	S	7	8
discurso	discorso	dIskURsO	diskorSo	0.875	0.888	0.375	68.21	100.44	NA	S	8	8
pasado	passato	pAsAdO	passato	0.714	0.800	0.286	322.14	153.92	NA	S	6	7
llave	chiave	LAbE	kiave	0.500	0.658	0.000	22.86	60.71	NA	S	5	6
decreto	decreto	dEkREtO	dekreto	1.000	0.857	0.429	12.32	47.16	NA	S	7	7
aislado	isolato	AjslAdO	iSolato	0.571	0.660	0.143	15.18	19.35	NA	G	7	7
delegado	deputato	dElEgAdO	deputato	0.500	0.691	0.125	15.36	45.99	NA	S	8	8
delegado	delegato	dElEgAdO	delegato	0.875	0.850	0.375	15.36	11.96	NA	G	8	8
autobús	autobus	AwtObUs	autobus	0.857	0.743	0.429	19.64	18.23	NA	S	7	7
avanzar	avanzare	AbAnTAR	avanJare	0.875	0.723	0.125	18.75	43.32	NA	V	7	8
feroz	fiero	fEROT	fiero	0.600	0.660	0.200	13.39	11.39	NA	G	5	5
piloto	pilota	pIlOtO	pilota	0.833	0.853	0.500	18.93	38.84	NA	S	6	6
club	club	klUb	klub	1.000	0.950	0.750	66.96	30.2	NA	S	4	4
igual	uguale	IgwAl	ug­le	0.667	0.715	0.200	104.46	39.6	NA	G	5	6
pedazo	pezzo	pEdATO	pE¢o	0.667	0.750	0.333	11.79	133.18	NA	S	6	5
decidir	decidere	dETIdIR	de£idere	0.750	0.800	0.250	20.89	336.25	NA	V	7	8
perder	perdere	pERdER	perdere	0.857	0.814	0.286	79.29	355.26	NA	V	6	7
margen	margine	mARxEn	mar¥ine	0.714	0.757	0.286	14.64	21.71	NA	S	6	7
isla	isola	IslA	iSola	0.800	0.780	0.200	37.68	61.4	NA	S	4	5
mientras	mentre	mjEntRAs	mentre	0.625	0.757	0.375	472.5	593.36	NA	C	8	6
adentro	dentro	AdEntRO	dentro	0.857	0.829	0.429	18.21	62.33	NA	B	7	6
contexto	contesto	kOntEkstO	kontesto	0.875	0.844	0.556	24.29	15.64	NA	S	8	8
texto	testo	tEkstO	testo	0.800	0.817	0.500	67.32	78.56	NA	S	5	5
tinta	tinta	tIntA	tinta	1.000	0.900	0.600	11.96	11.41	NA	S	5	5
alcohol	alcol	AlkOOl	alkol	0.714	0.817	0.500	51.43	12.76	NA	S	7	5
artículo	articolo	ARtIkUlO	artikolo	0.750	0.862	0.375	54.29	86.26	NA	S	8	8
elegir	eleggere	ElExIR	ele¦ere	0.625	0.743	0.143	34.46	45.34	NA	V	6	8
bandera	bandiera	bAndERA	bandiera	0.875	0.812	0.375	34.46	31.86	NA	S	7	8
circuito	circuito	TIRkwjtO	£irk¯to	1.000	0.812	0.250	18.93	22.79	NA	S	8	8
maniobra	manovra	mAnjObRA	manovra	0.750	0.761	0.250	13.04	34.65	NA	S	8	7
rival	rivale	rIbAl	rivale	0.833	0.765	0.333	21.96	24.5	NA	S	5	6
sufrir	soffrire	sUfRIR	Soffrire	0.625	0.788	0.125	34.11	81.78	NA	V	6	8
sufrir	subire	sUfRIR	Subire	0.500	0.665	0.000	34.11	82.2	NA	V	6	6
manual	manuale	mAnwAl	man­le	0.857	0.767	0.333	12.86	10.85	NA	S	6	7
sendero	sentiero	sEndERO	sentiero	0.750	0.812	0.250	10.0	12.74	NA	S	7	8
marina	marina	mARInA	marina	1.000	0.850	0.333	12.5	12.27	NA	E	6	6
perfil	profilo	pERfIl	profilo	0.571	0.743	0.429	25.36	24.7	NA	S	6	7
alimento	alimento	AlImEntO	alimento	1.000	0.862	0.500	23.57	10.63	NA	S	8	8
plomo	piombo	plOmO	piombo	0.667	0.650	0.333	13.93	13.49	NA	S	5	6
conducir	condurre	kOndUTIR	kondurre	0.625	0.772	0.375	16.79	110.45	NA	V	8	8
marido	marito	mARIdO	marito	0.833	0.850	0.167	136.79	171.29	NA	S	6	6
ciencia	scienza	TjEnTjA	SienJa	0.571	0.629	0.143	136.43	56.85	NA	S	7	7
relativo	relativo	rElAtIbO	relativo	1.000	0.811	0.375	11.43	57.3	NA	G	8	8
líder	leader	lIdER	leader	0.667	0.817	0.333	48.93	80.85	NA	S	5	6
aunque	anche	AwnkE	anke	0.500	0.780	0.400	795.89	2938.65	NA	B	6	5
fijado	fisso	fIxAdO	fisSo	0.500	0.715	0.167	14.29	37.49	NA	G	6	5
retrato	ritratto	rEtRAtO	ritratto	0.750	0.788	0.375	29.64	25.43	NA	S	7	8
verbal	verbale	bERbAl	verbale	0.857	0.770	0.286	11.96	14.14	NA	S	6	7
cultura	cultura	kULtURA	kultura	1.000	0.748	0.286	145.71	116.03	NA	S	7	7
vaso	vaso	bAsO	vaSo	1.000	0.722	0.000	37.32	23.26	NA	S	4	4
ritmo	ritmo	rItmO	ritmo	1.000	0.900	0.600	65.71	56.76	NA	S	5	5
europeo	europeo	EwROpEO	europeo	1.000	0.671	0.143	39.64	148.07	NA	G	7	7
muro	muro	mURO	muro	1.000	0.850	0.250	26.79	83.54	NA	S	4	4
europea	europeo	EwROpEA	europeo	0.857	0.643	0.143	35.54	148.07	NA	G	7	7
mudo	muto	mUdO	muto	0.750	0.875	0.250	11.25	11.43	NA	G	4	4
vago	vago	bAgO	vago	1.000	0.747	0.250	10.0	13.06	NA	G	4	4
