# Supplementary material for: Cross-Language Distributions of High Frequency and Phonetically Similar Cognates
Source: PLoS One. 2013 May 10;8(5):e63006. doi: 10.1371/journal.pone.0063006 (PMC3651159; doi:10.1371/journal.pone.0063006)
Supplement: Dataset S1 — A collection of 15 separate plain text files that contain the automatically identified cognates corresponding to the third column of Table 2 . Measures of orthographic and phonetic similarity as well as frequency information are included. Textfile S1 contains the abbreviations used in the headers of the text files. (ZIP) [file pone.0063006.s004.zip › 4_7_translations.txt]

Spanish	French	p1	p2	o_distance	p_distance	raw_p_distance	l1_frequency	l2_frequency	l1_syntax	l2_syntax	l1_length	l2_length
remedio	remède	rEmEdjO	r@mEd	0.571	0.837	0.571	49.29	16.14	NA	NOM	7	6
león	lion	lEOn	ljo	0.500	0.550	0.250	30.0	20.86	NA	NOM	4	4
ellos	elles	ELOs	El	0.800	0.671	0.250	567.14	420.51	NA	PRO	5	5
asegurar	assurer	AsEgURAR	AsyrA	0.625	0.760	0.375	22.86	107.63	NA	VER	8	7
casco	casque	kAskO	kAsk	0.500	0.900	0.800	17.5	15.42	NA	NOM	5	6
regular	régler	rEgUlAR	rEgl	0.571	0.786	0.571	21.07	85.81	NA	VER	7	6
salario	salaire	sAlARjO	sAlEr	0.571	0.802	0.429	12.14	26.43	NA	NOM	7	7
energía	énergie	EnERxIA	enErZi	0.571	0.814	0.286	111.61	43.06	NA	NOM	7	7
crema	crème	kREmA	krEm	0.600	0.880	0.600	10.36	20.61	NA	NOM	5	5
amable	aimable	AmAblE	EmAbl	0.857	0.870	0.667	22.68	23.41	NA	ADJ	6	7
creer	croire	kREER	krwA	0.500	0.683	0.200	62.68	1711.99	NA	VER	5	6
carro	chariot	kArO	SArjo	0.571	0.751	0.400	19.82	14.4	NA	NOM	5	7
crear	créer	kREAR	kreA	0.600	0.820	0.400	55.0	85.17	NA	VER	5	5
firme	ferme	fIRmE	fErm	0.800	0.820	0.400	41.25	76.86	NA	NOM	5	5
envidia	envie	EnbIdjA	Avi	0.571	0.594	0.000	29.29	213.96	NA	NOM	7	5
sujeto	sujet	sUxEtO	syZE	0.833	0.746	0.333	51.25	120.42	NA	NOM	6	5
unidad	unité	UnIdAd	ynite	0.500	0.738	0.167	70.18	43.46	NA	NOM	6	5
carga	charge	kARgA	SArZ	0.667	0.701	0.200	48.39	32.86	NA	NOM	5	6
utilizar	utiliser	UtIlITAR	ytilizA	0.750	0.835	0.375	45.54	182.44	NA	VER	8	8
ilusión	illusion	IlUsIOn	ilyzjo	0.750	0.668	0.143	38.21	19.14	NA	NOM	7	8
adoptar	adopter	AdOptAR	AdOptA	0.857	0.929	0.857	14.82	15.18	NA	VER	7	7
cuando	quand	kwAndO	kA	0.667	0.667	0.333	1799.11	1827.92	NA	CON	6	5
estación	station	EstATIOn	stAsjo	0.625	0.700	0.375	53.57	29.71	NA	NOM	8	7
ejercer	exercer	ExERTER	EgzErs	0.857	0.714	0.143	19.82	14.53	NA	VER	7	7
resto	reste	rEstO	rEst	0.800	0.900	0.800	127.86	214.54	NA	NOM	5	5
rango	rang	rAngO	rA	0.800	0.700	0.400	13.39	28.21	NA	NOM	5	4
observar	observer	ObsERbAR	opsErvA	0.875	0.836	0.375	34.82	42.66	NA	VER	8	8
social	social	sOTjAl	sosjAl	1.000	0.933	0.667	203.75	34.4	NA	ADJ	6	6
gloria	gloire	glORjA	glwAr	0.500	0.700	0.333	51.43	35.27	NA	NOM	6	6
aceptar	accepter	ATEptAR	AksEptA	0.750	0.843	0.571	51.43	165.84	NA	VER	7	8
negativo	négatif	nEgAtIbO	negAtif	0.625	0.823	0.500	18.39	16.02	NA	ADJ	8	7
circular	circuler	TIRkUlAR	sirkylA	0.875	0.847	0.375	15.71	15.19	NA	VER	8	8
gabinete	cabinet	gAbInEtE	kAbinE	0.750	0.850	0.500	13.21	21.97	NA	NOM	8	7
tablero	tableau	tAblERO	tAblo	0.714	0.814	0.571	11.96	50.11	NA	NOM	7	7
gracia	grâce	gRATjA	grAs	0.500	0.800	0.333	55.0	85.61	NA	PRE	6	5
exacto	exact	EksksAktO	EgzAkt	0.833	0.833	0.444	23.21	86.8	NA	ADJ	6	5
ausencia	absence	AwsEnTjA	ApsAs	0.625	0.690	0.250	59.11	22.86	NA	NOM	8	7
cuatro	quatre	kwAtRO	kAtr	0.667	0.817	0.500	304.11	150.93	NA	ADJ	6	6
gota	goutte	gOtA	gut	0.500	0.750	0.500	19.11	28.03	NA	NOM	4	6
solución	solution	sOlUTIOn	solysjo	0.750	0.685	0.250	83.21	61.96	NA	NOM	8	8
ejemplo	exemple	ExEmplO	EgzApl	0.714	0.702	0.429	86.43	93.2	NA	NOM	7	7
oxígeno	oxygène	OksksIxEnO	OksiZEn	0.571	0.810	0.500	28.39	14.03	NA	NOM	7	7
acción	action	AkTIOn	Aksjo	0.667	0.683	0.333	127.5	69.27	NA	NOM	6	6
bolsa	bourse	bOlsA	burs	0.500	0.698	0.400	40.36	19.66	NA	NOM	5	6
empleado	employé	EmplEAdO	AplwAje	0.500	0.688	0.375	23.57	30.8	NA	NOM	8	7
bomba	bombe	bOmbA	bob	0.800	0.740	0.400	26.25	64.39	NA	NOM	5	5
causa	cause	kAwsA	koz	0.800	0.700	0.200	101.61	218.6	NA	NOM	5	5
amistad	amitié	AmIstAd	Amitje	0.571	0.679	0.429	39.29	36.69	NA	NOM	7	6
cuarto	quart	kwARtO	kAr	0.667	0.733	0.333	128.75	23.02	NA	NOM	6	5
instante	instant	InstAntE	estA	0.875	0.725	0.375	84.29	189.41	NA	NOM	8	7
blanco	blanc	blAnkO	blA	0.833	0.750	0.500	116.25	118.74	NA	ADJ	6	5
blanca	blanc	blAnkA	blA	0.833	0.750	0.500	78.75	118.74	NA	ADJ	6	5
cañón	canon	kANOn	kAno	0.600	0.760	0.400	11.96	22.22	NA	NOM	5	5
amiga	ami	AmIgA	Ami	0.600	0.760	0.400	52.14	747.98	NA	NOM	5	3
amigo	ami	AmIgO	Ami	0.600	0.760	0.400	158.39	747.98	NA	NOM	5	3
diálogo	dialogue	djAlOgO	djAlOg	0.625	0.929	0.857	35.54	16.71	NA	NOM	7	8
gris	gris	gRIs	gri	1.000	0.800	0.250	42.32	19.64	NA	ADJ	4	4
sistema	système	sIstEmA	sistEm	0.571	0.900	0.714	250.18	76.92	NA	NOM	7	7
gran	grand	gRAn	grA	0.800	0.850	0.500	531.79	638.72	NA	ADJ	4	5
crítica	critique	kRItIkA	kritik	0.500	0.857	0.429	57.14	13.93	NA	NOM	7	8
crítico	critique	kRItIkO	kritik	0.500	0.857	0.429	28.57	13.93	NA	NOM	7	8
semana	semaine	sEmAnA	s@mEn	0.714	0.846	0.500	147.86	290.85	NA	NOM	6	7
lago	lac	lAgO	lAk	0.500	0.875	0.500	17.32	31.16	NA	NOM	4	3
radio	radio	rAdjO	rAdjo	1.000	0.940	0.800	83.21	78.23	NA	NOM	5	5
una	une	UnA	yn	0.667	0.725	0.333	8566.96	7907.85	NA	ART	3	3
uno	une	UnO	yn	0.667	0.725	0.333	832.32	7907.85	NA	ART	3	3
gozar	goûter	gOTAR	gutA	0.500	0.718	0.400	12.68	42.27	NA	VER	5	6
femenino	féminin	fEmEnInO	femine	0.625	0.765	0.375	28.39	16.88	NA	ADJ	8	7
paraíso	paradis	pARAIsO	pArAdi	0.571	0.779	0.429	28.75	33.23	NA	NOM	7	7
cámara	caméra	kAmARA	kAmerA	0.667	0.892	0.667	39.82	56.18	NA	NOM	6	6
urgente	urgent	URxEntE	yrZA	0.857	0.656	0.000	14.11	31.56	NA	ADJ	7	6
ver	voir	bER	vErA	0.500	0.747	0.250	453.93	4119.43	NA	VER	3	4
dignidad	dignité	dIgnIdAd	diNite	0.625	0.739	0.125	35.36	14.61	NA	NOM	8	7
voz	voix	bOT	vwA	0.500	0.463	0.000	272.86	130.83	NA	NOM	3	4
vos	vous	bOs	vu	0.750	0.529	0.000	24.29	13589.7	NA	PRO	3	4
circo	cirque	TIRkO	sirk	0.500	0.820	0.200	14.82	23.25	NA	NOM	5	6
comparar	comparer	kOmpARAR	kopArA	0.875	0.825	0.500	11.61	25.84	NA	VER	8	8
coronel	colonel	kOROnEl	kolonEl	0.857	0.827	0.571	40.18	103.7	NA	NOM	7	7
recoger	récolter	rEkOxER	rekOltA	0.625	0.702	0.429	26.96	10.65	NA	VER	7	8
recoger	rentrer	rEkOxER	rAtrA	0.571	0.682	0.143	26.96	532.51	NA	VER	7	7
recoger	retirer	rEkOxER	r@tirA	0.571	0.695	0.143	26.96	80.26	NA	VER	7	7
resistir	résister	rEsIstIR	rezistA	0.750	0.808	0.375	12.14	38.91	NA	VER	8	8
jurado	jury	xURAdO	Zyri	0.500	0.638	0.000	16.79	18.8	NA	NOM	6	4
borde	bord	bORdE	bOr	0.800	0.780	0.400	35.0	79.9	NA	NOM	5	4
activo	actif	AktIbO	Aktif	0.667	0.815	0.500	25.36	10.15	NA	ADJ	6	5
agente	agent	AxEntE	AZA	0.833	0.670	0.167	27.14	117.9	NA	NOM	6	5
presión	pression	pREsIOn	prEsjo	0.750	0.729	0.429	68.39	37.28	NA	NOM	7	8
natural	naturel	nAtURAl	nAtyrEl	0.857	0.899	0.571	121.61	39.78	NA	ADJ	7	7
trago	trait	tRAgO	trE	0.600	0.740	0.200	16.25	15.86	NA	NOM	5	5
citar	citer	TItAR	sitA	0.800	0.840	0.400	14.64	17.51	NA	VER	5	5
traer	porter	tRAER	pOrtA	0.500	0.520	0.000	17.5	319.98	NA	VER	5	6
balcón	balcon	bAlkOn	bAlko	0.833	0.867	0.667	26.61	10.53	NA	NOM	6	6
virgen	vierge	bIRxEn	vjErZ	0.667	0.632	0.000	29.64	26.03	NA	ADJ	6	6
juzgar	juger	xUTgAR	ZyZ	0.667	0.629	0.000	12.14	56.12	NA	VER	6	5
plano	plan	plAnO	plA	0.800	0.800	0.600	48.93	147.54	NA	NOM	5	4
plaza	place	plATA	plAs	0.600	0.880	0.600	97.68	301.3	NA	NOM	5	5
frágil	fragile	fRAxIl	frAZil	0.714	0.917	0.500	17.5	15.89	NA	ADJ	6	7
playa	plage	plAyA	plAZ	0.600	0.743	0.600	41.96	48.19	NA	NOM	5	5
capaz	capable	kApAT	kApAbl	0.571	0.867	0.667	161.79	76.85	NA	ADJ	5	7
plato	plat	plAtO	plA	0.800	0.800	0.600	30.89	30.24	NA	NOM	5	4
absurdo	absurde	AbsURdO	Apsyrd	0.857	0.868	0.429	32.68	23.59	NA	ADJ	7	7
perfume	parfum	pERfUmE	pArf^	0.714	0.774	0.286	18.39	30.0	NA	NOM	7	6
canto	chant	kAntO	SA	0.600	0.611	0.200	21.25	25.9	NA	NOM	5	5
crédito	crédit	kREdItO	kredi	0.857	0.771	0.286	23.75	28.21	NA	NOM	7	6
escrito	écrit	EskRItO	ekri	0.571	0.700	0.143	70.18	10.67	NA	NOM	7	5
congreso	congrès	kOngREsO	kogrE	0.750	0.762	0.375	56.96	15.77	NA	NOM	8	7
mayoría	majorité	mAyORIA	mAZorite	0.500	0.671	0.250	188.75	11.43	NA	NOM	7	8
criminal	criminel	kRImInAl	kriminEl	0.875	0.902	0.500	12.32	35.62	NA	NOM	8	8
civil	civil	TIbIl	sivil	1.000	0.818	0.200	75.71	20.46	NA	ADJ	5	5
campo	camp	kAmpO	kA	0.800	0.700	0.400	184.64	114.93	NA	NOM	5	4
campo	champ	kAmpO	SA	0.600	0.611	0.200	184.64	57.22	NA	NOM	5	5
campo	campagne	kAmpO	kApAN	0.500	0.760	0.400	184.64	51.12	NA	NOM	5	8
canal	canal	kAnAl	kAnAl	1.000	1.000	1.000	31.07	17.11	NA	NOM	5	5
caballo	cavalier	kAbALO	kAvAlje	0.500	0.678	0.429	63.21	10.95	NA	NOM	7	8
cintura	ceinture	TIntURA	setyr	0.750	0.754	0.143	23.39	22.57	NA	NOM	7	8
calma	calme	kALmA	kAlm	0.800	0.708	0.600	30.71	105.2	NA	NOM	5	5
examen	examen	EksksAmEn	EgzAme	1.000	0.800	0.333	25.36	47.77	NA	NOM	6	6
música	musicien	mUsIkA	myzisje	0.500	0.704	0.143	106.43	13.3	NA	NOM	6	8
calor	chaleur	kAlOR	SAl9r	0.571	0.826	0.400	82.14	39.13	NA	NOM	5	7
publicar	publier	pUblIkAR	pyblijA	0.750	0.796	0.500	11.61	21.07	NA	VER	8	7
experto	expert	EkspERtO	EkspEr	0.857	0.862	0.625	16.96	20.14	NA	NOM	7	6
botón	bouton	bOtOn	buto	0.667	0.740	0.400	13.39	32.44	NA	NOM	5	6
venir	parvenir	bEnIR	pArv@nE	0.625	0.742	0.000	51.07	22.73	NA	VER	5	8
venir	venir	bEnIR	v@nE	1.000	0.729	0.200	51.07	2763.82	NA	VER	5	5
mil	mille	mIl	mil	0.600	0.933	0.667	150.36	55.43	NA	ADJ	3	5
mundo	monde	mUndO	mod	0.600	0.760	0.400	675.54	830.72	NA	NOM	5	5
estudio	studio	EstUdjO	stydjo	0.857	0.839	0.571	139.82	27.77	NA	NOM	7	6
ataque	attaque	AtAkE	AtAk	0.857	0.900	0.800	56.79	59.92	NA	NOM	6	7
simple	simple	sImplE	sepl	1.000	0.800	0.500	96.96	137.69	NA	ADJ	6	6
nación	nation	nATIOn	nAsjo	0.667	0.683	0.333	40.36	24.8	NA	NOM	6	6
mes	mois	mEs	mwA	0.500	0.572	0.333	103.04	312.31	NA	NOM	3	4
venta	vente	bEntA	vAt	0.800	0.661	0.200	28.75	27.54	NA	NOM	5	5
reciente	récent	rETjEntE	resA	0.625	0.665	0.125	61.25	12.42	NA	ADJ	8	6
mal	malade	mAl	mAlAd	0.500	0.800	0.600	274.11	158.27	NA	ADJ	3	6
mal	mal	mAl	mAl	1.000	1.000	1.000	274.11	453.95	NA	ADV	3	3
mas	mais	mAs	mE	0.750	0.739	0.333	214.29	5179.05	NA	CON	3	4
mar	mer	mAR	mEr	0.667	0.872	0.333	154.11	106.61	NA	NOM	3	3
les	leur	lEs	l9r	0.500	0.825	0.333	662.14	283.82	NA	PRO	3	4
les	elles	lEs	El	0.600	0.728	0.333	662.14	420.51	NA	PRO	3	5
les	les	lEs	le	1.000	0.733	0.333	662.14	8720.38	NA	ART	3	3
los	les	lOs	le	0.667	0.706	0.333	14905.54	8720.38	NA	ART	3	3
los	vous	lOs	vu	0.500	0.561	0.000	14905.54	13589.7	NA	PRO	3	4
presente	présent	pREsEntE	prezA	0.750	0.727	0.125	83.39	66.72	NA	NOM	8	7
razón	raison	rATOn	rEzo	0.500	0.763	0.200	221.07	467.94	NA	NOM	5	6
historia	histoire	IstORjA	istwAr	0.625	0.714	0.286	332.86	359.92	NA	NOM	8	8
cable	câble	kAblE	kAbl	0.800	0.900	0.800	13.93	17.04	NA	NOM	5	5
las	les	lAs	le	0.667	0.651	0.333	9611.25	8720.38	NA	ART	3	3
posición	opinion	pOsITIOn	opinjo	0.500	0.562	0.000	80.71	33.89	NA	NOM	8	7
posición	position	pOsITIOn	pozisjo	0.750	0.700	0.125	80.71	61.74	NA	NOM	8	8
ceder	céder	TEdER	sEd	0.800	0.780	0.400	13.75	24.21	NA	VER	5	5
bloque	bloc	blOkE	blOk	0.500	0.900	0.800	11.96	17.28	NA	NOM	6	4
estadio	stade	EstAdjO	stAd	0.571	0.786	0.571	25.0	15.14	NA	NOM	7	5
promesa	promesse	pROmEsA	promEs	0.750	0.871	0.571	18.93	32.2	NA	NOM	7	8
deporte	sport	dEpORtE	spOr	0.571	0.714	0.286	47.68	30.04	NA	NOM	7	5
nos	vous	nOs	vu	0.500	0.546	0.000	1161.61	13589.7	NA	PRO	3	4
nos	nous	nOs	nu	0.750	0.667	0.333	1161.61	4772.12	NA	PRO	3	4
general	général	xEnERAl	ZenerAl	0.714	0.871	0.429	277.14	124.83	NA	NOM	7	7
progreso	progrès	pROgREsO	progrE	0.750	0.812	0.375	30.18	18.52	NA	NOM	8	7
íntimo	intime	IntImO	etim	0.667	0.767	0.333	18.04	15.78	NA	ADJ	6	6
tumba	tombe	tUmbA	tob	0.600	0.760	0.400	22.68	49.67	NA	NOM	5	5
tumba	tombeau	tUmbA	tobo	0.571	0.760	0.400	22.68	10.22	NA	NOM	5	7
hilo	fil	IlO	fil	0.500	0.600	0.000	27.68	64.92	NA	NOM	4	3
encuesta	enquête	EnkwEstA	AkEt	0.500	0.715	0.375	15.89	57.98	NA	NOM	8	7
esencia	essence	EsEnTjA	esAs	0.571	0.688	0.143	20.0	33.24	NA	NOM	7	7
grande	grand	gRAndE	grA	0.833	0.733	0.333	112.68	638.72	NA	ADJ	6	5
partido	parti	pARtIdO	pArti	0.714	0.814	0.429	260.0	46.59	NA	NOM	7	5
partido	partie	pARtIdO	pArti	0.714	0.814	0.429	260.0	191.19	NA	NOM	7	6
mental	mental	mEntAl	mAtAl	1.000	0.870	0.667	34.46	18.15	NA	ADJ	6	6
poseer	posséder	pOsEER	posEd	0.625	0.817	0.500	16.43	42.76	NA	VER	6	8
qué	quel	kE	kEl	0.500	0.833	0.667	1101.79	657.71	NA	ADJ	3	4
qué	que	kE	k2	0.667	0.850	0.500	1101.79	4100.9	NA	PRO	3	3
proceder	plaider	pROTEdER	plEdA	0.500	0.740	0.375	14.82	11.46	NA	VER	8	7
proceder	procéder	pROTEdER	prosEd	0.875	0.812	0.375	14.82	12.91	NA	VER	8	8
problema	problème	pROblEmA	problEm	0.750	0.888	0.625	210.0	520.07	NA	NOM	8	8
que	que	kE	k2	1.000	0.850	0.500	27351.61	4100.9	NA	PRO	3	3
que	qui	kE	ki	0.667	0.750	0.500	27351.61	5516.52	NA	PRO	3	3
que	lequel	kE	l@kEl	0.500	0.700	0.400	27351.61	64.31	NA	PRO	3	6
verso	vers	bERsO	vEr	0.800	0.698	0.200	10.71	227.77	NA	PRE	5	4
dudar	douter	dUdAR	dutA	0.500	0.860	0.400	11.43	77.77	NA	VER	5	6
local	local	lOkAl	lokAl	1.000	0.940	0.800	50.54	18.11	NA	ADJ	5	5
artista	artiste	ARtIstA	Artist	0.857	0.886	0.571	34.82	40.78	NA	NOM	7	7
plantear	avancer	plAntEAR	AvAs	0.500	0.667	0.250	10.71	95.62	NA	VER	8	7
estable	stable	EstAblE	stAbl	0.857	0.857	0.714	19.11	10.09	NA	ADJ	7	6
divino	divin	dIbInO	dive	0.833	0.698	0.167	12.68	26.55	NA	ADJ	6	5
menudo	menu	mEnUdO	m@ny	0.667	0.756	0.333	12.32	11.15	NA	NOM	6	4
curso	cours	kURsO	kur	0.600	0.740	0.200	49.11	143.05	NA	NOM	5	5
letra	lettre	lEtRA	lEtr	0.667	0.880	0.600	31.07	156.77	NA	NOM	5	6
por	pour	pOR	pur	0.750	0.800	0.333	7151.79	7078.55	NA	PRE	3	4
por	par	pOR	pAr	0.667	0.900	0.333	7151.79	1753.02	NA	PRE	3	3
millón	million	mILOn	miljo	0.714	0.508	0.200	41.96	124.7	NA	NOM	6	7
plan	plan	plAn	plA	1.000	0.875	0.750	63.75	147.54	NA	NOM	4	4
pie	pied	pjE	pje	0.750	0.900	0.667	132.68	214.08	NA	NOM	3	4
ambición	ambition	AmbITIOn	Abisjo	0.750	0.675	0.250	11.96	11.15	NA	NOM	8	8
treinta	trente	tREjntA	trAt	0.714	0.731	0.286	85.18	18.91	NA	ADJ	7	6
producto	produit	pROdUktO	prod¬i	0.750	0.668	0.250	66.43	28.8	NA	NOM	8	7
gratis	gratuit	gRAtIs	grAt¬i	0.714	0.783	0.500	10.0	24.28	NA	ADJ	6	7
reducir	réduire	rEdUTIR	red¬irA	0.571	0.706	0.286	32.86	27.88	NA	VER	7	7
pulso	pouls	pUlsO	pu	0.600	0.660	0.200	15.71	15.64	NA	NOM	5	5
pan	pain	pAn	pe	0.750	0.651	0.333	54.64	67.58	NA	NOM	3	4
paz	paix	pAT	pE	0.500	0.739	0.333	112.14	144.86	NA	NOM	3	4
par	paire	pAR	pEr	0.600	0.872	0.333	105.89	21.59	NA	NOM	3	5
informar	informer	InfORmAR	efOrmA	0.875	0.838	0.500	10.54	37.42	NA	VER	8	8
producir	produire	pROdUTIR	prod¬irA	0.750	0.730	0.250	43.39	49.81	NA	VER	8	8
diez	dix	djET	dis	0.500	0.725	0.250	158.57	118.29	NA	ADJ	4	3
tal	tel	tAl	tEl	0.667	0.906	0.667	273.75	66.9	NA	ADJ	3	3
sur	sud	sUR	syd	0.667	0.792	0.333	57.5	23.95	NA	NOM	3	3
corona	couronne	kOROnA	kurOn	0.625	0.817	0.500	25.36	23.15	NA	NOM	6	8
sol	sol	sOl	sOl	1.000	1.000	1.000	186.07	47.17	NA	NOM	3	3
sol	soleil	sOl	solEj	0.500	0.740	0.400	186.07	123.34	NA	NOM	3	6
sin	sans	sIn	sA	0.500	0.654	0.333	1594.11	1003.44	NA	PRE	3	4
pipa	pipe	pIpA	pip	0.750	0.825	0.500	14.46	16.38	NA	NOM	4	4
pila	pile	pIlA	pil	0.750	0.825	0.500	10.54	21.3	NA	NOM	4	4
suerte	sort	swERtE	sOr	0.500	0.700	0.167	102.32	44.8	NA	NOM	6	4
sal	sel	sAl	sEl	0.667	0.906	0.667	21.25	21.83	NA	NOM	3	3
dios	dieu	djOs	dj2	0.500	0.779	0.500	227.86	903.41	NA	NOM	4	4
público	public	pUblIkO	pyblik	0.714	0.854	0.571	156.43	46.97	NA	NOM	7	6
verde	vert	bERdE	vEr	0.600	0.698	0.200	69.46	52.59	NA	ADJ	5	4
don	don	dOn	do	1.000	0.733	0.333	318.75	43.78	NA	NOM	3	3
fijar	fixer	fIxAR	fiksA	0.600	0.700	0.200	12.68	32.73	NA	VER	5	5
enviar	envoyer	EnbjAR	AvErA	0.571	0.585	0.167	11.07	360.16	NA	VER	6	7
efecto	effet	EfEktO	efE	0.500	0.700	0.333	89.64	116.75	NA	NOM	6	5
opción	option	OpTIOn	Opsjo	0.667	0.683	0.333	25.18	12.31	NA	NOM	6	6
existir	exister	EksksIstIR	EgzistA	0.857	0.776	0.300	26.25	136.24	NA	VER	7	7
delito	délit	dElItO	deli	0.667	0.750	0.333	28.04	13.52	NA	NOM	6	5
invitado	invité	InbItAdO	evite	0.625	0.670	0.125	13.57	41.19	NA	NOM	8	6
modelo	modèle	mOdElO	modEl	0.667	0.867	0.667	80.0	25.06	NA	NOM	6	6
nacional	national	nATjOnAl	nAsjonAl	0.875	0.950	0.750	116.25	34.61	NA	ADJ	8	8
privado	privé	pRIbAdO	prive	0.571	0.701	0.143	30.18	36.44	NA	ADJ	7	5
instinto	instinct	InstIntO	este	0.750	0.700	0.250	16.43	16.95	NA	NOM	8	8
secreto	secret	sEkREtO	s@krE	0.857	0.823	0.429	65.54	103.49	NA	NOM	7	6
motivo	motif	mOtIbO	motif	0.667	0.765	0.333	78.93	16.56	NA	NOM	6	5
lujo	luxe	lUxO	lyks	0.500	0.669	0.250	38.75	15.62	NA	NOM	4	4
fin	fin	fIn	fe	1.000	0.767	0.333	216.79	213.37	NA	NOM	3	3
cuadro	cadre	kwAdRO	kAdr	0.667	0.817	0.500	60.36	13.53	NA	NOM	6	5
luna	lune	lUnA	lyn	0.750	0.794	0.500	52.5	61.02	NA	NOM	4	4
análisis	analyse	AnAlIsIs	AnAliz	0.500	0.850	0.500	87.68	23.26	NA	NOM	8	7
duro	dur	dURO	dyr	0.750	0.769	0.250	63.75	187.84	NA	ADJ	4	3
gas	gaz	gAs	gAz	0.667	1.000	0.667	33.21	36.33	NA	NOM	3	3
central	central	TEntRAl	sAtrAl	1.000	0.860	0.429	72.86	18.14	NA	ADJ	7	7
persona	personne	pERsOnA	pErsOn	0.750	0.914	0.714	171.79	577.6	NA	PRO	7	8
granada	grenade	gRAnAdA	gr@nAd	0.714	0.869	0.571	18.04	11.67	NA	NOM	7	7
avance	avance	AbAnTE	AvAs	1.000	0.748	0.333	24.46	69.25	NA	NOM	6	6
lanzar	lancer	lAnTAR	lAs	0.667	0.733	0.333	16.61	75.22	NA	VER	6	6
punta	pointe	pUntA	pwet	0.500	0.635	0.400	41.43	13.32	NA	NOM	5	6
esa	cela	EsA	s@lA	0.500	0.761	0.250	712.32	492.56	NA	PRO	3	4
ese	elle	EsE	El	0.500	0.728	0.333	786.79	4520.53	NA	PRO	3	4
estudiar	étudier	EstUdjAR	etydjA	0.625	0.797	0.500	41.96	70.9	NA	VER	8	7
delicado	délicat	dElIkAdO	delikA	0.625	0.812	0.500	17.32	22.52	NA	ADJ	8	7
ducha	douche	dUJA	duS	0.667	0.800	0.250	12.68	36.06	NA	NOM	5	6
avión	avion	AbIOn	Avjo	0.800	0.558	0.200	50.36	128.35	NA	NOM	5	5
fondo	fonds	fOndO	fo	0.800	0.640	0.200	180.54	15.1	NA	NOM	5	5
fondo	fond	fOndO	fo	0.800	0.640	0.200	180.54	110.07	NA	NOM	5	4
oeste	ouest	OEstE	wEst	0.600	0.743	0.600	20.89	27.79	NA	NOM	5	5
suicidio	suicide	swjTIdjO	s¬isid	0.750	0.700	0.250	21.07	27.33	NA	NOM	8	7
capital	capitale	kApItAl	kApitAl	0.875	0.971	0.857	85.54	13.35	NA	NOM	7	8
coraje	colère	kORAxE	kolEr	0.500	0.658	0.167	13.21	68.9	NA	NOM	6	6
puta	pute	pUtA	pyt	0.750	0.794	0.500	21.07	105.25	NA	NOM	4	4
puta	putain	pUtA	pyte	0.667	0.782	0.500	21.07	306.74	NA	NOM	4	6
puro	pur	pURO	pyr	0.750	0.769	0.250	42.14	58.46	NA	ADJ	4	3
lobo	loup	lObO	lu	0.500	0.625	0.250	15.18	30.42	NA	NOM	4	4
adulto	adulte	AdUltO	Adylt	0.833	0.863	0.667	17.68	23.34	NA	NOM	6	6
adulta	adulte	AdUltA	Adylt	0.833	0.863	0.667	12.32	23.34	NA	NOM	6	6
policía	policier	pOlITIA	polisje	0.625	0.743	0.286	120.36	34.15	NA	NOM	7	8
policía	police	pOlITIA	polis	0.714	0.771	0.286	120.36	276.21	NA	NOM	7	6
elegante	élégant	ElEgAntE	elegA	0.625	0.738	0.375	21.96	10.13	NA	ADJ	8	7
cesar	cesser	TEsAR	sEsA	0.667	0.880	0.600	11.07	68.11	NA	VER	5	6
familia	famille	fAmIljA	fAmij	0.714	0.829	0.571	210.0	384.92	NA	NOM	7	7
directo	direct	dIREktO	dirEkt	0.857	0.886	0.571	22.68	21.89	NA	ADJ	7	6
doce	douze	dOTE	duz	0.600	0.725	0.250	65.54	21.81	NA	ADJ	4	5
amante	amant	AmAntE	AmA	0.833	0.750	0.500	33.39	35.03	NA	NOM	6	5
dirigir	diriger	dIRIxIR	diriZ	0.857	0.757	0.143	15.54	65.1	NA	VER	7	7
cómplice	complice	kOmplITE	koplis	0.875	0.800	0.375	13.21	14.41	NA	NOM	8	8
museo	musée	mUsEO	myze	0.600	0.775	0.200	20.71	20.7	NA	NOM	5	5
medicina	médecine	mEdITInA	mEdsin	0.625	0.838	0.500	43.39	23.51	NA	NOM	8	8
delante	devant	dElAntE	d@vA	0.714	0.720	0.286	57.86	208.19	NA	PRE	7	6
tímido	timide	tImIdO	timid	0.667	0.850	0.500	11.96	16.36	NA	ADJ	6	6
diputado	député	dIpUtAdO	depyte	0.500	0.762	0.375	24.64	10.4	NA	NOM	8	6
aviso	avis	AbIsO	Avi	0.800	0.678	0.200	18.57	139.22	NA	NOM	5	4
acceso	accès	AkTEsO	AksE	0.667	0.817	0.500	47.32	29.53	NA	NOM	6	5
lengua	langue	lEngwA	lAg	0.667	0.703	0.333	101.79	69.11	NA	NOM	6	6
reacción	réaction	rEAkTIOn	reAksjo	0.625	0.725	0.375	53.21	26.41	NA	NOM	8	8
episodio	épisode	EpIsOdjO	epizOd	0.625	0.812	0.375	17.14	17.32	NA	NOM	8	7
pantalón	pantalon	pAntAlOn	pAtAlo	0.875	0.838	0.625	18.21	37.55	NA	NOM	8	8
andar	hanter	AndAR	AtA	0.500	0.800	0.400	43.04	11.37	NA	VER	5	6
soledad	solitude	sOlEdAd	solityd	0.500	0.781	0.429	62.5	19.64	NA	NOM	7	8
curioso	curieux	kURjOsO	kyrj2z	0.571	0.813	0.286	30.71	34.36	NA	ADJ	7	7
curiosa	curieux	kURjOsA	kyrj2z	0.571	0.813	0.286	18.21	34.36	NA	ADJ	7	7
uniforme	uniforme	UnIfORmE	ynifOrm	1.000	0.860	0.500	33.57	31.01	NA	NOM	8	8
función	fonction	fUnTIOn	foksjo	0.625	0.655	0.143	103.04	21.95	NA	NOM	7	8
pulmón	poumon	pULmOn	pumo	0.500	0.750	0.333	10.89	16.65	NA	NOM	6	6
morir	mourir	mORIR	m9r	0.833	0.732	0.200	73.57	916.4	NA	VER	5	6
morir	périr	mORIR	peri	0.600	0.743	0.000	73.57	11.2	NA	VER	5	5
mosca	mouche	mOskA	muS	0.500	0.680	0.200	10.71	24.65	NA	NOM	5	6
poema	poème	pOEmA	poEm	0.600	0.840	0.600	26.07	27.03	NA	NOM	5	5
célula	cellule	TElUlA	selyl	0.571	0.796	0.333	36.79	42.98	NA	NOM	6	7
poeta	poète	pOEtA	poEt	0.600	0.840	0.600	62.5	22.65	NA	NOM	5	5
escena	scène	EsTEnA	sEn	0.500	0.750	0.500	68.04	107.96	NA	NOM	6	5
inventar	inventer	InbEntAR	evAtA	0.875	0.707	0.250	11.43	53.96	NA	VER	8	8
hospital	hôpital	OspItAl	opitAl	0.750	0.857	0.571	45.71	133.15	NA	NOM	8	7
paquete	paquet	pAkEtE	pAkE	0.857	0.833	0.667	29.64	44.96	NA	NOM	7	6
tren	train	tREn	tre	0.600	0.775	0.250	46.07	255.28	NA	NOM	4	5
tres	trois	tREs	trwA	0.600	0.654	0.250	580.0	380.8	NA	ADJ	4	5
desorden	bordel	dEsORdEn	bOrdEl	0.500	0.749	0.375	16.25	98.77	NA	NOM	8	6
desorden	désordre	dEsORdEn	dezOrdr	0.625	0.875	0.375	16.25	13.64	NA	NOM	8	8
ministro	ministre	mInIstRO	ministr	0.875	0.875	0.500	120.71	41.41	NA	NOM	8	8
madre	mère	mAdRE	mEr	0.600	0.723	0.200	380.54	686.79	NA	NOM	5	4
fase	phase	fAsE	fAz	0.600	0.875	0.500	53.57	13.22	NA	NOM	4	5
divorcio	divorce	dIbORTjO	divOrs	0.750	0.773	0.250	10.18	23.23	NA	NOM	8	7
lista	liste	lIstA	list	0.800	0.860	0.600	64.46	71.56	NA	NOM	5	5
bondad	bonté	bOndAd	bote	0.500	0.692	0.167	14.82	17.88	NA	NOM	6	5
correcto	correct	kOrEktO	korEkt	0.875	0.886	0.714	16.25	19.24	NA	ADJ	8	7
modesto	modeste	mOdEstO	modEst	0.857	0.886	0.714	11.25	10.64	NA	ADJ	7	7
tubo	tube	tUbO	tyb	0.750	0.794	0.500	14.82	17.4	NA	NOM	4	4
motor	moteur	mOtOR	mot9r	0.667	0.855	0.400	33.21	33.63	NA	NOM	5	6
dominar	dominer	dOmInAR	dominA	0.857	0.857	0.571	13.39	15.66	NA	VER	7	7
sonrisa	sourire	sOnRIsA	suri	0.571	0.671	0.143	98.75	53.97	NA	VER	7	7
pausa	pause	pAwsA	poz	0.800	0.700	0.200	20.89	28.24	NA	NOM	5	5
dominio	domaine	dOmInjO	domEn	0.571	0.771	0.429	30.36	21.57	NA	NOM	7	7
límite	limite	lImItE	limit	0.833	0.850	0.500	29.29	32.77	NA	NOM	6	6
moderno	moderne	mOdERnO	modErn	0.857	0.871	0.571	34.82	21.3	NA	ADJ	7	7
tribunal	tribunal	tRIbUnAl	tribynAl	1.000	0.922	0.625	30.89	37.98	NA	NOM	8	8
socio	associé	sOTjO	Asosje	0.571	0.786	0.333	12.5	22.51	NA	NOM	5	7
retorno	retour	rEtORnO	r@tur	0.571	0.751	0.286	16.43	138.94	NA	NOM	7	6
sostener	porter	sOstEnER	pOrtA	0.500	0.690	0.250	11.96	319.98	NA	VER	8	6
sostener	soutenir	sOstEnER	sutnE	0.750	0.750	0.500	11.96	35.56	NA	VER	8	8
marqués	marquis	mARkEs	mArki	0.857	0.817	0.500	38.21	16.69	NA	NOM	7	7
miseria	misère	mIsERjA	mizEr	0.571	0.814	0.286	30.18	18.77	NA	NOM	7	6
cubrir	couvrir	kUbRIR	kuvEr	0.714	0.753	0.167	18.39	88.29	NA	VER	6	7
mover	bouger	mObER	buZ	0.500	0.626	0.200	16.96	211.9	NA	VER	5	6
marchar	marcher	mARJAR	mArSA	0.857	0.883	0.500	10.18	364.37	NA	VER	7	7
forma	forme	fORmA	fOrm	0.800	0.880	0.600	489.82	94.19	NA	NOM	5	5
silencio	silence	sIlEnTjO	silAs	0.750	0.740	0.250	167.5	106.43	NA	NOM	8	7
foto	photo	fOtO	foto	0.600	0.850	0.500	36.25	209.1	NA	NOM	4	5
defensa	défense	dEfEnsA	defAs	0.714	0.774	0.429	96.96	50.94	NA	NOM	7	7
rutina	routine	rUtInA	rutin	0.714	0.850	0.500	19.82	12.14	NA	NOM	6	7
crimen	crime	kRImEn	krim	0.833	0.783	0.333	29.29	104.07	NA	NOM	6	5
dormir	endormir	dORmIR	AdOrmE	0.750	0.767	0.333	60.54	48.19	NA	VER	6	8
dormir	dormir	dORmIR	dOrmE	1.000	0.850	0.500	60.54	392.09	NA	VER	6	6
ayer	hier	AyER	jEr	0.500	0.650	0.250	239.82	223.77	NA	ADV	4	4
ala	aile	AlA	El	0.500	0.739	0.333	13.04	33.45	NA	NOM	3	4
metro	mesure	mEtRO	m@zyr	0.500	0.672	0.200	30.89	32.15	NA	NOM	5	6
metro	métro	mEtRO	metro	0.800	0.860	0.400	30.89	18.17	NA	NOM	5	5
metro	mètre	mEtRO	mEtr	0.600	0.880	0.600	30.89	43.49	NA	NOM	5	5
valle	vallée	bALE	vAle	0.833	0.582	0.250	22.32	13.54	NA	NOM	5	6
conjunto	commun	kOnxUntO	kom^	0.500	0.638	0.125	102.32	25.08	NA	ADJ	8	6
valor	valeur	bAlOR	vAl9r	0.667	0.833	0.400	104.46	45.4	NA	NOM	5	6
saber	savoir	sAbER	sASA	0.500	0.730	0.400	210.18	4516.71	NA	VER	5	6
túnel	tunnel	tUnEl	tynEl	0.667	0.935	0.800	15.71	19.24	NA	NOM	5	6
pistola	pistolet	pIstOlA	pistolE	0.750	0.888	0.571	26.79	34.92	NA	NOM	7	8
humano	humain	UmAnO	yme	0.667	0.659	0.200	134.11	107.1	NA	ADJ	6	6
metal	métal	mEtAl	metAl	0.800	0.940	0.800	18.39	14.36	NA	NOM	5	5
planta	plante	plAntA	plAt	0.833	0.833	0.667	38.39	21.86	NA	NOM	6	6
quien	qui	kjEn	ki	0.600	0.625	0.250	445.89	5516.52	NA	PRO	5	3
meter	rentrer	mEtER	rAtrA	0.571	0.660	0.200	23.21	532.51	NA	VER	5	7
meter	mettre	mEtER	mE	0.667	0.700	0.400	23.21	1004.83	NA	VER	5	6
azar	hasard	ATAR	AzAr	0.500	0.950	0.500	18.75	48.07	NA	NOM	4	6
montaña	montagne	mOntANA	motAN	0.625	0.814	0.571	34.46	62.01	NA	NOM	7	8
montaña	mont	mOntANA	mo	0.571	0.600	0.143	34.46	12.63	NA	NOM	7	4
cantar	chant	kAntAR	SA	0.500	0.614	0.167	24.46	25.9	NA	NOM	6	5
cantar	chanter	kAntAR	SAtA	0.714	0.759	0.500	24.46	166.34	NA	VER	6	7
atacar	attaquer	AtAkAR	AtAkA	0.500	0.917	0.833	13.93	99.63	NA	VER	6	8
bar	bar	bAR	bAr	1.000	0.967	0.667	53.21	67.57	NA	NOM	3	3
árabe	arabe	ARAbE	ArAb	0.800	0.880	0.600	16.25	13.62	NA	NOM	5	5
bueno	bien	bwEnO	bje	0.600	0.640	0.200	202.86	4213.78	NA	ADV	5	4
nombrar	nommer	nOmbRAR	nomA	0.571	0.743	0.429	10.18	45.6	NA	VER	7	6
justicia	justice	xUstITjA	Zystis	0.750	0.772	0.250	64.11	50.96	NA	NOM	8	7
incendio	incendie	InTEndjO	esAdi	0.875	0.671	0.125	14.82	19.84	NA	NOM	8	8
victoria	victoire	bIktORjA	viktwAr	0.625	0.698	0.250	65.0	34.96	NA	NOM	8	8
romper	rompre	rOmpER	ropE	0.667	0.783	0.500	35.54	41.37	NA	VER	6	6
italiano	italien	ItAljAnO	itAlje	0.750	0.802	0.500	37.5	26.66	NA	ADJ	8	7
horror	horreur	OrOR	or9r	0.714	0.819	0.250	29.82	46.19	NA	NOM	6	7
asistir	assister	AsIstIR	AsistA	0.750	0.823	0.571	20.89	30.57	NA	VER	7	8
mundial	mondial	mUndjAl	modjAl	0.857	0.900	0.714	87.68	13.79	NA	ADJ	7	7
flor	fleur	flOR	fl9r	0.600	0.894	0.500	33.04	99.75	NA	NOM	4	5
corregir	corriger	kOrExIR	koriZ	0.750	0.739	0.286	10.89	12.24	NA	VER	8	8
todo	tout	tOdO	tus	0.500	0.650	0.250	1378.93	2948.75	NA	ADJ	4	4
toda	tout	tOdA	tus	0.500	0.650	0.250	476.61	2948.75	NA	ADJ	4	4
húmedo	humide	UmEdO	ymid	0.500	0.735	0.400	14.46	11.23	NA	ADJ	6	6
tono	ton	tOnO	to	0.750	0.675	0.250	82.14	53.24	NA	NOM	4	3
cargar	charger	kARgAR	SArZ	0.714	0.688	0.167	12.86	93.02	NA	VER	6	7
moral	morale	mORAl	morAl	0.833	0.920	0.600	100.89	13.13	NA	NOM	5	6
moral	moral	mORAl	morAl	1.000	0.920	0.600	100.89	16.39	NA	ADJ	5	5
veinte	vingt	bEjntE	ve	0.500	0.557	0.000	96.96	29.47	NA	ADJ	6	5
peso	peso	pEsO	pezo	1.000	0.850	0.250	88.93	11.02	NA	NOM	4	4
cinturón	ceinture	TIntUROn	setyr	0.625	0.722	0.125	14.64	22.57	NA	NOM	8	8
princesa	prince	pRInTEsA	pres	0.750	0.712	0.250	14.82	98.9	NA	NOM	8	6
pena	peine	pEnA	pEn	0.600	0.875	0.750	83.57	199.75	NA	NOM	4	5
correr	couler	kOrER	kulA	0.667	0.641	0.200	52.14	47.56	NA	VER	6	6
correr	courir	kOrER	kurE	0.667	0.800	0.600	52.14	146.5	NA	VER	6	6
correr	écarter	kOrER	ekArtA	0.571	0.670	0.333	52.14	24.83	NA	VER	6	7
poner	passer	pOnER	pAsA	0.500	0.743	0.200	125.0	1495.49	NA	VER	5	6
poner	fonder	pOnER	fodA	0.667	0.681	0.000	125.0	15.97	NA	VER	5	6
poner	déposer	pOnER	depozA	0.571	0.636	0.000	125.0	53.09	NA	VER	5	7
poner	placer	pOnER	plAs	0.500	0.662	0.200	125.0	52.94	NA	VER	5	6
poner	poser	pOnER	pozA	0.800	0.723	0.200	125.0	217.2	NA	VER	5	5
país	pays	pAIs	pei	0.750	0.688	0.250	310.36	202.57	NA	NOM	4	4
montar	monter	mOntAR	motA	0.833	0.783	0.500	15.36	277.32	NA	VER	6	6
detalle	détail	dEtALE	detAj	0.571	0.700	0.500	30.89	55.78	NA	NOM	7	6
apetito	appétit	ApEtItO	Apeti	0.571	0.786	0.429	15.71	20.98	NA	NOM	7	7
formar	former	fORmAR	fOrmA	0.833	0.900	0.667	31.79	39.69	NA	VER	6	6
tipo	type	tIpO	tip	0.500	0.825	0.500	293.93	334.85	NA	NOM	4	4
entrar	rentrer	EntRAR	rAtrA	0.714	0.717	0.333	105.71	532.51	NA	VER	6	7
entrar	entrer	EntRAR	Agrese	0.833	0.578	0.000	105.71	450.11	NA	VER	6	6
tiro	tir	tIRO	tir	0.750	0.800	0.250	28.04	32.11	NA	NOM	4	3
señalar	signaler	sENAlAR	siNAlA	0.500	0.857	0.714	25.89	27.92	NA	VER	7	8
reunión	réunion	rEwnIOn	reynjo	0.714	0.571	0.286	60.36	56.82	NA	NOM	7	7
porvenir	avenir	pORbEnIR	Avnir	0.625	0.702	0.125	18.21	72.61	NA	NOM	8	6
pollo	poulet	pOLO	pulE	0.500	0.600	0.250	11.79	41.25	NA	NOM	5	6
sonar	sonner	sOnAR	sonA	0.667	0.840	0.600	16.61	73.67	NA	VER	5	6
vender	vendre	bEndER	vA	0.667	0.559	0.000	22.86	206.95	NA	VER	6	6
sorpresa	surprise	sORpREsA	syrpriz	0.625	0.782	0.250	65.36	82.94	NA	NOM	8	8
gente	gens	xEntE	ZA	0.600	0.603	0.000	278.21	594.29	NA	NOM	5	4
fino	fin	fInO	fe	0.750	0.700	0.250	18.39	213.37	NA	NOM	4	3
sector	secteur	sEktOR	sekt9r	0.714	0.879	0.500	73.39	26.5	NA	NOM	6	7
época	époque	EpOkA	epOk	0.500	0.840	0.600	126.96	68.44	NA	NOM	5	6
cortar	couper	kORtAR	kupA	0.500	0.700	0.333	18.04	155.82	NA	VER	6	6
fijo	fixe	fIxO	fiks	0.500	0.700	0.250	15.36	11.12	NA	ADJ	4	4
fila	file	fIlA	fil	0.750	0.825	0.500	18.21	22.88	NA	NOM	4	4
fiel	fidèle	fjEL	fidEl	0.500	0.581	0.400	30.71	24.61	NA	ADJ	4	6
genio	génie	xEnjO	Zeni	0.600	0.691	0.200	21.25	38.01	NA	NOM	5	5
arte	art	ARtE	Ar	0.750	0.725	0.250	114.46	72.79	NA	NOM	4	3
víctima	victime	bIktImA	viktim	0.714	0.813	0.429	34.64	106.25	NA	NOM	7	7
arma	arme	ARmA	Arm	0.750	0.850	0.500	34.82	220.22	NA	NOM	4	4
servicio	service	sERbITjO	sErvis	0.750	0.773	0.250	71.43	187.67	NA	NOM	8	7
grave	grave	gRAbE	grAv	1.000	0.798	0.400	87.68	142.48	NA	ADJ	5	5
eficaz	efficace	EfIkAT	efikAs	0.625	0.900	0.500	41.43	14.54	NA	ADJ	6	8
legal	légal	lEgAl	legAl	0.800	0.940	0.800	31.25	16.79	NA	ADJ	5	5
placer	plaisir	plATER	plezir	0.571	0.792	0.333	81.25	186.37	NA	NOM	6	7
famoso	fameux	fAmOsO	fAm2z	0.500	0.853	0.500	41.07	18.67	NA	ADJ	6	6
detener	détenir	dEtEnER	detnE	0.714	0.814	0.571	19.29	12.73	NA	VER	7	7
error	erreur	ErOR	Er9r	0.667	0.894	0.500	56.61	124.15	NA	NOM	5	6
ganar	gagner	gAnAR	gANA	0.667	0.820	0.600	71.07	294.44	NA	VER	5	6
paga	paye	pAgA	pEj	0.500	0.652	0.250	17.68	10.01	NA	NOM	4	4
propio	propre	pROpjO	prOpr	0.667	0.825	0.500	255.36	163.24	NA	ADJ	6	6
test	test	tEst	tEst	1.000	1.000	1.000	11.61	55.38	NA	NOM	4	4
pago	paye	pAgO	pEj	0.500	0.652	0.250	18.39	10.01	NA	NOM	4	4
pasar	dépasser	pAsAR	depAsA	0.500	0.750	0.500	185.71	42.62	NA	VER	5	8
pasar	passer	pAsAR	pAsA	0.667	0.900	0.800	185.71	1495.49	NA	VER	5	6
lento	lent	lEntO	lA	0.800	0.660	0.200	21.96	16.41	NA	ADJ	5	4
héroe	héros	EROE	ero	0.800	0.700	0.000	29.82	76.58	NA	NOM	5	5
realidad	réalité	rEAlIdAd	reAlite	0.500	0.807	0.375	210.54	53.77	NA	NOM	8	7
japonés	japonais	xApOnEs	ZAponE	0.750	0.857	0.571	10.71	13.23	NA	NOM	7	8
magia	magie	mAxjA	mAZi	0.800	0.714	0.400	19.29	25.66	NA	NOM	5	5
volante	volant	bOlAntE	volA	0.857	0.684	0.286	13.39	19.65	NA	NOM	7	6
cáncer	cancer	kAnTER	kAsEr	0.833	0.883	0.500	68.75	23.15	NA	NOM	6	6
antena	antenne	AntEnA	AtEn	0.714	0.833	0.667	31.79	11.59	NA	NOM	6	7
parar	parer	pARAR	pArA	0.800	0.880	0.600	35.71	30.5	NA	VER	5	5
sargento	sergent	sARxEntO	sErZA	0.750	0.723	0.250	10.71	27.36	NA	NOM	8	7
pase	passe	pAsE	pAs	0.800	0.875	0.750	33.75	47.58	NA	NOM	4	5
paso	passe	pAsO	pAs	0.600	0.875	0.750	237.68	47.58	NA	NOM	4	5
paso	pas	pAsO	pA	0.750	0.750	0.500	237.68	18188.15	NA	ADV	4	3
pata	patte	pAtA	pAt	0.600	0.875	0.750	13.93	34.6	NA	NOM	4	5
papá	papa	pApA	pApA	0.750	1.000	1.000	45.71	259.01	NA	NOM	4	4
sordo	sourd	sORdO	sur	0.600	0.680	0.200	13.57	25.69	NA	ADJ	5	5
amén	amen	AmEn	AmEn	0.750	1.000	1.000	10.36	19.7	NA	ONO	4	4
tele	télé	tElE	tele	0.500	0.850	0.500	23.75	106.42	NA	NOM	4	4
parte	part	pARtE	pAr	0.800	0.780	0.400	604.82	305.89	NA	NOM	5	4
parte	partie	pARtE	pArti	0.833	0.880	0.600	604.82	191.19	NA	NOM	5	6
arreglar	régler	ArEglAR	rEgl	0.500	0.786	0.571	12.86	85.81	NA	VER	8	6
arreglar	arranger	ArEglAR	ArAZ	0.500	0.739	0.429	12.86	116.14	NA	VER	8	8
materia	matériel	mAtERjA	mAterjEl	0.625	0.852	0.500	75.36	25.26	NA	NOM	7	8
doble	double	dOblE	dubl	0.833	0.800	0.600	81.61	30.46	NA	ADJ	5	6
crisis	crise	kRIsIs	kriz	0.667	0.783	0.167	137.14	50.15	NA	NOM	6	5
emoción	émotion	EmOTIOn	emosjo	0.571	0.643	0.143	38.04	26.33	NA	NOM	7	7
calcular	calculer	kAlkUlAR	kAlkylA	0.875	0.897	0.750	11.79	12.19	NA	VER	8	8
alguno	aucun	AlgUnO	ok^	0.500	0.600	0.000	76.25	175.78	NA	ADJ	6	5
alguno	aucune	AlgUnO	okyn	0.500	0.696	0.167	76.25	207.0	NA	ADJ	6	6
alguna	aucun	AlgUnA	ok^	0.500	0.586	0.000	267.32	175.78	NA	ADJ	6	5
alguna	aucune	AlgUnA	okyn	0.500	0.696	0.167	267.32	207.0	NA	ADJ	6	6
gesto	geste	xEstO	ZEst	0.800	0.860	0.600	106.79	40.78	NA	NOM	5	5
papel	papier	pApEl	pApje	0.667	0.740	0.600	183.57	120.51	NA	NOM	5	6
colega	collègue	kOlEgA	kolEg	0.500	0.867	0.667	20.89	38.93	NA	NOM	6	8
actriz	acteur	AktRIT	Akt9r	0.500	0.839	0.500	17.86	74.77	NA	NOM	6	6
amar	aimer	AmAR	EmA	0.600	0.804	0.500	18.04	1655.07	NA	VER	4	5
según	selon	sEgUn	s@lo	0.600	0.670	0.200	498.04	81.4	NA	PRE	5	5
pintor	peintre	pIntOR	petr	0.571	0.783	0.333	19.82	17.02	NA	NOM	6	7
amor	amoureux	AmOR	Amur2z	0.500	0.733	0.333	267.5	107.79	NA	ADJ	4	8
amor	amour	AmOR	Amur	0.800	0.850	0.500	267.5	458.27	NA	NOM	4	5
jardín	jardin	xARdIn	ZArde	0.833	0.833	0.333	61.96	60.21	NA	NOM	6	6
círculo	cercle	TIRkUlO	sErkl	0.571	0.786	0.286	26.43	21.77	NA	NOM	7	6
alba	aube	AlbA	ob	0.500	0.625	0.250	17.5	30.32	NA	NOM	4	4
cartón	carton	kARtOn	kArto	0.833	0.850	0.500	10.54	16.01	NA	NOM	6	6
miembro	membre	mjEmbRO	mAbr	0.714	0.731	0.286	45.0	56.06	NA	NOM	7	6
taxi	taxi	tAksksI	tAksi	1.000	0.829	0.571	22.5	63.77	NA	NOM	4	4
realizar	réaliser	rEAlITAR	reAlizA	0.625	0.862	0.500	63.21	71.27	NA	VER	8	8
máximo	maximum	mAksksImO	mAksimA	0.571	0.844	0.556	56.25	14.79	NA	NOM	6	7
tortura	torture	tORtURA	tOrtyr	0.857	0.854	0.429	10.71	12.94	NA	NOM	7	7
adiós	adieu	AdIOs	Adj2	0.600	0.680	0.400	25.0	44.44	NA	NOM	5	5
onda	onde	OndA	od	0.750	0.675	0.250	18.93	11.91	NA	NOM	4	4
once	onze	OnTE	oz	0.750	0.650	0.000	40.54	11.27	NA	ADJ	4	4
libre	libre	lIbRE	libr	1.000	0.840	0.400	131.43	134.42	NA	ADJ	5	5
patrón	patron	pAtROn	pAtro	0.833	0.850	0.500	21.96	141.53	NA	NOM	6	6
libro	livre	lIbRO	livr	0.600	0.758	0.200	194.29	198.11	NA	NOM	5	5
sólido	solide	sOlIdO	solid	0.667	0.833	0.500	14.82	21.71	NA	ADJ	6	6
aire	mine	AjRE	min	0.500	0.398	0.000	209.64	48.08	NA	NOM	4	4
aire	air	AjRE	Er	0.750	0.654	0.000	209.64	485.18	NA	NOM	4	3
adivinar	deviner	AdIbInAR	d@vinA	0.625	0.771	0.375	14.11	72.77	NA	VER	8	7
votar	voter	bOtAR	votA	0.800	0.758	0.400	15.36	29.61	NA	VER	5	5
prevenir	prévenir	pREbEnIR	prevnE	0.875	0.736	0.250	13.93	129.28	NA	VER	8	8
marca	marque	mARkA	mArk	0.500	0.880	0.600	43.39	40.29	NA	NOM	5	6
marco	mark	mARkO	mArk	0.600	0.880	0.600	45.89	13.24	NA	NOM	5	4
cálculo	calcul	kAlkUlO	kAlkyl	0.714	0.882	0.714	18.57	11.47	NA	NOM	7	6
culpable	coupable	kULpAblE	kupAbl	0.750	0.850	0.625	23.39	50.84	NA	ADJ	8	8
fantasma	fantôme	fAntAsmA	fAtom	0.625	0.750	0.500	18.04	48.23	NA	NOM	8	7
agosto	août	AgOstO	ut	0.500	0.583	0.167	24.11	12.65	NA	NOM	6	4
puesto	poste	pwEstO	pOst	0.500	0.800	0.500	176.96	82.87	NA	NOM	6	5
apoyar	appuyer	ApOyAR	Ap¬i	0.571	0.673	0.333	14.82	40.94	NA	VER	6	7
sombra	ombre	sOmbRA	obr	0.667	0.683	0.167	73.04	45.67	NA	NOM	6	5
cinco	cinq	TInkO	sek	0.600	0.740	0.200	235.54	161.96	NA	ADJ	5	4
romano	romain	rOmAnO	rome	0.667	0.720	0.333	10.89	11.02	NA	ADJ	6	6
prudente	prudent	pRUdEntE	prydA	0.875	0.724	0.250	12.86	37.6	NA	ADJ	8	7
postura	position	pOstURA	pozisjo	0.500	0.654	0.143	40.0	61.74	NA	NOM	7	8
momento	moment	mOmEntO	momA	0.857	0.714	0.286	474.46	433.59	NA	NOM	7	6
eterno	éternel	EtERnO	etErnEl	0.571	0.843	0.429	18.39	30.53	NA	ADJ	6	7
ello	elle	ELO	El	0.750	0.567	0.333	315.71	4520.53	NA	PRO	4	4
ella	celle	ELA	sEl	0.600	0.500	0.000	981.25	141.28	NA	PRO	4	5
ella	elle	ELA	El	0.750	0.633	0.333	981.25	4520.53	NA	PRO	4	4
cruel	cruel	kRwEl	kryEl	1.000	0.780	0.600	21.61	28.98	NA	ADJ	5	5
recibir	recevoir	rETIbIR	r@svE	0.625	0.721	0.143	51.43	192.73	NA	VER	7	8
dolor	douleur	dOlOR	dul9r	0.571	0.815	0.400	99.29	75.89	NA	NOM	5	7
opinión	opinion	OpInIOn	opinjo	0.857	0.671	0.286	113.39	33.89	NA	NOM	7	7
cabina	cabine	kAbInA	kAbin	0.833	0.883	0.667	13.93	20.0	NA	NOM	6	6
elección	élection	ElEkTIOn	elEksjo	0.625	0.725	0.375	35.54	17.17	NA	NOM	8	8
durante	durant	dURAntE	dyrA	0.857	0.725	0.286	534.29	34.15	NA	PRE	7	6
patria	patrie	pAtRjA	pAtri	0.833	0.778	0.500	31.96	23.36	NA	NOM	6	6
cartera	carton	kARtERA	kArto	0.571	0.788	0.429	19.11	16.01	NA	NOM	7	6
puerto	port	pwERtO	pOr	0.500	0.700	0.167	54.46	31.68	NA	NOM	6	4
puerta	porte	pwERtA	pOrt	0.500	0.783	0.333	278.04	333.85	NA	NOM	6	5
mando	commande	mAndO	komAd	0.500	0.600	0.200	40.18	31.36	NA	NOM	5	8
manga	manche	mAngA	mAS	0.500	0.737	0.400	11.61	14.25	NA	NOM	5	6
danza	danse	dAnTA	dAs	0.600	0.780	0.400	12.86	51.23	NA	NOM	5	5
porque	pour	pORkE	pur	0.500	0.680	0.200	1342.5	7078.55	NA	PRE	6	4
porque	puisque	pORkE	p¬isk	0.571	0.631	0.200	1342.5	59.09	NA	CON	6	7
tesoro	trésor	tEsORO	trezOr	0.500	0.767	0.167	15.54	49.92	NA	NOM	6	6
santa	saint	sAntA	se	0.600	0.591	0.200	23.57	39.85	NA	NOM	5	5
santo	saint	sAntO	se	0.600	0.623	0.200	39.46	39.85	NA	NOM	5	5
puente	pont	pwEntE	po	0.500	0.603	0.167	35.71	56.43	NA	NOM	6	4
economía	économie	EkOnOmIA	ekonomi	0.625	0.800	0.375	79.29	16.97	NA	NOM	8	8
fácil	facile	fATIL	fAsil	0.667	0.748	0.400	121.79	159.35	NA	ADJ	5	6
ordenar	ordonner	ORdEnAR	OrdonA	0.625	0.860	0.571	10.71	36.73	NA	VER	7	8
redondo	rond	rEdOndO	ro	0.571	0.600	0.143	16.61	16.84	NA	NOM	7	4
acto	acte	AktO	Akt	0.750	0.875	0.750	77.86	56.81	NA	NOM	4	4
acto	action	AktO	Aksjo	0.667	0.760	0.400	77.86	69.27	NA	NOM	4	6
guitarra	guitare	gjtArA	gitAr	0.750	0.750	0.667	12.86	13.86	NA	NOM	8	7
agencia	agence	AxEnTjA	AZAs	0.714	0.702	0.143	30.71	23.15	NA	NOM	7	6
hombre	homme	OmbRE	Om	0.667	0.700	0.400	689.82	1123.55	NA	NOM	6	5
familiar	familial	fAmIljAR	fAmiljAl	0.875	0.899	0.750	58.39	15.66	NA	ADJ	8	8
familiar	familier	fAmIljAR	fAmilje	0.875	0.844	0.625	58.39	11.3	NA	ADJ	8	8
vulgar	vulgaire	bUlgAR	vylgEr	0.750	0.814	0.333	16.61	10.36	NA	ADJ	6	8
récord	record	rEkORd	r@kOr	0.833	0.876	0.500	11.96	13.34	NA	NOM	6	6
impuesto	impôt	ImpwEstO	epo	0.500	0.625	0.125	25.0	15.14	NA	NOM	8	5
salón	salon	sAlOn	sAlo	0.800	0.840	0.600	45.89	39.24	NA	NOM	5	5
gritar	crier	gRItAR	krijA	0.500	0.761	0.167	17.5	116.94	NA	VER	6	5
doctor	docteur	dOktOR	dOkt9r	0.714	0.929	0.667	90.36	233.86	NA	NOM	6	7
serie	série	sERjE	seri	0.800	0.720	0.200	100.71	36.53	NA	NOM	5	5
plenitud	plein	plEnItUd	ple	0.500	0.662	0.250	15.89	208.75	NA	ADJ	8	5
hábito	habit	AbItO	Abi	0.667	0.760	0.400	24.82	27.64	NA	NOM	6	5
hábito	habitude	AbItO	Abityd	0.500	0.792	0.500	24.82	98.22	NA	NOM	6	8
grueso	gras	gRwEsO	grA	0.500	0.700	0.167	16.43	14.31	NA	ADJ	6	4
grueso	gros	gRwEsO	gro	0.500	0.683	0.167	16.43	266.95	NA	ADJ	6	4
visitar	visiter	bIsItAR	vizitA	0.857	0.813	0.286	22.5	34.92	NA	VER	7	7
señal	signal	sENAl	siNAl	0.500	0.900	0.800	41.61	39.61	NA	NOM	5	6
mayor	majeur	mAyOR	mAZ9r	0.500	0.715	0.400	398.93	10.45	NA	ADJ	5	6
consejo	conseil	kOnsExO	kosEj	0.714	0.782	0.429	34.64	87.14	NA	NOM	7	7
supremo	suprême	sUpREmO	syprEm	0.714	0.868	0.571	18.04	15.26	NA	ADJ	7	7
monstruo	monstre	mOnstRwO	mostr	0.750	0.762	0.375	20.89	62.56	NA	NOM	8	7
cifra	chiffre	TIfRA	Sifr	0.571	0.800	0.200	31.43	27.28	NA	NOM	5	7
paisaje	paysage	pAjsAxE	peizAZ	0.714	0.679	0.286	46.25	13.19	NA	NOM	7	7
vidrio	vitre	bIdRjO	vitr	0.500	0.715	0.000	18.39	16.35	NA	NOM	6	5
muerto	mort	mwERtO	mOr	0.500	0.700	0.167	123.39	460.05	NA	NOM	6	4
muerta	mort	mwERtA	mOr	0.500	0.700	0.167	27.14	460.05	NA	NOM	6	4
muerte	mort	mwERtE	mOr	0.500	0.700	0.167	257.32	460.05	NA	NOM	6	4
actual	actuel	AktwAl	Akt¬El	0.833	0.853	0.667	129.11	14.86	NA	ADJ	6	6
cruzar	couper	kRUTAR	kupA	0.500	0.725	0.333	17.86	155.82	NA	VER	6	6
soldado	soldat	sOldAdO	sOldA	0.714	0.857	0.714	23.93	107.92	NA	NOM	7	6
oferta	offre	OfERtA	Ofr	0.500	0.733	0.333	31.96	34.55	NA	NOM	6	5
cielo	ciel	TjElO	sjEl	0.800	0.880	0.600	110.71	142.32	NA	NOM	5	4
amenaza	menace	AmEnATA	m@nAs	0.571	0.823	0.429	47.86	30.36	NA	NOM	7	6
homenaje	hommage	OmEnAxE	omAZ	0.625	0.714	0.286	18.75	16.45	NA	NOM	8	7
salir	partir	sAlIR	pAr	0.500	0.680	0.200	170.0	1111.97	NA	VER	5	6
salir	surgir	sAlIR	syrZi	0.500	0.541	0.200	170.0	10.95	NA	VER	5	6
salir	sortir	sAlIR	sOr	0.500	0.740	0.200	170.0	884.26	NA	VER	5	6
pobre	pauvre	pObRE	povr	0.500	0.738	0.200	100.89	178.03	NA	ADJ	5	6
probar	éprouver	pRObAR	epruvA	0.500	0.665	0.167	18.75	23.35	NA	VER	6	8
probar	prouver	pRObAR	pruvA	0.571	0.748	0.333	18.75	88.83	NA	VER	6	7
palacio	palais	pAlATjO	pAlE	0.714	0.757	0.429	50.71	29.55	NA	NOM	7	6
pensión	pension	pEnsIOn	pAsjo	0.857	0.691	0.286	21.25	17.75	NA	NOM	7	7
figura	figure	fIgURA	figyr	0.833	0.813	0.333	92.5	25.18	NA	NOM	6	6
período	période	pERIOdO	perjOd	0.571	0.729	0.429	62.14	25.65	NA	NOM	7	7
inocente	innocent	InOTEntE	inosA	0.750	0.702	0.125	18.04	39.31	NA	ADJ	8	8
salto	saut	sAltO	so	0.600	0.640	0.200	27.68	14.77	NA	NOM	5	4
cristal	cristal	kRIstAl	kristAl	1.000	0.957	0.714	47.14	10.22	NA	NOM	7	7
ridículo	ridicule	rIdIkUlO	ridikyl	0.750	0.847	0.500	25.36	61.57	NA	ADJ	8	8
unión	réunion	UnIOn	reynjo	0.571	0.609	0.000	29.46	56.82	NA	NOM	5	7
unión	union	UnIOn	ynjo	0.800	0.575	0.200	29.46	19.14	NA	NOM	5	5
contrato	contrat	kOntRAtO	kotrA	0.875	0.762	0.375	27.5	53.23	NA	NOM	8	7
ciento	cent	TjEntO	sA	0.667	0.617	0.000	74.64	43.05	NA	ADJ	6	4
ayudar	aider	AyUdAR	EdA	0.500	0.703	0.333	26.07	688.71	NA	VER	6	5
dosis	dose	dOsIs	doz	0.600	0.740	0.200	38.75	18.44	NA	NOM	5	4
absoluto	absolu	AbsOlUtO	Apsoly	0.750	0.797	0.375	28.04	17.25	NA	ADJ	8	6
este	est	EstE	est	0.750	0.800	0.500	1381.07	81.74	NA	NOM	4	3
este	elle	EstE	El	0.500	0.671	0.250	1381.07	4520.53	NA	PRO	4	4
este	cette	EstE	sEt	0.600	0.625	0.250	1381.07	1902.27	NA	ADJ	4	5
etapa	étape	EtApA	etAp	0.600	0.840	0.600	67.5	15.77	NA	NOM	5	5
aumentar	monter	AwmEntAR	motA	0.500	0.702	0.375	27.5	277.32	NA	VER	8	6
trágico	tragique	tRAxIkO	trAZik	0.500	0.857	0.429	14.82	12.13	NA	ADJ	7	8
baile	bal	bAjlE	bAl	0.600	0.800	0.600	22.86	30.25	NA	NOM	5	3
proteger	protéger	pROtExER	protEZ	0.875	0.800	0.375	13.75	130.71	NA	VER	8	8
seno	sein	sEnO	se	0.500	0.675	0.250	32.5	44.9	NA	NOM	4	4
pretexto	prétexte	pREtEkstO	pretEkst	0.750	0.900	0.667	17.5	14.04	NA	NOM	8	8
tropa	troupe	tROpA	trup	0.667	0.780	0.400	14.82	30.93	NA	NOM	5	6
seis	six	sEjs	sis	0.500	0.750	0.500	151.79	117.37	NA	ADJ	4	3
trono	trône	tROnO	tron	0.600	0.820	0.400	10.18	14.32	NA	NOM	5	5
planeta	planète	plAnEtA	plAnEt	0.714	0.929	0.857	52.14	61.11	NA	NOM	7	7
torre	tour	tOrE	tur	0.600	0.750	0.500	22.32	193.82	NA	NOM	5	4
material	matériel	mAtERjAl	mAterjEl	0.750	0.915	0.625	63.39	25.26	NA	NOM	8	8
seco	sec	sEkO	sEk	0.750	0.875	0.750	18.04	43.02	NA	ADJ	4	3
hablar	parler	AblAR	pArlA	0.500	0.728	0.400	204.11	1970.55	NA	VER	6	6
misterio	mystère	mIstERjO	mistEr	0.500	0.838	0.500	36.61	28.03	NA	NOM	8	7
batalla	bataille	bAtALA	bAtAj	0.750	0.783	0.667	47.5	32.02	NA	NOM	7	8
terminar	terminer	tERmInAR	tErminA	0.875	0.900	0.625	44.82	142.38	NA	VER	8	8
droga	drogue	dROgA	drOg	0.667	0.880	0.600	37.32	58.76	NA	NOM	5	6
frente	front	fREntE	fro	0.667	0.670	0.167	139.11	41.03	NA	NOM	6	5
regresar	rentrer	rEgREsAR	rAtrA	0.500	0.727	0.250	34.29	532.51	NA	VER	8	7
receta	recette	rETEtA	r@sEt	0.714	0.876	0.500	12.5	12.56	NA	NOM	6	7
terreno	terrain	tErEnO	tEre	0.571	0.783	0.500	72.68	52.58	NA	NOM	7	7
honor	honneur	OnOR	on9r	0.571	0.819	0.250	42.32	130.69	NA	NOM	5	7
nombre	nom	nOmbRE	no	0.500	0.617	0.167	272.5	570.67	NA	NOM	6	3
sala	salle	sAlA	sAl	0.600	0.875	0.750	83.21	116.91	NA	NOM	4	5
sano	sain	sAnO	se	0.500	0.654	0.250	14.64	26.63	NA	ADJ	4	4
total	total	tOtAl	totAl	1.000	0.940	0.800	134.64	24.59	NA	ADJ	5	5
proceso	procès	pROTEsO	prosE	0.714	0.786	0.286	167.68	45.41	NA	NOM	7	6
marcha	marche	mARJA	mArS	0.833	0.860	0.400	108.93	53.17	NA	NOM	6	6
marcar	marquer	mARkAR	mArkA	0.571	0.900	0.667	12.32	43.78	NA	VER	6	7
aparato	appareil	ApARAtO	ApArEj	0.500	0.784	0.429	53.93	51.53	NA	NOM	7	8
imponer	imposer	ImpOnER	epozA	0.857	0.702	0.143	15.0	23.62	NA	VER	7	7
nota	note	nOtA	nOt	0.750	0.875	0.750	50.89	62.82	NA	NOM	4	4
griego	grec	gRjEgO	grEk	0.500	0.817	0.333	17.86	12.14	NA	ADJ	6	4
leyenda	légende	lEyEndA	leZAd	0.571	0.645	0.286	24.29	20.41	NA	NOM	7	7
decisión	décision	dETIsIOn	desizjo	0.750	0.700	0.125	91.43	66.48	NA	NOM	8	8
subir	surgir	sUbIR	syrZi	0.667	0.623	0.200	36.96	10.95	NA	VER	5	6
cerrar	serrer	TErAR	sErA	0.667	0.880	0.600	35.18	50.99	NA	VER	6	6
cerrar	fermer	TErAR	fErmA	0.500	0.780	0.400	35.18	238.65	NA	VER	6	6
retirada	retraite	rEtIRAdA	r@trEt	0.500	0.809	0.250	19.64	39.45	NA	NOM	8	8
surgir	surgir	sURxIR	syrZi	1.000	0.779	0.167	10.89	10.95	NA	VER	6	6
fiebre	fièvre	fjEbRE	fjEvr	0.667	0.831	0.500	26.43	25.0	NA	NOM	6	6
descenso	descente	dEsTEnsO	desAt	0.750	0.727	0.250	20.54	11.59	NA	NOM	8	8
camisa	chemise	kAmIsA	S@miz	0.571	0.756	0.167	30.54	43.66	NA	NOM	6	7
templo	temple	tEmplO	tApl	0.833	0.786	0.500	14.82	15.69	NA	NOM	6	6
especial	spécial	EspETjAl	spesjAl	0.750	0.888	0.625	94.82	83.73	NA	ADJ	8	7
camino	chemin	kAmInO	S@me	0.500	0.673	0.167	205.71	125.18	NA	NOM	6	6
taller	atelier	tALER	At@lje	0.571	0.493	0.167	17.32	16.95	NA	NOM	6	7
pasión	passion	pAsIOn	pAsjo	0.714	0.700	0.500	58.04	33.78	NA	NOM	6	7
campaña	campagne	kAmpANA	kApAN	0.625	0.857	0.714	67.86	51.12	NA	NOM	7	8
visible	sensible	bIsIblE	sAsibl	0.625	0.752	0.429	21.79	26.79	NA	ADJ	7	8
entre	entre	EntRE	Atr	1.000	0.723	0.200	1460.0	372.72	NA	PRE	5	5
clase	classe	klAsE	klAs	0.833	0.900	0.800	154.82	78.99	NA	NOM	5	6
claro	clair	klARO	klEr	0.600	0.823	0.400	267.86	122.69	NA	ADJ	5	5
completo	complet	kOmplEtO	koplE	0.875	0.775	0.500	28.93	29.19	NA	ADJ	8	7
asesino	assassin	AsEsInO	AsAse	0.500	0.788	0.429	20.89	55.37	NA	NOM	7	8
sexo	sexe	sEksksO	sEks	0.750	0.786	0.571	81.79	52.09	NA	NOM	4	4
fuerte	fort	fwERtE	fOr	0.500	0.700	0.167	126.43	171.91	NA	ADV	6	4
fuerte	ferme	fwERtE	fErm	0.667	0.764	0.333	126.43	76.86	NA	NOM	6	5
ventaja	avantage	bEntAxA	AvAtAZ	0.500	0.665	0.286	35.18	24.63	NA	NOM	7	8
admitir	admettre	AdmItIR	AdmE	0.625	0.743	0.429	18.39	50.05	NA	VER	7	8
tabaco	tabac	tAbAkO	tAbA	0.833	0.833	0.667	58.39	16.0	NA	NOM	6	5
siglo	siècle	sIglO	sjEkl	0.500	0.740	0.200	189.29	45.77	NA	NOM	5	6
signo	signe	sIgnO	siN	0.800	0.732	0.200	34.29	82.73	NA	NOM	5	5
chimenea	cheminée	JImEnEA	S@mine	0.500	0.768	0.286	14.11	11.39	NA	NOM	8	8
aventura	aventure	AbEntURA	AvAtyr	0.875	0.735	0.250	39.82	29.66	NA	NOM	8	8
habitual	habituel	AbItwAl	Abit¬El	0.875	0.845	0.571	59.29	15.66	NA	ADJ	8	8
reserva	réserve	rEsERbA	rezErv	0.714	0.813	0.286	22.86	21.11	NA	NOM	7	7
centro	centre	TEntRO	sAtr	0.833	0.753	0.167	153.21	57.0	NA	NOM	6	6
flota	flotte	flOtA	flOt	0.667	0.900	0.800	13.21	16.36	NA	NOM	5	6
inútil	inutile	InUtIL	inytil	0.714	0.719	0.333	43.75	72.71	NA	ADJ	6	7
nervioso	nerveux	nERbjOsO	nErv2z	0.500	0.763	0.250	36.07	50.4	NA	ADJ	8	7
humor	humour	UmOR	ymur	0.833	0.769	0.250	41.07	17.22	NA	NOM	5	6
humor	humeur	UmOR	ym9r	0.667	0.813	0.250	41.07	31.26	NA	NOM	5	6
sexual	sexuel	sEkskswAl	seks¬El	0.833	0.782	0.444	71.61	46.15	NA	ADJ	6	6
diablo	diable	djAblO	djAbl	0.833	0.917	0.833	15.89	93.34	NA	NOM	6	6
respeto	respect	rEspEtO	rEspE	0.714	0.857	0.714	60.54	54.78	NA	NOM	7	7
camión	camion	kAmIOn	kAmjo	0.833	0.700	0.500	21.43	59.46	NA	NOM	6	6
infancia	enfance	InfAnTjA	AfAs	0.625	0.670	0.250	46.25	33.01	NA	NOM	8	7
contento	content	kOntEntO	kotA	0.875	0.688	0.250	20.89	178.94	NA	ADJ	8	7
elemento	élément	ElEmEntO	elemA	0.625	0.712	0.250	44.64	24.03	NA	NOM	8	7
aclarar	éclairer	AklARAR	eklErA	0.625	0.796	0.429	13.93	18.03	NA	VER	7	8
contener	retenir	kOntEnER	r@tnE	0.500	0.750	0.375	11.79	71.58	NA	VER	8	7
contener	contenir	kOntEnER	kotnE	0.875	0.775	0.500	11.79	30.07	NA	VER	8	8
confuso	confus	kOnfUsO	kofy	0.857	0.697	0.286	11.79	11.02	NA	ADJ	7	6
silla	selle	sILA	sEl	0.600	0.700	0.250	48.21	10.26	NA	NOM	5	5
evitar	éviter	EbItAR	evitA	0.667	0.765	0.333	105.71	87.47	NA	VER	6	6
comité	comité	kOmItE	komite	1.000	0.867	0.500	19.46	18.72	NA	NOM	6	6
quince	quinze	kjnTE	kez	0.833	0.597	0.200	54.64	21.92	NA	ADJ	6	6
actitud	attitude	AktItUd	Atityd	0.750	0.854	0.571	85.0	23.03	NA	NOM	7	8
emisión	émission	EmIsIOn	emisjo	0.625	0.671	0.286	14.11	32.31	NA	NOM	7	8
orgullo	orgueil	ORgULO	Org9j	0.571	0.740	0.333	36.25	11.56	NA	NOM	7	7
chino	chinois	JInO	SinwA	0.714	0.800	0.200	14.64	24.73	NA	NOM	5	7
abordar	aborder	AbORdAR	AbOrdA	0.857	0.914	0.714	14.46	12.55	NA	VER	7	7
negociar	négocier	nEgOTjAR	negosjA	0.750	0.850	0.500	11.79	18.82	NA	VER	8	8
tribu	tribu	tRIbU	triby	1.000	0.875	0.400	12.68	11.57	NA	NOM	5	5
destruir	détruire	dEstRwjR	detr¬irA	0.625	0.675	0.125	13.93	126.08	NA	VER	8	8
octubre	octobre	OktUbRE	OktObr	0.857	0.871	0.571	28.75	11.78	NA	NOM	7	7
atroz	atroce	AtROT	AtrOs	0.667	0.960	0.600	10.71	10.94	NA	ADJ	5	6
órgano	organe	ORgAnO	OrgAn	0.667	0.900	0.667	24.82	13.69	NA	NOM	6	6
paciente	patient	pATjEntE	pAsjA	0.750	0.765	0.375	47.86	61.69	NA	NOM	8	7
espacio	espace	EspATjO	EspAs	0.714	0.843	0.571	134.46	43.87	NA	NOM	7	6
noble	noble	nOblE	nObl	1.000	0.900	0.800	22.14	28.7	NA	ADJ	5	5
insistir	insister	InsIstIR	esistA	0.875	0.758	0.375	12.5	42.16	NA	VER	8	8
versión	version	bERsIOn	vErsjo	0.857	0.670	0.286	39.46	20.09	NA	NOM	7	7
nido	nid	nIdO	ni	0.750	0.700	0.250	10.0	12.25	NA	NOM	4	3
control	contrôle	kOntROl	kotrol	0.750	0.829	0.429	88.21	66.28	NA	NOM	7	8
volar	voler	bOlAR	volA	0.800	0.758	0.400	17.14	238.82	NA	VER	5	5
resolver	régler	rEsOlbER	rEgl	0.500	0.688	0.375	35.0	85.81	NA	VER	8	6
mostrar	montrer	mOstRAR	motrA	0.714	0.800	0.429	21.25	327.33	NA	VER	7	7
preparar	préparer	pREpARAR	prepArA	0.750	0.875	0.500	20.71	174.33	NA	VER	8	8
alarma	alarme	AlARmA	AlArm	0.833	0.900	0.667	21.61	19.29	NA	NOM	6	6
alarma	alerte	AlARmA	AlErt	0.500	0.800	0.333	21.61	13.45	NA	NOM	6	6
girar	tirer	xIRAR	tirA	0.600	0.740	0.200	10.54	415.14	NA	VER	5	5
girar	virer	xIRAR	virA	0.600	0.740	0.200	10.54	86.3	NA	VER	5	5
contacto	contact	kOntAktO	kotAkt	0.875	0.838	0.625	67.68	69.85	NA	NOM	8	7
expresar	exprimer	EkspREsAR	EksprimA	0.625	0.831	0.556	17.14	30.02	NA	VER	8	8
obtener	obtenir	ObtEnER	Opt@nE	0.857	0.908	0.571	57.5	88.08	NA	VER	7	7
líquido	liquide	lIkjdO	likid	0.714	0.717	0.500	23.57	18.41	NA	NOM	7	7
quitar	quitter	kjtAR	kitA	0.714	0.700	0.600	13.57	276.23	NA	VER	6	7
acuerdo	accord	AkwERdO	AkOr	0.571	0.743	0.286	193.04	766.2	NA	NOM	7	6
hacer	ficher	ATER	fiSA	0.500	0.519	0.000	570.36	97.84	NA	VER	5	6
café	café	kAfE	kAfe	1.000	0.925	0.750	77.5	163.56	NA	NOM	4	4
concurso	concours	kOnkURsO	kokur	0.750	0.738	0.250	21.79	23.89	NA	NOM	8	8
caos	chaos	kAOs	kAo	0.800	0.800	0.500	18.21	11.3	NA	NOM	4	5
tratar	traiter	tRAtAR	trEtA	0.714	0.853	0.500	47.5	104.04	NA	VER	6	7
caso	cas	kAsO	kA	0.750	0.750	0.500	370.18	280.59	NA	NOM	4	3
terraza	terrasse	tErATA	tErAs	0.625	0.900	0.667	15.54	10.57	NA	NOM	7	8
entender	entendre	EntEndER	AtA	0.750	0.617	0.125	76.79	728.67	NA	VER	8	8
gigante	géant	xIgAntE	ZeA	0.571	0.657	0.143	16.25	13.91	NA	ADJ	7	5
perdido	perdu	pERdIdO	pErdy	0.571	0.814	0.429	119.82	36.46	NA	ADJ	7	5
cabo	cap	kAbO	kAp	0.500	0.875	0.500	90.0	19.49	NA	NOM	4	3
zona	zone	TOnA	zon	0.750	0.775	0.250	115.54	53.94	NA	NOM	4	4
emplear	employer	EmplEAR	AplwA	0.625	0.717	0.429	10.18	19.47	NA	VER	7	8
número	numéro	nUmERO	nymero	0.667	0.829	0.333	238.93	173.48	NA	NOM	6	6
número	nombre	nUmERO	nobr	0.500	0.767	0.167	238.93	40.16	NA	NOM	6	6
peste	peste	pEstE	pEst	1.000	0.900	0.800	10.54	16.95	NA	NOM	5	5
coñac	cognac	kONAk	koNAk	0.667	0.940	0.800	10.36	12.07	NA	NOM	5	6
talento	talent	tAlEntO	tAlA	0.857	0.757	0.429	28.75	44.17	NA	NOM	7	6
sociedad	société	sOTjEdAd	sosjete	0.500	0.782	0.250	222.68	75.46	NA	NOM	8	7
analizar	analyser	AnAlITAR	AnAlizA	0.625	0.900	0.625	22.68	15.4	NA	VER	8	8
espectro	esprit	EspEktRO	Espri	0.500	0.732	0.375	10.54	155.82	NA	NOM	8	6
interés	intérêt	IntEREs	eterE	0.571	0.771	0.286	125.36	81.09	NA	NOM	7	7
concluir	conclure	kOnklwjR	kokly	0.750	0.650	0.375	19.82	27.26	NA	VER	8	8
reunir	réunir	rEwnIR	reyni	0.833	0.667	0.333	10.36	41.93	NA	VER	6	6
bala	balle	bAlA	bAl	0.600	0.875	0.750	11.61	122.07	NA	NOM	4	5
bajo	banc	bAxO	bA	0.500	0.750	0.500	346.79	10.76	NA	NOM	4	4
bajo	bas	bAxO	bA	0.500	0.750	0.500	346.79	85.56	NA	ADJ	4	3
guerra	guerre	gErA	gEr	0.833	0.875	0.750	251.61	221.65	NA	NOM	6	6
original	original	ORIxInAl	oriZinAl	1.000	0.875	0.375	40.54	14.45	NA	ADJ	8	8
cráneo	crâne	kRAnEO	krAn	0.667	0.817	0.500	10.89	28.6	NA	NOM	6	5
asalto	assaut	AsAltO	Aso	0.500	0.700	0.333	16.43	12.12	NA	NOM	6	6
base	base	bAsE	bAz	1.000	0.875	0.500	90.0	59.22	NA	NOM	4	4
minuto	minute	mInUtO	minyt	0.833	0.829	0.500	34.29	342.28	NA	NOM	6	6
misión	mission	mIsIOn	misjo	0.714	0.667	0.333	43.93	85.24	NA	NOM	6	7
entero	entier	EntERO	Atje	0.667	0.631	0.167	40.89	76.01	NA	ADJ	6	6
enorme	énorme	EnORmE	enOrm	0.833	0.850	0.500	91.07	49.27	NA	ADJ	6	6
disco	disque	dIskO	disk	0.500	0.860	0.600	22.5	33.61	NA	NOM	5	6
ángel	ange	AnxEl	AZ	0.600	0.660	0.200	17.68	69.27	NA	NOM	5	4
útil	utile	UtIl	ytil	0.600	0.869	0.500	26.43	44.99	NA	ADJ	4	5
rosa	rose	rOsA	roz	0.750	0.800	0.250	47.32	24.67	NA	NOM	4	4
religión	religion	rElIxIOn	r@liZjo	0.875	0.707	0.250	49.82	24.68	NA	NOM	8	8
saltar	sauter	sAltAR	sotA	0.667	0.750	0.500	17.68	123.03	NA	VER	6	6
tocar	toucher	tOkAR	tuSA	0.571	0.711	0.400	33.57	270.27	NA	VER	5	7
hierba	herbe	jERbA	Erb	0.667	0.780	0.400	23.57	34.81	NA	NOM	6	5
defender	défendre	dEfEndER	defA	0.625	0.677	0.250	29.46	78.55	NA	VER	8	8
imagen	image	ImAxEn	imAZ	0.833	0.767	0.333	163.93	82.13	NA	NOM	6	5
excusa	excuse	EkskUsA	Ekskyz	0.833	0.882	0.571	14.29	61.58	NA	NOM	6	6
desastre	désastre	dEsAstRE	dezAstr	0.875	0.888	0.500	19.11	12.82	NA	NOM	8	8
escalera	escalier	EskAlERA	EskAlje	0.750	0.801	0.625	38.21	32.29	NA	NOM	8	8
ambiente	ambiance	AmbjEntE	AbjAs	0.750	0.740	0.375	65.54	12.37	NA	NOM	8	8
lluvia	pluie	LUbjA	pl¬i	0.500	0.534	0.000	59.46	46.1	NA	NOM	6	5
símbolo	symbole	sImbOlO	sebOl	0.714	0.829	0.571	26.25	14.95	NA	NOM	7	7
saludo	salut	sAlUdO	sAly	0.667	0.779	0.500	13.57	277.42	NA	NOM	6	5
interno	interne	IntERnO	etErn	0.857	0.814	0.429	20.0	13.15	NA	ADJ	7	7
columna	colonne	kOlUmnA	kolOn	0.571	0.771	0.429	37.5	11.95	NA	NOM	7	7
bebé	bébé	bEbE	bebe	0.750	0.850	0.500	16.96	191.63	NA	NOM	4	4
sonido	son	sOnIdO	so	0.500	0.617	0.167	37.32	1740.43	NA	ADJ	6	3
barrera	barrage	bArERA	bArAZ	0.571	0.816	0.500	13.93	13.4	NA	NOM	7	7
viento	vent	bjEntO	vA	0.667	0.573	0.000	70.54	77.34	NA	NOM	6	4
esperar	espérer	EspERAR	EspEr	0.714	0.843	0.571	94.29	301.08	NA	VER	7	7
baño	bain	bANO	be	0.500	0.654	0.250	49.11	74.48	NA	NOM	4	4
entrada	entrée	EntRAdA	Atre	0.571	0.653	0.143	85.54	48.08	NA	NOM	7	6
pista	piste	pIstA	pist	0.800	0.860	0.600	37.86	51.77	NA	NOM	5	5
salvar	sauver	sAlbAR	sovA	0.667	0.697	0.333	26.43	246.54	NA	VER	6	6
cliente	client	kljEntE	klijA	0.857	0.674	0.286	21.61	112.12	NA	NOM	7	6
tensión	pression	tEnsIOn	prEsjo	0.500	0.631	0.143	46.25	37.28	NA	NOM	7	8
tensión	tension	tEnsIOn	tAsjo	0.857	0.691	0.286	46.25	21.28	NA	NOM	7	7
infierno	enfer	InfjERnO	AfEr	0.500	0.670	0.250	30.0	88.86	NA	NOM	8	5
ruso	russe	rUsO	rys	0.600	0.794	0.500	22.86	35.44	NA	NOM	4	5
ruta	route	rUtA	rut	0.600	0.825	0.500	19.46	166.72	NA	NOM	4	5
guardia	garde	gwARdjA	gArd	0.571	0.771	0.429	43.21	104.47	NA	NOM	7	5
guardar	garder	gwARdAR	gArdA	0.714	0.843	0.571	20.71	338.4	NA	VER	7	6
alemán	allemand	AlEmAn	AlmA	0.625	0.833	0.667	36.79	49.08	NA	NOM	6	8
oscuro	obscur	OskURO	Opskyr	0.667	0.763	0.333	49.46	11.06	NA	ADJ	6	6
actor	acteur	AktOR	Akt9r	0.667	0.915	0.600	38.93	74.77	NA	NOM	5	6
proyecto	projet	pROyEktO	proZE	0.625	0.688	0.250	106.25	69.59	NA	NOM	8	6
división	division	dIbIsIOn	divizjo	0.875	0.673	0.125	31.25	13.07	NA	NOM	8	8
pesar	peser	pEsAR	p2zA	0.800	0.840	0.400	14.64	23.41	NA	VER	5	5
lenguaje	langage	lEngwAxE	lAgAZ	0.625	0.752	0.375	82.32	16.68	NA	NOM	8	7
guarda	garde	gwARdA	gArd	0.667	0.817	0.500	23.75	104.47	NA	NOM	6	5
salvaje	sauvage	sAlbAxE	sovAZ	0.714	0.712	0.286	17.5	24.68	NA	ADJ	7	7
deber	devoir	dEbER	d@vE	0.500	0.789	0.400	33.39	3232.57	NA	VER	5	6
profundo	profond	pROfUndO	profo	0.750	0.738	0.250	46.61	42.41	NA	ADJ	8	7
balón	ballon	bAlOn	bAlo	0.667	0.840	0.600	40.71	32.92	NA	NOM	5	6
balón	balle	bAlOn	bAl	0.600	0.800	0.600	40.71	122.07	NA	NOM	5	5
bien	bon	bjEn	bo	0.500	0.654	0.250	668.57	1554.44	NA	ADJ	4	3
bien	bien	bjEn	bje	1.000	0.800	0.500	668.57	4213.78	NA	ADV	4	4
origen	origine	ORIxEn	oriZin	0.714	0.783	0.167	102.14	28.07	NA	NOM	6	7
hotel	hôtel	OtEl	otEl	0.800	0.925	0.750	64.29	114.67	NA	NOM	5	5
terror	terreur	tErOR	tEr9r	0.714	0.915	0.600	35.18	15.18	NA	NOM	6	7
océano	océan	OTEAnO	oseA	0.833	0.717	0.167	18.21	24.89	NA	NOM	6	5
nube	nuage	nUbE	n¬AZ	0.600	0.484	0.250	16.79	30.27	NA	NOM	4	5
debate	débat	dEbAtE	debA	0.667	0.783	0.500	38.21	10.7	NA	NOM	6	5
levantar	lever	lEbAntAR	l@vA	0.500	0.687	0.250	32.68	165.98	NA	VER	8	5
mañana	matin	mANAnA	mAte	0.500	0.725	0.333	255.18	275.01	NA	NOM	6	5
barba	barbe	bARbA	bArb	0.800	0.880	0.600	21.43	24.15	NA	NOM	5	5
primera	premier	pRImERA	pr@mje	0.571	0.726	0.286	425.0	376.98	NA	ADJ	7	7
ángulo	angle	AngUlO	Agl	0.500	0.750	0.500	13.57	13.29	NA	NOM	6	5
primero	premier	pRImERO	pr@mje	0.571	0.749	0.286	228.21	376.98	NA	ADJ	7	7
genial	génial	xEnjAl	ZenjAl	0.833	0.917	0.667	12.14	134.47	NA	ADJ	6	6
vehículo	véhicule	bEIkUlO	veikyl	0.625	0.752	0.286	29.64	22.08	NA	NOM	8	8
pintura	peinture	pIntURA	petyr	0.750	0.768	0.286	39.64	29.53	NA	NOM	7	8
breve	bref	bREbE	brEf	0.600	0.798	0.400	51.07	22.26	NA	ADV	5	4
banca	banque	bAnkA	bAk	0.500	0.800	0.600	21.25	79.35	NA	NOM	5	6
banco	banque	bAnkO	bAk	0.500	0.800	0.600	46.96	79.35	NA	NOM	5	6
banco	banc	bAnkO	bA	0.800	0.700	0.400	46.96	10.76	NA	NOM	5	4
prima	prime	pRImA	prim	0.800	0.840	0.400	24.29	17.79	NA	NOM	5	5
flexible	facile	flEksksIblE	fAsil	0.500	0.683	0.273	11.25	159.35	NA	ADJ	8	6
banda	bande	bAndA	bAd	0.800	0.800	0.600	35.71	78.36	NA	NOM	5	5
español	espagnol	EspANOl	EspANOl	0.750	1.000	1.000	193.21	20.94	NA	ADJ	7	8
ligero	léger	lIxERO	leZe	0.667	0.717	0.167	20.0	37.77	NA	ADJ	6	5
mortal	mortel	mORtAl	mOrtEl	0.833	0.936	0.667	20.36	24.13	NA	ADJ	6	6
segunda	seconde	sEgUndA	s@god	0.571	0.808	0.429	137.14	124.54	NA	NOM	7	7
segundo	seconde	sEgUndO	s@god	0.571	0.808	0.429	205.0	124.54	NA	NOM	7	7
segundo	second	sEgUndO	s@go	0.571	0.737	0.286	205.0	52.5	NA	ADJ	7	6
esclavo	esclave	EsklAbO	EsklAv	0.857	0.870	0.714	12.86	37.52	NA	NOM	7	7
disponer	disposer	dIspOnER	dispozA	0.875	0.802	0.375	17.32	21.07	NA	VER	8	8
comedia	comédie	kOmEdjA	komedi	0.714	0.738	0.429	21.43	22.11	NA	NOM	7	7
sudor	sueur	sUdOR	s¬9r	0.600	0.669	0.200	27.32	11.71	NA	NOM	5	5
francés	français	fRAnTEs	frAsE	0.625	0.829	0.429	87.68	43.06	NA	ADJ	7	8
piscina	piscine	pIsTInA	pisin	0.857	0.800	0.429	10.71	23.62	NA	NOM	7	7
saco	sac	sAkO	sAk	0.750	0.875	0.750	21.79	124.6	NA	NOM	4	3
juez	juge	xwET	ZyZ	0.500	0.650	0.000	60.54	66.45	NA	NOM	4	4
norte	nord	nORtE	nOr	0.600	0.780	0.400	65.0	50.38	NA	NOM	5	4
discreto	discret	dIskREtO	diskrE	0.875	0.838	0.500	11.96	15.61	NA	ADJ	8	7
pensar	peser	pEnsAR	p2zA	0.667	0.783	0.333	151.07	23.41	NA	VER	6	5
pensar	penser	pEnsAR	pAsA	0.833	0.786	0.500	151.07	1485.47	NA	VER	6	6
convento	couvent	kOnbEntO	kuvA	0.750	0.617	0.125	15.54	16.83	NA	NOM	8	7
estrés	stress	EstREs	strEs	0.500	0.900	0.667	12.32	10.85	NA	NOM	6	6
sensible	sensible	sEnsIblE	sAsibl	1.000	0.815	0.500	21.07	26.79	NA	ADJ	8	8
oficial	officiel	OfITjAl	ofisjEl	0.750	0.874	0.429	79.29	21.36	NA	ADJ	7	8
oficial	officier	OfITjAl	ofisje	0.625	0.765	0.286	79.29	55.35	NA	NOM	7	8
ocasión	occasion	OkAsIOn	okAzjo	0.750	0.700	0.286	107.5	61.89	NA	NOM	7	8
bola	boule	bOlA	bul	0.600	0.750	0.500	14.29	30.68	NA	NOM	4	5
luchar	lutter	lUJAR	lytA	0.500	0.815	0.400	20.71	25.41	NA	VER	6	6
bote	boîte	bOtE	bwAt	0.800	0.700	0.250	10.36	88.81	NA	NOM	4	5
espacial	spatial	EspATjAl	spAsjAl	0.750	0.925	0.750	19.11	10.94	NA	ADJ	8	7
grupo	troupe	gRUpO	trup	0.500	0.780	0.200	226.96	30.93	NA	NOM	5	6
grupo	groupe	gRUpO	grup	0.667	0.840	0.400	226.96	104.38	NA	NOM	5	6
barra	bar	bArA	bAr	0.600	0.875	0.750	29.64	67.57	NA	NOM	5	3
barra	barre	bArA	bAr	0.800	0.875	0.750	29.64	18.78	NA	NOM	5	5
temblar	trembler	tEmblAR	trAblA	0.750	0.745	0.571	10.36	34.13	NA	VER	7	8
boca	bouche	bOkA	buS	0.500	0.638	0.250	155.0	90.03	NA	NOM	4	6
violento	violent	bjOlEntO	vjolA	0.875	0.698	0.250	14.29	24.99	NA	ADJ	8	7
presa	prise	pREsA	priz	0.600	0.780	0.200	19.82	28.25	NA	NOM	5	5
terrible	terrible	tErIblE	tEribl	1.000	0.900	0.714	43.57	87.66	NA	ADJ	8	8
brazo	bras	bRATO	brA	0.600	0.780	0.400	71.79	149.26	NA	NOM	5	4
fumar	fumer	fUmAR	fymA	0.800	0.835	0.600	29.82	98.49	NA	VER	5	5
desierto	désert	dEsjERtO	dezEr	0.625	0.762	0.250	29.11	27.66	NA	NOM	8	6
empleo	emploi	EmplEO	AplwA	0.667	0.720	0.333	46.43	30.94	NA	NOM	6	6
nivel	niveau	nIbEl	nivo	0.667	0.701	0.200	111.61	50.7	NA	NOM	5	6
contra	contre	kOntRA	kotr	0.833	0.767	0.333	521.61	313.71	NA	PRE	6	6
frase	phrase	fRAsE	frAz	0.667	0.880	0.400	68.21	22.01	NA	NOM	5	6
repetir	répéter	rEpEtIR	repEt	0.571	0.814	0.571	24.82	98.31	NA	VER	7	7
ideal	idéal	IdEAl	ideAl	0.800	0.900	0.600	43.39	21.85	NA	ADJ	5	5
región	région	rExIOn	reZjo	0.667	0.617	0.167	44.29	28.16	NA	NOM	6	6
coger	monter	kOxER	motA	0.500	0.562	0.000	17.86	277.32	NA	VER	5	6
coger	choper	kOxER	SopE	0.667	0.606	0.200	17.86	17.69	NA	VER	5	6
indicar	indiquer	IndIkAR	edikA	0.625	0.800	0.429	15.36	36.49	NA	VER	7	8
tiempo	temps	tjEmpO	tA	0.667	0.633	0.167	743.93	1031.05	NA	NOM	6	5
huir	fuir	wjR	f¬i	0.750	0.559	0.000	22.5	76.82	NA	VER	4	4
perfecto	parfait	pERfEktO	pArfE	0.500	0.765	0.375	42.68	58.77	NA	ADJ	8	7
afirmar	affirmer	AfIRmAR	AfirmA	0.750	0.886	0.571	27.32	15.61	NA	VER	7	8
sangre	sang	sAngRE	sA	0.667	0.667	0.333	184.46	304.75	NA	NOM	6	4
obligado	obligé	OblIgAdO	obliZe	0.625	0.713	0.250	37.14	10.24	NA	ADJ	8	6
lunes	lundi	lUnEs	l^di	0.600	0.668	0.200	40.89	36.94	NA	NOM	5	5
tienda	tente	tjEndA	tAt	0.500	0.703	0.167	29.64	16.65	NA	NOM	6	5
aspecto	aspect	AspEktO	AspE	0.857	0.786	0.571	94.46	12.78	NA	NOM	7	6
cultivo	culture	kUltIbO	kyltyr	0.571	0.802	0.429	23.39	22.65	NA	NOM	7	7
estómago	estomac	EstOmAgO	EstomA	0.625	0.838	0.625	34.64	23.56	NA	NOM	8	7
ausente	absent	AwsEntE	ApsA	0.714	0.660	0.286	17.68	14.91	NA	ADJ	7	6
tabla	table	tAblA	tAbl	0.800	0.900	0.800	15.0	118.37	NA	NOM	5	5
tabla	tableau	tAblA	tAblo	0.714	0.900	0.800	15.0	50.11	NA	NOM	5	7
disputa	dispute	dIspUtA	dispyt	0.857	0.854	0.571	12.5	16.54	NA	NOM	7	7
culo	cul	kUlO	ky	0.750	0.669	0.250	25.0	150.81	NA	NOM	4	3
factor	facteur	fAktOR	fAkt9r	0.714	0.929	0.667	36.79	12.26	NA	NOM	6	7
ruina	ruine	rwjnA	r¬in	0.800	0.680	0.400	12.5	17.93	NA	NOM	5	5
servir	servir	sERbIR	se	1.000	0.633	0.167	34.64	309.81	NA	VER	6	6
vientre	ventre	bjEntRE	vAtr	0.857	0.672	0.143	33.75	46.91	NA	NOM	7	6
relación	relation	rElATIOn	r@lAsjo	0.750	0.745	0.375	168.39	74.95	NA	NOM	8	8
cura	curé	kURA	kyre	0.750	0.757	0.250	38.39	15.73	NA	NOM	4	4
pareja	paire	pARExA	pEr	0.500	0.690	0.333	69.29	21.59	NA	NOM	6	5
positivo	positif	pOsItIbO	pozitif	0.750	0.798	0.250	24.64	17.27	NA	ADJ	8	7
miel	miel	mjEl	mjEl	1.000	1.000	1.000	18.39	17.36	NA	NOM	4	4
mina	mine	mInA	min	0.750	0.825	0.500	16.25	48.08	NA	NOM	4	4
probable	probable	pRObAblE	probAbl	1.000	0.888	0.625	48.04	10.98	NA	ADJ	8	8
rápido	rapide	rApIdO	rApid	0.667	0.883	0.667	46.43	48.73	NA	ADJ	6	6
triste	triste	tRIstE	trist	1.000	0.867	0.500	57.86	103.44	NA	ADJ	6	6
ópera	opéra	OpERA	operA	0.600	0.860	0.400	11.07	19.61	NA	NOM	5	5
tragedia	tragique	tRAxEdjA	trAZik	0.500	0.738	0.250	31.61	12.13	NA	ADJ	8	8
tragedia	tragédie	tRAxEdjA	trAZedi	0.750	0.771	0.375	31.61	15.59	NA	NOM	8	8
rata	rat	rAtA	rA	0.750	0.750	0.500	12.5	45.6	NA	NOM	4	3
retirar	retirer	rEtIRAR	r@tirA	0.857	0.866	0.429	10.36	80.26	NA	VER	7	7
moderado	modeste	mOdERAdO	modEst	0.500	0.800	0.375	10.0	10.64	NA	ADJ	8	7
raro	rare	rARO	rAr	0.750	0.850	0.500	39.64	33.27	NA	ADJ	4	4
contar	raconter	kOntAR	rAkotA	0.625	0.687	0.167	65.0	253.84	NA	VER	6	8
contar	compter	kOntAR	kotA	0.571	0.783	0.500	65.0	227.78	NA	VER	6	7
centenar	centaine	TEntEnAR	sAtEn	0.500	0.765	0.375	14.29	29.22	NA	NOM	8	8
destino	destin	dEstInO	deste	0.857	0.786	0.429	85.89	53.03	NA	NOM	7	6
cuento	conte	kwEntO	kot	0.500	0.686	0.333	49.11	13.3	NA	NOM	6	5
raza	race	rATA	rAs	0.500	0.850	0.500	20.36	30.56	NA	NOM	4	4
rayo	rayon	rAyO	rEjo	0.800	0.609	0.250	19.82	27.0	NA	NOM	4	5
moda	mode	mOdA	mOd	0.750	0.875	0.750	22.14	31.67	NA	NOM	4	4
modo	mode	mOdO	mOd	0.750	0.875	0.750	228.75	31.67	NA	NOM	4	4
explicar	exposer	EksplIkAR	EkspozA	0.500	0.797	0.556	51.96	22.42	NA	VER	8	7
pariente	parent	pARjEntE	pArA	0.750	0.702	0.250	11.07	188.38	NA	NOM	8	6
curar	guérir	kURAR	geri	0.500	0.669	0.000	10.18	44.73	NA	VER	5	6
mitad	moitié	mItAd	mwAtje	0.500	0.638	0.333	86.25	74.77	NA	NOM	5	6
mono	mignon	mOnO	miNo	0.500	0.688	0.250	18.21	69.71	NA	ADJ	4	6
estatua	statue	EstAtwA	stAty	0.714	0.753	0.571	14.11	19.5	NA	NOM	7	6
penetrar	pénétrer	pEnEtRAR	penEtr	0.625	0.825	0.500	12.32	19.0	NA	VER	8	8
penetrar	entrer	pEnEtRAR	Agrese	0.625	0.559	0.000	12.32	450.11	NA	VER	8	6
preciso	précis	pRETIsO	presi	0.714	0.757	0.286	66.07	31.59	NA	ADJ	7	6
régimen	régime	rExImEn	reZim	0.857	0.757	0.286	83.21	19.43	NA	NOM	7	6
falta	faute	fAltA	fot	0.600	0.700	0.400	217.5	169.26	NA	NOM	5	5
cuestión	question	kwEstIOn	kEstjo	0.750	0.712	0.500	102.32	411.82	NA	NOM	8	8
temporal	tempête	tEmpORAl	tApEt	0.500	0.715	0.250	20.18	19.73	NA	NOM	8	7
real	royal	rEAl	rwAjAl	0.600	0.786	0.500	131.07	22.65	NA	ADJ	4	5
real	réel	rEAl	reEl	0.500	0.854	0.500	131.07	38.7	NA	ADJ	4	4
eliminar	éliminer	ElImInAR	eliminA	0.750	0.850	0.500	15.36	30.28	NA	VER	8	8
fútbol	football	fUtbOl	futbOl	0.500	0.967	0.833	93.04	13.93	NA	NOM	6	8
digno	digne	dIgnO	diN	0.800	0.732	0.200	19.29	25.29	NA	ADJ	5	5
fórmula	formule	fORmUlA	fOrmyl	0.714	0.868	0.571	41.25	12.53	NA	NOM	7	7
bastón	bâton	bAstOn	bAto	0.500	0.783	0.500	11.79	18.11	NA	NOM	6	5
visión	vision	bIsIOn	vizjo	0.833	0.598	0.000	69.29	35.48	NA	NOM	6	6
seriedad	sérieux	sERjEdAd	serj2z	0.500	0.738	0.250	11.43	110.48	NA	ADJ	8	7
orden	ordre	ORdEn	Ordr	0.600	0.860	0.400	159.46	217.25	NA	NOM	5	5
suponer	supposer	sUpOnER	sypozA	0.750	0.756	0.286	36.25	120.31	NA	VER	7	8
dama	dame	dAmA	dAm	0.750	0.875	0.750	36.96	111.2	NA	NOM	4	4
cuero	cuir	kwERO	k¬ir	0.600	0.660	0.200	21.43	14.25	NA	NOM	5	4
copia	copie	kOpjA	kopi	0.800	0.694	0.400	12.32	25.7	NA	NOM	5	5
carrera	carrière	kArERA	kArjEr	0.625	0.817	0.500	105.54	36.54	NA	NOM	7	8
pagar	payer	pAgAR	pE	0.600	0.643	0.200	61.07	416.68	NA	VER	5	5
petróleo	pétrole	pEtROlEO	petrOl	0.625	0.825	0.500	22.5	13.84	NA	NOM	8	7
especie	espèce	EspETjE	EspEs	0.714	0.843	0.571	143.75	116.51	NA	NOM	7	6
futura	futur	fUtURA	fytyr	0.833	0.792	0.333	16.61	26.33	NA	NOM	6	5
alianza	alliance	AljAnTA	AljAs	0.625	0.843	0.571	15.54	18.85	NA	NOM	7	8
futuro	futur	fUtURO	fytyr	0.833	0.792	0.333	151.79	26.33	NA	NOM	6	5
cólera	colère	kOlERA	kolEr	0.500	0.850	0.500	13.93	68.9	NA	NOM	6	6
guerrero	guerrier	gErERO	gErje	0.750	0.762	0.500	10.71	16.75	NA	NOM	8	8
saludar	saluer	sAlUdAR	sAl¬A	0.714	0.753	0.571	10.71	45.09	NA	VER	7	6
prisión	prison	pRIsIOn	prizo	0.714	0.771	0.143	29.29	147.49	NA	NOM	7	6
fortuna	fortune	fORtUnA	fOrtyn	0.857	0.868	0.571	47.86	33.62	NA	NOM	7	7
rica	riche	rIkA	riS	0.600	0.713	0.250	19.11	73.85	NA	ADJ	4	5
rico	riche	rIkO	riS	0.600	0.713	0.250	30.89	73.85	NA	ADJ	4	5
criatura	créature	kRjAtURA	kreAtyr	0.750	0.747	0.375	22.32	35.22	NA	NOM	8	8
conde	comte	kOndE	kot	0.600	0.740	0.200	33.93	27.36	NA	NOM	5	5
área	are	AREA	Ar	0.500	0.725	0.250	34.82	15.8	NA	NOM	4	3
animal	animal	AnImAl	AnimAl	1.000	0.967	0.833	73.04	80.5	NA	NOM	6	6
risa	rire	rIsA	ri	0.500	0.700	0.250	38.57	140.24	NA	VER	4	4
injusto	injuste	InxUstO	eZyst	0.857	0.754	0.286	11.96	17.46	NA	ADJ	7	7
poesía	poésie	pOEsIA	poezi	0.500	0.783	0.167	51.96	19.07	NA	NOM	6	6
negro	nègre	nEgRO	nEgr	0.600	0.880	0.600	130.36	19.08	NA	NOM	5	5
padre	père	pAdRE	pEr	0.600	0.723	0.200	383.57	895.55	NA	NOM	5	4
estilo	style	EstIlO	stil	0.500	0.800	0.500	64.64	32.34	NA	NOM	6	5
visita	visite	bIsItA	vizit	0.833	0.781	0.167	64.29	99.95	NA	NOM	6	6
mamá	maman	mAmA	mAmA	0.600	1.000	1.000	53.39	540.21	NA	NOM	4	5
comer	ronger	kOmER	roZ	0.500	0.603	0.000	86.96	11.68	NA	VER	5	6
tenue	tendre	tEnwE	tA	0.667	0.643	0.200	12.14	26.63	NA	VER	5	6
masa	masse	mAsA	mAs	0.600	0.875	0.750	58.21	16.73	NA	NOM	4	5
malo	malade	mAlO	mAlAd	0.500	0.860	0.600	54.29	158.27	NA	ADJ	4	6
malo	mal	mAlO	mAl	0.750	0.875	0.750	54.29	453.95	NA	ADV	4	3
mano	main	mAnO	me	0.500	0.654	0.250	387.14	499.6	NA	NOM	4	4
tenis	tennis	tEnIs	tenis	0.833	0.900	0.600	14.46	11.37	NA	NOM	5	6
mayo	mai	mAyO	mE	0.500	0.700	0.250	32.68	24.34	NA	NOM	4	3
primer	premier	pRImER	pr@mje	0.714	0.729	0.333	348.04	376.98	NA	ADJ	6	7
tener	tenir	tEnER	t@nE	0.800	0.872	0.600	331.25	504.69	NA	VER	5	5
tener	obtenir	tEnER	Opt@nE	0.571	0.726	0.333	331.25	88.08	NA	VER	5	7
tener	détenir	tEnER	detnE	0.571	0.740	0.200	331.25	12.73	NA	VER	5	7
célebre	célèbre	TElEbRE	selEbr	0.857	0.857	0.429	18.39	31.67	NA	ADJ	7	7
vivir	vivre	bIbIR	vi	0.600	0.578	0.000	144.29	510.19	NA	VER	5	5
cerebro	cervelle	TEREbRO	sErvEl	0.500	0.674	0.143	86.07	14.56	NA	NOM	7	8
género	genre	xEnERO	ZAr	0.500	0.653	0.000	49.64	221.51	NA	NOM	6	5
declarar	déclarer	dEklARAR	deklArA	0.750	0.888	0.625	12.86	41.59	NA	VER	8	8
exigir	exiger	EksksIxIR	EgziZ	0.833	0.733	0.111	11.07	34.96	NA	VER	6	6
cuerda	corde	kwERdA	kOrd	0.500	0.783	0.333	18.21	38.57	NA	NOM	6	5
cuerpo	corps	kwERpO	kOr	0.500	0.700	0.167	343.39	250.15	NA	NOM	6	5
color	couleur	kOlOR	kul9r	0.571	0.815	0.400	128.75	82.25	NA	NOM	5	7
sección	section	sEkTIOn	seksjo	0.714	0.686	0.286	27.32	20.34	NA	NOM	7	7
precio	prix	pRETjO	pri	0.500	0.650	0.167	72.5	126.55	NA	NOM	6	4
idea	idée	IdEA	ide	0.500	0.750	0.250	195.71	389.77	NA	NOM	4	4
tierra	terre	tjErA	tEr	0.667	0.800	0.600	229.11	294.45	NA	NOM	6	5
mierda	merde	mjERdA	mErd	0.667	0.817	0.500	25.0	221.46	NA	ONO	6	5
voto	vote	bOtO	vOt	0.750	0.772	0.500	31.61	15.04	NA	NOM	4	4
voto	voix	bOtO	vwA	0.500	0.554	0.000	31.61	130.83	NA	NOM	4	4
voto	voeu	bOtO	v2	0.500	0.551	0.000	31.61	28.58	NA	NOM	4	4
inmenso	immense	InmEnsO	imAs	0.714	0.717	0.286	23.21	21.56	NA	ADJ	7	7
objeto	objectif	ObxEtO	ObZEktif	0.625	0.782	0.500	96.96	18.91	NA	NOM	6	8
objeto	objet	ObxEtO	ObZE	0.833	0.800	0.500	96.96	45.94	NA	NOM	6	5
manera	manière	mAnERA	mAnjEr	0.571	0.817	0.500	242.5	72.31	NA	NOM	6	7
fatal	fatal	fAtAl	fAtAl	1.000	1.000	1.000	21.61	11.69	NA	ADJ	5	5
parque	parc	pARkE	pArk	0.500	0.880	0.600	35.54	32.85	NA	NOM	6	4
imaginar	imaginer	ImAxInAR	imAZinA	0.875	0.862	0.500	41.25	194.29	NA	VER	8	8
humilde	humble	UmIldE	^bl	0.714	0.640	0.167	15.36	12.43	NA	ADJ	7	6
evidente	évident	EbIdEntE	evidA	0.750	0.663	0.125	69.82	32.59	NA	ADJ	8	7
franco	franc	fRAnkO	frA	0.833	0.733	0.333	54.46	21.67	NA	ADJ	6	5
virus	virus	bIRUs	virys	1.000	0.793	0.200	52.14	23.98	NA	NOM	5	5
demanda	demande	dEmAndA	d@mAd	0.857	0.837	0.571	23.57	64.64	NA	NOM	7	7
autor	auteur	AwtOR	ot9r	0.667	0.715	0.200	82.86	23.52	NA	NOM	5	6
atentado	attentat	AtEntAdO	AtAtA	0.625	0.788	0.500	23.57	14.58	NA	NOM	8	8
favor	faveur	fAbOR	fAv9r	0.667	0.833	0.400	33.21	36.65	NA	NOM	5	6
mancha	tache	mAnJA	tAS	0.500	0.717	0.200	16.25	21.04	NA	NOM	6	5
mandato	mandat	mAndAtO	mAdA	0.857	0.786	0.571	18.04	25.25	NA	NOM	7	6
roca	rocher	rOkA	roSe	0.500	0.676	0.250	20.89	16.97	NA	NOM	4	6
martes	mardi	mARtEs	mArdi	0.500	0.817	0.333	29.64	23.65	NA	NOM	6	5
majestad	majesté	mAxEstAd	mAZEste	0.750	0.844	0.625	14.11	43.43	NA	NOM	8	7
asumir	assumer	AsUmIR	AsymA	0.714	0.773	0.500	21.07	12.83	NA	VER	6	7
tarde	tard	tARdE	tAr	0.800	0.780	0.400	253.57	350.38	NA	ADV	5	4
amado	amant	AmAdO	AmA	0.600	0.800	0.600	13.39	35.03	NA	NOM	5	5
prensa	presse	pREnsA	prEs	0.667	0.817	0.500	111.43	45.77	NA	NOM	6	6
cero	zéro	TERO	zero	0.500	0.800	0.000	19.46	32.85	NA	NOM	4	4
mensaje	message	mEnsAxE	mesAZ	0.714	0.786	0.429	49.29	117.11	NA	NOM	7	7
villa	villa	bILA	villA	1.000	0.585	0.200	17.32	16.61	NA	NOM	5	5
imitar	imiter	ImItAR	imitA	0.833	0.850	0.500	10.36	14.7	NA	VER	6	6
abrigo	abri	AbRIgO	Abri	0.667	0.783	0.333	23.93	25.9	NA	NOM	6	4
ensayo	essai	EnsAyO	esE	0.500	0.667	0.167	22.32	28.78	NA	NOM	6	5
ellas	elles	ELAs	El	0.800	0.671	0.250	234.64	420.51	NA	PRO	5	5
voluntad	volonté	bOlUntAd	volote	0.625	0.693	0.250	100.0	47.08	NA	NOM	8	7
imbécil	imbécile	ImbETIl	ebesil	0.875	0.814	0.286	10.71	43.42	NA	NOM	7	8
academia	académie	AkAdEmjA	AkAdemi	0.750	0.808	0.625	11.07	10.03	NA	NOM	8	8
musical	musicien	mUsIkAl	myzisje	0.625	0.666	0.143	14.29	13.3	NA	NOM	7	8
musical	musical	mUsIkAl	myzikAl	1.000	0.925	0.571	14.29	24.76	NA	ADJ	7	7
celebrar	célébrer	TElEbRAR	selEbr	0.625	0.812	0.375	16.61	17.5	NA	VER	8	8
lectura	lecture	lEktURA	lEktyr	0.857	0.868	0.571	56.25	15.8	NA	NOM	7	7
whisky	whisky	wIskI	wiski	1.000	0.920	0.600	23.21	30.2	NA	NOM	6	6
maestra	maître	mAEstRA	mEtr	0.571	0.771	0.429	18.93	128.55	NA	NOM	7	6
maestro	maître	mAEstRO	mEtr	0.571	0.771	0.429	41.79	128.55	NA	NOM	7	6
enemigo	ennemi	EnEmIgO	Enmi	0.571	0.757	0.429	44.64	92.37	NA	NOM	7	6
intentar	entendre	IntEntAR	AtA	0.500	0.652	0.250	51.79	728.67	NA	VER	8	8
drama	drame	dRAmA	drAm	0.800	0.880	0.600	24.82	14.87	NA	NOM	5	5
cine	cinéma	TInE	sinemA	0.500	0.736	0.167	123.93	63.49	NA	NOM	4	6
cine	ciné	TInE	sine	0.750	0.850	0.250	123.93	10.35	NA	NOM	4	4
piedra	pierre	pjEdRA	pjEr	0.667	0.817	0.500	64.46	67.17	NA	NOM	6	6
pluma	plume	plUmA	plum	0.800	0.860	0.600	15.89	15.29	NA	NOM	5	5
reina	reine	rEjnA	rEn	0.800	0.800	0.600	46.07	59.05	NA	NOM	5	5
trabajo	travail	tRAbAxO	trAvAj	0.571	0.823	0.429	341.43	389.83	NA	NOM	7	7
clínica	clinique	klInIkA	klinik	0.500	0.871	0.571	13.75	18.79	NA	NOM	7	8
normal	normal	nORmAl	nOrmAl	1.000	0.983	0.833	80.54	127.15	NA	ADJ	6	6
sentir	sentir	sEntIR	sA	1.000	0.620	0.167	56.07	535.4	NA	VER	6	6
extremo	extrême	EkstREmO	EkstrEm	0.714	0.925	0.750	47.86	12.08	NA	ADJ	7	7
nave	navire	nAbE	nAvir	0.667	0.718	0.400	28.04	21.98	NA	NOM	4	6
príncipe	prince	pRInTIpE	pres	0.625	0.700	0.125	23.57	98.9	NA	NOM	8	6
parecido	pareil	pARETIdO	pArEj	0.625	0.755	0.375	62.14	133.45	NA	ADJ	8	6
parecida	pareil	pARETIdA	pArEj	0.625	0.755	0.375	19.11	133.45	NA	ADJ	8	6
abrir	ouvrir	AbRIR	uvEr	0.500	0.603	0.000	49.11	413.32	NA	VER	5	6
abril	avril	AbRIl	Avril	0.800	0.858	0.400	25.36	11.23	NA	NOM	5	5
talla	taille	tALA	tAj	0.667	0.675	0.500	12.86	43.17	NA	NOM	5	6
fruto	fruit	fRUtO	fr¬i	0.600	0.624	0.200	28.57	39.45	NA	NOM	5	5
médico	médical	mEdIkO	medikAl	0.714	0.829	0.429	93.21	31.48	NA	ADJ	6	7
médico	médecin	mEdIkO	mEdse	0.571	0.770	0.500	93.21	140.19	NA	NOM	6	7
médica	médecin	mEdIkA	mEdse	0.571	0.742	0.500	17.68	140.19	NA	NOM	6	7
común	commun	kOmUn	kom^	0.667	0.728	0.400	99.46	25.08	NA	ADJ	5	6
combate	combat	kOmbAtE	kobA	0.857	0.743	0.429	32.86	64.83	NA	NOM	7	6
vino	vin	bInO	ve	0.750	0.597	0.000	127.86	86.86	NA	NOM	4	3
vida	vie	bIdA	vi	0.500	0.597	0.000	850.89	1021.22	NA	NOM	4	3
inglés	anglais	InglEs	AglE	0.571	0.744	0.500	61.07	51.01	NA	NOM	6	7
regla	règle	rEglA	rEgl	0.600	0.900	0.800	26.25	79.51	NA	NOM	5	5
corte	coupe	kORtE	kup	0.600	0.640	0.200	46.61	33.02	NA	NOM	5	5
corto	court	kORtO	kur	0.600	0.680	0.200	34.29	41.15	NA	ADJ	5	5
apartar	emporter	ApARtAR	ApOrtA	0.500	0.886	0.571	10.0	69.02	NA	VER	7	8
junio	juin	xUnjO	Z¬e	0.600	0.663	0.000	29.46	13.4	NA	NOM	5	4
vivo	vivant	bIbO	vivA	0.500	0.694	0.000	62.32	124.97	NA	ADJ	4	6
vivo	vif	bIbO	vif	0.500	0.619	0.000	62.32	22.95	NA	ADJ	4	3
objetivo	objet	ObxEtIbO	ObZE	0.625	0.725	0.375	74.11	45.94	NA	NOM	8	5
objetivo	objectif	ObxEtIbO	ObZEktif	0.625	0.773	0.375	74.11	18.91	NA	NOM	8	8
galería	galerie	gAlERIA	gAlri	0.714	0.814	0.429	20.71	15.69	NA	NOM	7	7
premio	prime	pREmjO	prim	0.500	0.733	0.333	33.93	17.79	NA	NOM	6	5
premio	prix	pREmjO	pri	0.500	0.650	0.167	33.93	126.55	NA	NOM	6	4
cien	cent	TjEn	sA	0.500	0.654	0.000	53.75	43.05	NA	ADJ	4	4
tanto	tant	tAntO	tA	0.800	0.700	0.400	443.21	380.34	NA	ADV	5	4
tirar	tirer	tIRAR	tirA	0.800	0.840	0.400	16.61	415.14	NA	VER	5	5
espíritu	esprit	EspIRItU	Espri	0.750	0.775	0.375	86.61	155.82	NA	NOM	8	6
piano	piano	pjAnO	pjAno	1.000	0.940	0.800	33.57	22.22	NA	NOM	5	5
método	méthode	mEtOdO	metOd	0.714	0.867	0.667	61.96	24.87	NA	NOM	6	7
virtud	vertu	bIRtUd	vErty	0.667	0.727	0.167	25.18	17.75	NA	NOM	6	5
vicio	vice	bITjO	vis	0.600	0.658	0.000	15.18	12.29	NA	NOM	5	4
urgencia	urgence	URxEnTjA	yrZAs	0.750	0.687	0.000	20.18	53.03	NA	NOM	8	7
ocupar	occuper	OkUpAR	okypA	0.714	0.813	0.500	20.54	375.14	NA	VER	6	7
justo	juste	xUstO	Zyst	0.800	0.795	0.400	68.75	656.86	NA	ADJ	5	5
universo	univers	UnIbERsO	ynivEr	0.875	0.746	0.250	52.14	34.21	NA	NOM	8	7
perdón	pardon	pERdOn	pArdo	0.667	0.803	0.333	25.89	209.13	NA	ONO	6	6
cola	coca	kOlA	kokA	0.750	0.723	0.500	36.96	14.53	NA	NOM	4	4
libertad	liberté	lIbERtAd	libErte	0.750	0.832	0.500	165.54	79.53	NA	NOM	8	7
acento	accent	ATEntO	AksA	0.667	0.681	0.167	21.61	14.56	NA	NOM	6	6
cosa	chose	kOsA	Soz	0.600	0.688	0.000	339.46	1773.62	NA	NOM	4	5
como	comme	kOmO	kOm	0.600	0.875	0.750	4363.57	2326.08	NA	CON	4	5
demonio	démon	dEmOnjO	demo	0.571	0.700	0.286	13.57	61.0	NA	NOM	7	5
copa	coupe	kOpA	kup	0.600	0.750	0.500	48.04	33.02	NA	NOM	4	5
recordar	revoir	rEkORdAR	r@vwAr	0.500	0.713	0.250	70.71	262.05	NA	NOM	8	6
nacer	naître	nATER	nE	0.500	0.700	0.400	21.79	116.11	NA	VER	5	6
largo	large	lARgO	lArZ	0.800	0.791	0.400	136.79	18.66	NA	ADJ	5	5
posible	possible	pOsIblE	posibl	0.875	0.857	0.571	301.79	201.41	NA	ADJ	7	8
coca	coca	kOkA	kokA	1.000	0.925	0.750	11.96	14.53	NA	NOM	4	4
discutir	discuter	dIskUtIR	diskytA	0.875	0.805	0.500	18.04	96.42	NA	VER	8	8
parecer	paraître	pARETER	pArE	0.500	0.771	0.429	34.46	122.14	NA	VER	7	8
llama	flamme	LAmA	flAm	0.500	0.575	0.250	112.68	26.93	NA	NOM	5	6
campeón	champion	kAmpEOn	SApjo	0.625	0.625	0.286	27.86	35.02	NA	NOM	7	8
discurso	discours	dIskURsO	diskur	0.750	0.812	0.375	68.21	42.75	NA	NOM	8	8
pasado	passé	pAsAdO	pAse	0.500	0.770	0.500	322.14	115.89	NA	ADJ	6	5
vieja	vieux	bjExA	vjEj	0.600	0.773	0.400	83.39	282.2	NA	ADJ	5	5
viejo	vieux	bjExO	vjEj	0.600	0.773	0.400	167.5	282.2	NA	ADJ	5	5
avanzar	avancer	AbAnTAR	AvAs	0.714	0.729	0.286	18.75	95.62	NA	VER	7	7
piloto	pilote	pIlOtO	pilOt	0.833	0.883	0.667	18.93	37.69	NA	NOM	6	6
club	club	klUb	kl9b	1.000	0.975	0.750	66.96	67.51	NA	NOM	4	4
idiota	idiot	IdjOtA	idjo	0.833	0.750	0.333	12.68	90.57	NA	NOM	6	5
igual	égal	IgwAl	egAl	0.600	0.860	0.600	104.46	38.08	NA	ADJ	5	4
decidir	décider	dETIdIR	desidA	0.714	0.766	0.286	20.89	207.76	NA	VER	7	7
perder	perdre	pERdER	pEr	0.667	0.733	0.333	79.29	546.08	NA	VER	6	6
margen	marge	mARxEn	mArZ	0.833	0.783	0.333	14.64	14.4	NA	NOM	6	5
devolver	renvoyer	dEbOlbER	rAvErA	0.500	0.658	0.000	12.14	59.22	NA	VER	8	8
texto	texte	tEkstO	tEkst	0.800	0.917	0.833	67.32	20.42	NA	NOM	5	5
lanza	lance	lAnTA	lAs	0.600	0.780	0.400	16.79	13.27	NA	NOM	5	5
creación	création	kREATIOn	kreAsjo	0.625	0.712	0.250	64.82	11.15	NA	NOM	8	8
respirar	respirer	rEspIRAR	rEspirA	0.875	0.900	0.625	14.82	76.08	NA	VER	8	8
coño	con	kONO	ko	0.500	0.675	0.250	19.29	122.62	NA	NOM	4	3
alcohol	alcool	AlkOOl	AlkOl	0.857	0.917	0.833	51.43	41.3	NA	NOM	7	6
artículo	article	ARtIkUlO	Artikl	0.625	0.838	0.500	54.29	44.45	NA	NOM	8	7
circuito	circuit	TIRkwjtO	sirk¬i	0.875	0.744	0.125	18.93	10.23	NA	NOM	8	7
sufrir	souffrir	sUfRIR	sufEr	0.750	0.817	0.333	34.11	113.83	NA	VER	6	8
sufrir	subir	sUfRIR	sybi	0.667	0.677	0.167	34.11	30.13	NA	VER	6	5
marino	marin	mARInO	mAre	0.833	0.783	0.333	15.0	13.96	NA	NOM	6	5
perfil	profil	pERfIl	profil	0.667	0.783	0.500	25.36	14.44	NA	NOM	6	6
conducta	conduite	kOndUktA	kod¬it	0.750	0.693	0.375	45.18	19.2	NA	NOM	8	8
plomo	plomb	plOmO	plo	0.800	0.740	0.400	13.93	20.24	NA	NOM	5	5
conducir	conduire	kOndUTIR	kod¬irA	0.750	0.680	0.250	16.79	169.64	NA	VER	8	8
marido	mari	mARIdO	mAri	0.667	0.783	0.333	136.79	264.15	NA	NOM	6	4
ciencia	science	TjEnTjA	sjAs	0.571	0.717	0.143	136.43	32.97	NA	NOM	7	7
delirio	délire	dElIRjO	delir	0.571	0.771	0.286	10.54	13.2	NA	NOM	7	6
retraso	retard	rEtRAsO	r@tAr	0.571	0.808	0.429	16.79	126.45	NA	NOM	7	6
líder	leader	lIdER	lid9r	0.667	0.875	0.400	48.93	12.72	NA	NOM	5	6
equipo	équipe	EkjpO	ekip	0.667	0.640	0.400	203.57	129.97	NA	NOM	6	6
aunque	quoique	AwnkE	kwAk@	0.571	0.572	0.400	795.89	11.68	NA	CON	6	7
viaje	voyage	bjAxE	vwAjAZ	0.500	0.680	0.167	118.93	123.17	NA	NOM	5	6
rumor	rumeur	rUmOR	rym9r	0.667	0.851	0.400	23.93	22.11	NA	NOM	5	6
ritmo	rythme	rItmO	ritm	0.500	0.860	0.600	65.71	20.43	NA	NOM	5	6
prever	prévoir	pREbER	previ	0.571	0.698	0.167	10.89	78.22	NA	VER	6	7
muro	mur	mURO	myr	0.750	0.769	0.250	26.79	88.93	NA	NOM	4	3
vaca	vache	bAkA	vAS	0.600	0.660	0.250	11.07	47.71	NA	NOM	4	5
comercio	commerce	kOmERTjO	komErs	0.625	0.812	0.375	29.46	19.57	NA	NOM	8	8
mudo	muet	mUdO	m¬E	0.500	0.642	0.250	11.25	14.23	NA	ADJ	4	4
vago	vague	bAgO	vAg	0.600	0.772	0.500	10.0	21.59	NA	NOM	4	5
