# Supplementary material for: Cross-Language Distributions of High Frequency and Phonetically Similar Cognates
Source: PLoS One. 2013 May 10;8(5):e63006. doi: 10.1371/journal.pone.0063006 (PMC3651159; doi:10.1371/journal.pone.0063006)
Supplement: Dataset S1 — A collection of 15 separate plain text files that contain the automatically identified cognates corresponding to the third column of Table 2 . Measures of orthographic and phonetic similarity as well as frequency information are included. Textfile S1 contains the abbreviations used in the headers of the text files. (ZIP) [file pone.0063006.s004.zip › 4_8_translations.txt]

Spanish	German	p1	p2	o_distance	p_distance	raw_p_distance	l1_frequency	l2_frequency	l1_syntax	l2_syntax	l1_length	l2_length
juventud	Jugend	xUbEntUd	jug@nt	0.625	0.729	0.250	70.0	143.0	NA	N	8	6
regional	regional	rExjOnAl	regional	1.000	0.712	0.375	13.04	15.0	NA	A	8	8
regular	regeln	rEgUlAR	reg@ln	0.571	0.825	0.429	21.07	21.0	NA	V	7	6
energía	Energie	EnERxIA	enErgi	0.714	0.786	0.286	111.61	53.0	NA	N	7	7
carta	Karte	kARtA	k&rt@	0.600	0.877	0.400	84.29	48.0	NA	N	5	5
volumen	Volumen	bOlUmEn	volum@n	1.000	0.849	0.429	35.36	10.0	NA	N	7	7
firma	Firma	fIRmA	fIrma	1.000	0.920	0.600	31.07	127.0	NA	N	5	5
censura	Zensur	TEnsURA	#NAME?	0.714	0.857	0.286	17.32	11.0	NA	N	7	6
teoría	Theorie	tEORIA	teori	0.571	0.767	0.167	106.96	47.0	NA	N	6	7
sujeto	Subjekt	sUxEtO	zUpjEkt	0.571	0.754	0.286	51.25	12.0	NA	N	6	7
ilusión	Illusion	IlUsIOn	Iluzion	0.750	0.900	0.429	38.21	20.0	NA	N	7	8
estación	Station	EstATIOn	St&=ion	0.625	0.812	0.250	53.57	34.0	NA	N	8	7
capilla	Kapelle	kApILA	k&pEl@	0.571	0.731	0.333	17.68	16.0	NA	N	7	7
resto	Rest	rEstO	rEst	0.800	0.900	0.800	127.86	61.0	NA	N	5	4
rango	Rang	rAngO	r&N	0.800	0.732	0.200	13.39	55.0	NA	N	5	4
prueba	Probe	pRwEbA	prob@	0.500	0.783	0.333	103.21	20.0	NA	N	6	5
social	sozial	sOTjAl	zo=ial	0.833	0.700	0.167	203.75	131.0	NA	A	6	6
negativo	negativ	nEgAtIbO	neg&tif	0.875	0.798	0.375	18.39	34.0	NA	A	8	7
negativo	negativ	nEgAtIbO	neg&tif	0.875	0.798	0.375	18.39	34.0	NA	A	8	7
gabinete	Kabinett	gAbInEtE	k&binEt	0.750	0.888	0.500	13.21	64.0	NA	N	8	8
personal	Personal	pERsOnAl	pErzonal	1.000	0.912	0.500	123.93	20.0	NA	N	8	8
exacto	exakt	EksksAktO	Eks&kt	0.667	0.811	0.556	23.21	29.0	NA	A	6	5
colonia	Kolonie	kOlOnjA	koloni	0.714	0.738	0.429	16.79	16.0	NA	N	7	7
final	Finale	fInAl	final@	0.833	0.833	0.500	245.36	20.0	NA	N	5	6
nuclear	nuklear	nUklEAR	nUklear	0.857	0.900	0.571	36.07	13.0	NA	A	7	7
acción	Aktion	AkTIOn	&k=ion	0.500	0.850	0.333	127.5	84.0	NA	N	6	6
bomba	Bombe	bOmbA	bOmb@	0.800	0.937	0.800	26.25	30.0	NA	N	5	5
mágico	magisch	mAxIkO	magIS	0.571	0.725	0.333	16.79	12.0	NA	A	6	7
diálogo	Dialog	djAlOgO	di&lok	0.714	0.714	0.286	35.54	16.0	NA	N	7	6
gris	grau	gRIs	grB	0.500	0.769	0.250	42.32	29.0	NA	A	4	4
gris	grau	gRIs	grB	0.500	0.769	0.250	42.32	29.0	NA	A	4	4
sistema	System	sIstEmA	zYstem	0.714	0.886	0.429	250.18	129.0	NA	N	7	6
renta	Rente	rEntA	rEnt@	0.800	0.937	0.800	20.18	36.0	NA	N	5	5
crítico	kritisch	kRItIkO	kritIS	0.500	0.822	0.429	28.57	66.0	NA	A	7	8
radio	Radio	rAdjO	radio	1.000	0.680	0.400	83.21	62.0	NA	N	5	5
gusto	Lust	gUstO	lUst	0.600	0.739	0.600	69.64	31.0	NA	N	5	4
paraíso	Paradies	pARAIsO	p&r&dis	0.500	0.757	0.143	28.75	12.0	NA	N	7	8
cámara	Kamera	kAmARA	k&m@ra	0.500	0.847	0.333	39.82	24.0	NA	N	6	6
radical	radikal	rAdIkAl	r&dikal	0.857	0.900	0.571	30.89	25.0	NA	A	7	7
teléfono	Telefon	tElEfOnO	telefon	0.750	0.825	0.500	80.18	192.0	NA	N	8	7
activo	aktiv	AktIbO	&ktif	0.667	0.781	0.333	25.36	83.0	NA	A	6	5
leer	lesen	lEER	lez@n	0.600	0.772	0.200	70.54	159.0	NA	V	4	5
agente	Agent	AxEntE	&gEnt	0.833	0.817	0.500	27.14	18.0	NA	N	6	5
balcón	Balkon	bAlkOn	b&lkON	0.667	0.900	0.667	26.61	15.0	NA	N	6	6
placa	Platte	plAkA	pl&t@	0.500	0.837	0.400	15.71	18.0	NA	N	5	6
plano	Plan	plAnO	plan	0.800	0.840	0.600	48.93	205.0	NA	N	5	4
plaza	Platz	plATA	pl&=	0.600	0.820	0.400	97.68	260.0	NA	N	5	5
plato	Platte	plAtO	pl&t@	0.667	0.932	0.600	30.89	18.0	NA	N	5	6
absurdo	absurd	AbsURdO	&pzUrt	0.857	0.886	0.143	32.68	13.0	NA	A	7	6
crédito	Kredit	kREdItO	kredit	0.571	0.843	0.429	23.75	33.0	NA	N	7	6
civil	zivil	TIbIl	#NAME?	0.800	0.798	0.200	75.71	12.0	NA	A	5	5
programa	Programm	pROgRAmA	progr&m	0.875	0.850	0.375	92.68	152.0	NA	N	8	8
canal	Kanal	kAnAl	k&nal	0.800	0.900	0.600	31.07	17.0	NA	N	5	5
música	Musik	mUsIkA	muzik	0.500	0.850	0.333	106.43	120.0	NA	N	6	5
experto	Experte	EkspERtO	EkspErt@	0.857	0.970	0.750	16.96	28.0	NA	N	7	7
estudio	Studio	EstUdjO	Studio	0.857	0.700	0.286	139.82	15.0	NA	N	7	6
estudio	Studium	EstUdjO	StudiUm	0.571	0.629	0.143	139.82	47.0	NA	N	7	7
nación	Nation	nATIOn	n&tion	0.667	0.815	0.333	40.36	111.0	NA	N	6	6
mar	Meer	mAR	mer	0.500	0.784	0.333	154.11	70.0	NA	N	3	4
posición	Position	pOsITIOn	pozi=ion	0.750	0.850	0.250	80.71	97.0	NA	N	8	8
estadio	Stadion	EstAdjO	StadiOn	0.714	0.657	0.286	25.0	17.0	NA	N	7	7
estadio	Stadium	EstAdjO	StadiUm	0.571	0.614	0.143	25.0	18.0	NA	N	7	7
polo	Pol	pOlO	pol	0.750	0.800	0.500	12.86	129.0	NA	N	4	3
deporte	Sport	dEpORtE	SpOrt	0.571	0.784	0.429	47.68	78.0	NA	N	7	5
rollo	Rolle	rOLO	rOl@	0.800	0.725	0.500	12.68	170.0	NA	N	5	5
general	General	xEnERAl	gen@ral	1.000	0.823	0.286	277.14	126.0	NA	N	7	7
partida	Partie	pARtIdA	p&rti	0.714	0.786	0.286	53.75	18.0	NA	N	7	6
partido	Partei	pARtIdO	p&rtW	0.571	0.786	0.286	260.0	451.0	NA	N	7	6
problema	Problem	pROblEmA	problem	0.875	0.850	0.500	210.0	322.0	NA	N	8	7
verso	Vers	bERsO	fErs	0.800	0.798	0.400	10.71	28.0	NA	N	5	4
local	Lokal	lOkAl	lokal	0.800	0.880	0.600	50.54	17.0	NA	N	5	5
estable	stabil	EstAblE	St&bil	0.571	0.743	0.286	19.11	17.0	NA	A	7	6
curso	Kurs	kURsO	kUrs	0.600	0.880	0.600	49.11	88.0	NA	N	5	4
curva	Kurve	kURbA	kUrv@	0.600	0.834	0.400	15.36	24.0	NA	N	5	5
por	per	pOR	pEr	0.667	0.900	0.333	7151.79	52.0	NA	PREPOS	3	3
millón	Million	mILOn	mIlion	0.714	0.833	0.500	41.96	393.0	NA	N	6	7
plan	Plan	plAn	plan	1.000	0.925	0.750	63.75	205.0	NA	N	4	4
producto	Produkt	pROdUktO	prodUkt	0.750	0.888	0.625	66.43	47.0	NA	N	8	7
corona	Krone	kOROnA	kron@	0.500	0.797	0.333	25.36	27.0	NA	N	6	5
son	Ton	sOn	ton	0.667	0.767	0.333	1333.57	59.0	NA	N	3	3
ser	sein	sER	zWn	0.500	0.833	0.000	1497.68	17489.0	NA	V	3	4
suerte	Sorte	swERtE	zOrt@	0.667	0.843	0.167	102.32	22.0	NA	N	6	5
sal	Salz	sAl	z&l=	0.750	0.825	0.250	21.25	11.0	NA	N	3	4
público	Publikum	pUblIkO	pUblikUm	0.500	0.875	0.625	156.43	50.0	NA	N	7	8
efecto	Effekt	EfEktO	EfEkt	0.500	0.917	0.833	89.64	14.0	NA	N	6	6
eco	Echo	EkO	Exo	0.750	0.767	0.333	24.29	22.0	NA	N	3	4
modelo	Modell	mOdElO	modEl	0.833	0.867	0.667	80.0	57.0	NA	N	6	6
nacional	national	nATjOnAl	n&=ional	0.875	0.750	0.375	116.25	118.0	NA	A	8	8
privado	privat	pRIbAdO	privat	0.714	0.784	0.143	30.18	100.0	NA	A	7	6
motivo	Motiv	mOtIbO	motif	0.833	0.765	0.333	78.93	45.0	NA	N	6	5
análisis	Analyse	AnAlIsIs	&n&lyz@	0.500	0.835	0.250	87.68	25.0	NA	N	8	7
impulso	Impuls	ImpUlsO	ImpUls	0.857	0.929	0.857	35.89	21.0	NA	N	7	6
gas	Gas	gAs	gas	1.000	0.900	0.667	33.21	32.0	NA	N	3	3
central	Zentrale	TEntRAl	=Entral@	0.750	0.862	0.500	72.86	15.0	NA	N	7	8
central	zentral	TEntRAl	#NAME?	0.857	0.914	0.571	72.86	65.0	NA	A	7	7
persona	Person	pERsOnA	pErzon	0.857	0.871	0.429	171.79	151.0	NA	N	7	6
punto	Punkt	pUntO	pUNkt	0.600	0.737	0.400	256.43	268.0	NA	N	5	5
capítulo	Kapitel	kApItUlO	k&pit@l	0.500	0.860	0.500	33.39	24.0	NA	N	8	7
ese	dieser	EsE	diz@r	0.500	0.672	0.000	786.79	5979.0	NA	PRON	3	6
ducha	Dusche	dUJA	dUS@	0.667	0.896	0.500	12.68	11.0	NA	N	5	6
francesa	Franzose	fRAnTEsA	fr&n=oz@	0.625	0.850	0.250	46.43	50.0	NA	N	8	8
oeste	Westen	OEstE	vEst@n	0.667	0.793	0.500	20.89	47.0	NA	N	5	6
capital	Kapital	kApItAl	k&pital	0.857	0.900	0.571	85.54	45.0	NA	N	7	7
policía	Polizist	pOlITIA	poli=Ist	0.500	0.760	0.375	120.36	42.0	NA	N	7	8
policía	Polizei	pOlITIA	poli=W	0.571	0.800	0.286	120.36	178.0	NA	N	7	7
biología	Biologie	bjOlOxIA	biologi	0.750	0.662	0.250	13.39	22.0	NA	N	8	8
elegante	elegant	ElEgAntE	elegq	0.875	0.688	0.250	21.96	20.0	NA	A	8	7
familia	Familie	fAmIljA	f&mili@	0.857	0.755	0.429	210.0	120.0	NA	N	7	7
directo	direkt	dIREktO	dirEkt	0.714	0.886	0.571	22.68	119.0	NA	A	7	6
museo	Museum	mUsEO	muzeUm	0.667	0.783	0.167	20.71	39.0	NA	N	5	6
medicina	Medizin	mEdITInA	medi=in	0.750	0.825	0.375	43.39	45.0	NA	N	8	7
reacción	Reaktion	rEAkTIOn	re&k=ion	0.625	0.850	0.375	53.21	56.0	NA	N	8	8
efectivo	effektiv	EfEktIbO	EfEktif	0.625	0.861	0.625	10.18	17.0	NA	A	8	8
rebelde	Rebell	rEbELdE	rebEl	0.714	0.713	0.429	10.71	10.0	NA	N	7	6
uniforme	Uniform	UnIfORmE	unifOrm	0.875	0.875	0.500	33.57	22.0	NA	N	8	7
derecho	aufrecht	dEREJO	BfrExt	0.500	0.583	0.167	130.0	17.0	NA	A	7	8
derecho	Recht	dEREJO	rExt	0.571	0.707	0.167	130.0	261.0	NA	N	7	5
derecho	Recht	dEREJO	rExt	0.571	0.707	0.167	130.0	261.0	NA	N	7	5
función	Funktion	fUnTIOn	fUNk=ion	0.625	0.810	0.375	103.04	60.0	NA	N	7	8
escena	Szene	EsTEnA	s=en@	0.500	0.781	0.333	68.04	41.0	NA	N	6	5
paquete	Paket	pAkEtE	p&ket	0.571	0.833	0.500	29.64	13.0	NA	N	7	5
tres	drei	tREs	drW	0.500	0.775	0.000	580.0	633.0	NA	NUM	4	4
tres	drei	tREs	drW	0.500	0.775	0.000	580.0	633.0	NA	NUM	4	4
corredor	Korridor	kOrEdOR	kOridor	0.750	0.871	0.571	24.82	16.0	NA	N	8	8
ministro	Minister	mInIstRO	minIst@r	0.750	0.838	0.625	120.71	179.0	NA	N	8	8
ironía	Ironie	IROnIA	ironi	0.667	0.783	0.167	20.71	11.0	NA	N	6	6
fase	Phase	fAsE	faz@	0.600	0.890	0.250	53.57	38.0	NA	N	4	5
lista	Liste	lIstA	lIst@	0.800	0.937	0.800	64.46	28.0	NA	N	5	5
correcto	korrekt	kOrEktO	kOrEkt	0.625	0.929	0.857	16.25	12.0	NA	A	8	7
átomo	Atom	AtOmO	&tom	0.600	0.800	0.400	13.57	19.0	NA	N	5	4
motor	Motor	mOtOR	motOr	1.000	0.920	0.600	33.21	94.0	NA	N	5	5
murmullo	murmeln	mURmULO	mUrm@ln	0.625	0.700	0.429	11.07	25.0	NA	V	8	7
pausa	Pause	pAwsA	pBz@	0.800	0.777	0.200	20.89	43.0	NA	N	5	5
torneo	Turnier	tORnEO	tUrnir	0.571	0.729	0.333	19.11	15.0	NA	N	6	7
moderno	modern	mOdERnO	modErn	0.857	0.871	0.571	34.82	225.0	NA	A	7	6
pronto	prompt	pROntO	prompt	0.500	0.717	0.167	115.0	25.0	NA	A	6	6
forma	Form	fORmA	fOrm	0.800	0.880	0.600	489.82	228.0	NA	N	5	4
así	also	AsI	&lzo	0.500	0.744	0.000	763.04	1089.0	NA	ADV	3	4
metro	Meter	mEtRO	met@r	0.600	0.720	0.400	30.89	211.0	NA	N	5	5
pistola	Pistole	pIstOlA	pIstol@	0.857	0.912	0.714	26.79	14.0	NA	N	7	7
metal	Metall	mEtAl	met&l	0.833	0.900	0.600	18.39	57.0	NA	N	5	6
planta	Pflanze	plAntA	+l&n=@	0.571	0.881	0.333	38.39	17.0	NA	N	6	7
meter	setzen	mEtER	zE=@n	0.500	0.827	0.200	23.21	371.0	NA	V	5	6
bar	bar	bAR	bar	1.000	0.867	0.333	53.21	18.0	NA	A	3	3
árabe	Araber	ARAbE	ar&b@r	0.667	0.793	0.167	16.25	15.0	NA	N	5	6
fábrica	Fabrik	fAbRIkA	f&brik	0.571	0.857	0.429	27.68	34.0	NA	N	7	6
tono	Ton	tOnO	ton	0.750	0.800	0.500	82.14	59.0	NA	N	4	3
moral	Moral	mORAl	moral	1.000	0.860	0.400	100.89	21.0	NA	N	5	5
princesa	Prinz	pRInTEsA	prIn=	0.500	0.788	0.375	14.82	65.0	NA	N	8	5
plástico	Plastik	plAstIkO	pl&stIk	0.625	0.912	0.750	29.82	13.0	NA	N	8	7
término	Termin	tERmInO	tErmin	0.714	0.886	0.571	65.18	40.0	NA	N	7	6
vencer	enden	bEnTER	End@n	0.500	0.791	0.333	18.39	50.0	NA	V	6	5
formal	formell	fORmAl	fOrmEl	0.714	0.936	0.667	18.21	10.0	NA	A	6	7
formar	formen	fORmAR	fOrm@n	0.667	0.897	0.500	31.79	14.0	NA	V	6	6
tipo	Type	tIpO	typ@	0.500	0.915	0.500	293.93	14.0	NA	N	4	4
tipo	Typ	tIpO	typ	0.500	0.825	0.500	293.93	54.0	NA	N	4	3
fachada	Fassade	fAJAdA	f&sad@	0.571	0.831	0.333	15.89	11.0	NA	N	7	7
gente	Leute	xEntE	lXt@	0.600	0.712	0.200	278.21	183.0	NA	N	5	5
fino	fein	fInO	fWn	0.500	0.825	0.500	18.39	36.0	NA	A	4	4
sector	Sektor	sEktOR	zEktOr	0.833	0.983	0.667	73.39	35.0	NA	N	6	6
reforma	Reform	rEfORmA	refOrm	0.857	0.871	0.571	36.25	46.0	NA	N	7	6
genio	Genie	xEnjO	Zeni	0.800	0.691	0.200	21.25	12.0	NA	N	5	5
test	Test	tEst	tEst	1.000	1.000	1.000	11.61	11.0	NA	N	4	4
pasar	passen	pAsAR	p&s@n	0.500	0.857	0.400	185.71	54.0	NA	V	5	6
papa	Papst	pApA	papst	0.600	0.695	0.400	35.89	63.0	NA	N	4	5
japonés	Japaner	xApOnEs	j&pan@r	0.571	0.836	0.286	10.71	12.0	NA	N	7	7
papá	Papa	pApA	p&pa	0.750	0.875	0.500	45.71	14.0	NA	N	4	4
niebla	Nebel	njEblA	neb@l	0.500	0.700	0.333	20.18	24.0	NA	N	6	5
consumo	Konsum	kOnsUmO	kOnzum	0.714	0.900	0.571	57.68	10.0	NA	N	7	6
tema	Thema	tEmA	tema	0.800	0.850	0.500	133.04	135.0	NA	N	4	5
director	Rektor	dIREktOR	rEktOr	0.625	0.850	0.500	133.21	17.0	NA	N	8	6
director	Direktor	dIREktOR	dirEktOr	0.875	0.950	0.625	133.21	70.0	NA	N	8	8
materia	Materie	mAtERjA	m&teri@	0.857	0.726	0.286	75.36	21.0	NA	N	7	7
crisis	Krise	kRIsIs	kriz@	0.500	0.829	0.167	137.14	63.0	NA	N	6	5
favorito	Favorit	fAbORItO	f&vorit	0.875	0.786	0.250	16.79	16.0	NA	N	8	7
gesto	Geste	xEstO	gEst@	0.800	0.892	0.600	106.79	16.0	NA	N	5	5
papel	Papier	pApEl	p&pir	0.667	0.758	0.400	183.57	75.0	NA	N	5	6
colega	Kollegin	kOlEgA	kOlegIn	0.500	0.809	0.571	20.89	16.0	NA	N	6	8
colega	Kollege	kOlEgA	kOleg@	0.571	0.897	0.667	20.89	158.0	NA	N	6	7
muestra	Muster	mwEstRA	mUst@r	0.571	0.720	0.429	68.39	22.0	NA	N	7	6
balance	Bilanz	bAlAnTE	bil&n=	0.571	0.767	0.429	15.0	39.0	NA	N	7	6
jardín	Garten	xARdIn	gart@n	0.500	0.829	0.167	61.96	54.0	NA	N	6	6
triunfo	Triumph	tRjwnfO	triUmf	0.571	0.586	0.286	46.79	18.0	NA	N	7	7
taxi	Taxi	tAksksI	t&ksi	1.000	0.800	0.429	22.5	19.0	NA	N	4	4
fusión	Fusion	fUsIOn	fuzion	0.833	0.883	0.333	23.57	10.0	NA	N	6	6
india	Indianer	IndjA	Indian@r	0.625	0.706	0.375	17.5	11.0	NA	N	5	8
máximo	maximal	mAksksImO	m&ksimal	0.571	0.746	0.333	56.25	14.0	NA	A	6	7
sólido	solid	sOlIdO	zolit	0.667	0.833	0.167	14.82	12.0	NA	A	6	5
sólido	solide	sOlIdO	zolid@	0.667	0.893	0.333	14.82	11.0	NA	A	6	6
marco	Mark	mARkO	m&rk	0.600	0.840	0.400	45.89	173.0	NA	N	5	4
agosto	August	AgOstO	BgUst	0.500	0.817	0.500	24.11	197.0	NA	N	6	6
grado	Grad	gRAdO	grat	0.800	0.820	0.200	53.93	129.0	NA	N	5	4
momento	Moment	mOmEntO	momEnt	0.857	0.886	0.714	474.46	39.0	NA	N	7	6
cabina	Kabine	kAbInA	k&bin@	0.667	0.881	0.500	13.93	13.0	NA	N	6	6
balanza	Bilanz	bAlAnTA	bil&n=	0.714	0.767	0.429	11.43	39.0	NA	N	7	6
danza	Tanz	dAnTA	t&n=	0.600	0.820	0.200	12.86	28.0	NA	N	5	4
ordenar	ordnen	ORdEnAR	Ordn@n	0.571	0.841	0.429	10.71	24.0	NA	V	7	6
acto	Akt	AktO	&kt	0.500	0.825	0.500	77.86	50.0	NA	N	4	3
agencia	Agentur	AxEnTjA	&gEntur	0.571	0.649	0.286	30.71	17.0	NA	N	7	7
récord	Rekord	rEkORd	rekOrt	0.667	0.933	0.500	11.96	32.0	NA	N	6	6
doctor	Doktor	dOktOR	dOktOr	0.833	0.983	0.833	90.36	87.0	NA	N	6	6
serie	Serie	sERjE	zeri@	1.000	0.692	0.000	100.71	31.0	NA	N	5	5
política	Politik	pOlItIkA	politik	0.625	0.850	0.500	320.54	342.0	NA	N	8	7
señal	Signal	sENAl	zIgnal	0.500	0.793	0.167	41.61	21.0	NA	N	5	6
liberal	liberal	lIbERAl	liberal	1.000	0.871	0.429	24.29	20.0	NA	A	7	7
soldado	Soldat	sOldAdO	zOldat	0.714	0.886	0.429	23.93	117.0	NA	N	7	6
probar	erproben	pRObAR	Erprob@n	0.500	0.760	0.250	18.75	11.0	NA	V	6	8
palacio	Palast	pAlATjO	p&l&st	0.571	0.767	0.286	50.71	13.0	NA	N	7	6
pensión	Pension	pEnsIOn	pqzion	0.857	0.800	0.286	21.25	20.0	NA	N	7	7
figura	Figur	fIgURA	figur	0.833	0.833	0.333	92.5	43.0	NA	N	6	5
período	Periode	pERIOdO	period@	0.714	0.851	0.286	62.14	19.0	NA	N	7	7
suma	Summe	sUmA	zUm@	0.600	0.921	0.500	26.79	41.0	NA	N	4	5
unión	Union	UnIOn	Union	0.800	0.900	0.600	29.46	73.0	NA	N	5	5
contrato	Kontrakt	kOntRAtO	kOntr&kt	0.625	0.838	0.500	27.5	19.0	NA	N	8	8
absoluto	absolut	AbsOlUtO	&pzolut	0.875	0.850	0.250	28.04	71.0	NA	A	8	7
este	Osten	EstE	Ost@n	0.600	0.832	0.400	1381.07	89.0	NA	N	4	5
etapa	Etappe	EtApA	et&p@	0.667	0.837	0.400	67.5	30.0	NA	N	5	6
trágico	tragisch	tRAxIkO	tragIS	0.625	0.750	0.286	14.82	25.0	NA	A	7	8
baile	Ball	bAjlE	b&l	0.600	0.760	0.400	22.86	61.0	NA	N	5	4
tropa	Truppe	tROpA	trUp@	0.500	0.857	0.400	14.82	72.0	NA	N	5	6
seis	sechs	sEjs	zEks	0.600	0.848	0.500	151.79	194.0	NA	NUM	4	5
seis	sechs	sEjs	zEks	0.600	0.848	0.500	151.79	194.0	NA	NUM	4	5
planeta	Planet	plAnEtA	pl&net	0.857	0.857	0.571	52.14	18.0	NA	N	7	6
material	Material	mAtERjAl	m&terial	1.000	0.762	0.375	63.39	63.0	NA	N	8	8
frente	Front	fREntE	frOnt	0.667	0.867	0.500	139.11	85.0	NA	N	6	5
receta	Rezept	rETEtA	re=Ept	0.500	0.750	0.333	12.5	13.0	NA	N	6	6
fuente	Quelle	fwEntE	kvEl@	0.500	0.648	0.167	48.21	47.0	NA	N	6	6
nombre	Name	nOmbRE	nam@	0.500	0.746	0.333	272.5	278.0	NA	N	6	4
sala	Saal	sAlA	zal	0.500	0.800	0.250	83.21	41.0	NA	N	4	4
total	total	tOtAl	total	1.000	0.880	0.600	134.64	59.0	NA	A	5	5
aparato	Apparat	ApARAtO	&p&rat	0.714	0.814	0.286	53.93	31.0	NA	N	7	7
nota	Notiz	nOtA	noti=	0.600	0.694	0.400	50.89	14.0	NA	N	4	5
nota	Note	nOtA	not@	0.750	0.846	0.500	50.89	46.0	NA	N	4	4
griego	Grieche	gRjEgO	grix@	0.571	0.726	0.167	17.86	21.0	NA	N	6	7
griega	Grieche	gRjEgA	grix@	0.571	0.697	0.167	15.18	21.0	NA	N	6	7
leyenda	Legende	lEyEndA	legEnd@	0.714	0.783	0.571	24.29	15.0	NA	N	7	7
lógico	logisch	lOxIkO	logIS	0.571	0.725	0.333	39.64	17.0	NA	A	6	7
lógica	Logik	lOxIkA	logIk	0.500	0.800	0.500	49.29	10.0	NA	N	6	5
siete	sieben	sjEtE	zib@n	0.667	0.612	0.000	111.96	67.0	NA	V	5	6
siete	sieben	sjEtE	zib@n	0.667	0.612	0.000	111.96	67.0	NA	V	5	6
templo	Tempel	tEmplO	tEmp@l	0.667	0.833	0.667	14.82	11.0	NA	N	6	6
especial	speziell	EspETjAl	Spe=iEl	0.500	0.702	0.250	94.82	41.0	NA	A	8	8
campaña	Kampagne	kAmpANA	k&mp&nj@	0.500	0.798	0.375	67.86	15.0	NA	N	7	8
complejo	Komplex	kOmplExO	kOmplEks	0.625	0.875	0.750	37.68	24.0	NA	N	8	7
complejo	Komplex	kOmplExO	kOmplEks	0.625	0.875	0.750	37.68	24.0	NA	N	8	7
clase	Klasse	klAsE	kl&s@	0.667	0.932	0.600	154.82	118.0	NA	N	5	6
claro	scharf	klARO	S&rf	0.500	0.648	0.000	267.86	108.0	NA	A	5	6
claro	klar	klARO	klar	0.600	0.820	0.400	267.86	254.0	NA	A	5	4
reserva	Reserve	rEsERbA	rezErv@	0.857	0.839	0.286	22.86	29.0	NA	N	7	7
centro	Zentrum	TEntRO	#NAME?	0.571	0.843	0.429	153.21	51.0	NA	N	6	7
flota	Flotte	flOtA	flOt@	0.667	0.937	0.800	13.21	10.0	NA	N	5	6
humor	Humor	UmOR	humor	1.000	0.780	0.200	41.07	12.0	NA	N	5	5
respeto	Respekt	rEspEtO	respEkt	0.714	0.814	0.571	60.54	15.0	NA	N	7	7
elemento	Element	ElEmEntO	elemEnt	0.875	0.862	0.625	44.64	114.0	NA	N	8	7
racional	rational	rATjOnAl	r&=ional	0.875	0.750	0.375	18.04	19.0	NA	A	8	8
comité	Komitee	kOmItE	komite	0.571	0.867	0.500	19.46	33.0	NA	N	6	7
chino	Chinese	JInO	xinez@	0.571	0.726	0.167	14.64	19.0	NA	N	5	7
china	Chinese	JInA	xinez@	0.571	0.697	0.167	30.71	19.0	NA	N	5	7
protesta	Protest	pROtEstA	protEst	0.875	0.888	0.625	27.14	48.0	NA	N	8	7
brutal	brutal	bRUtAl	brutal	1.000	0.900	0.500	14.46	16.0	NA	A	6	6
órgano	Organ	ORgAnO	Organ	0.667	0.850	0.500	24.82	55.0	NA	N	6	5
paciente	Patient	pATjEntE	p&=iEnt	0.750	0.762	0.500	47.86	63.0	NA	N	8	7
noche	Nacht	nOJE	n&xt	0.600	0.654	0.250	405.71	161.0	NA	N	5	5
déficit	Defizit	dEfITIt	defi=it	0.714	0.871	0.429	18.39	13.0	NA	N	7	7
haber	haben	AbER	hab@n	0.800	0.772	0.200	325.54	10003.0	NA	V	5	5
contacto	Kontakt	kOntAktO	kOnt&kt	0.625	0.912	0.750	67.68	68.0	NA	N	8	7
satélite	Satellit	sAtElItE	z&tElit	0.625	0.888	0.500	11.79	21.0	NA	N	8	8
judío	Jude	xUdIO	jud@	0.600	0.787	0.200	10.54	21.0	NA	N	5	4
fresco	frisch	fREskO	frIS	0.667	0.750	0.167	20.54	52.0	NA	A	6	6
caos	Chaos	kAOs	kaOs	0.800	0.925	0.750	18.21	10.0	NA	N	4	5
casi	fast	kAsI	f&st	0.500	0.586	0.250	598.21	192.0	NA	ADV	4	4
terraza	Terrasse	tErATA	tEr&s@	0.625	0.897	0.500	15.54	14.0	NA	N	7	8
flujo	Flut	flUxO	flut	0.600	0.760	0.400	11.96	14.0	NA	N	5	4
zona	Zone	TOnA	=on@	0.750	0.796	0.250	115.54	81.0	NA	N	4	4
número	Nummer	nUmERO	nUm@r	0.500	0.876	0.500	238.93	46.0	NA	N	6	6
talento	Talent	tAlEntO	t&lEnt	0.857	0.900	0.714	28.75	18.0	NA	N	7	6
bajo	Bank	bAxO	b&Nk	0.500	0.621	0.250	346.79	139.0	NA	N	4	4
original	Original	ORIxInAl	original	1.000	0.812	0.250	40.54	12.0	NA	N	8	8
original	Original	ORIxInAl	original	1.000	0.812	0.250	40.54	12.0	NA	N	8	8
base	Basis	bAsE	bazIs	0.600	0.780	0.200	90.0	55.0	NA	N	4	5
basa	Basis	bAsA	bazIs	0.600	0.732	0.200	15.0	55.0	NA	N	4	5
minuto	Minute	mInUtO	minut@	0.833	0.910	0.500	34.29	240.0	NA	N	6	6
enorme	enorm	EnORmE	enOrm	0.833	0.850	0.500	91.07	17.0	NA	A	6	5
ángel	Engel	AnxEl	EN@l	0.800	0.752	0.200	17.68	32.0	NA	N	5	5
título	Titel	tItUlO	tit@l	0.500	0.846	0.500	64.11	85.0	NA	N	6	5
rosa	Rose	rOsA	roz@	0.750	0.846	0.250	47.32	15.0	NA	N	4	4
religión	Religion	rElIxIOn	religion	0.875	0.825	0.375	49.82	20.0	NA	N	8	8
rojo	rot	rOxO	rot	0.500	0.675	0.250	63.75	110.0	NA	A	4	3
ocho	acht	OJO	&xt	0.500	0.539	0.000	105.89	143.0	NA	NUM	4	4
ocho	acht	OJO	&xt	0.500	0.539	0.000	105.89	143.0	NA	NUM	4	4
lector	Leser	lEktOR	lez@r	0.500	0.760	0.167	46.43	60.0	NA	N	6	5
símbolo	Symbol	sImbOlO	zYmbol	0.714	0.886	0.429	26.25	20.0	NA	N	7	6
interno	intern	IntERnO	IntErn	0.857	0.914	0.714	20.0	13.0	NA	A	7	6
bebé	Baby	bEbE	bebi	0.500	0.800	0.500	16.96	13.0	NA	N	4	4
baño	Bad	bANO	bat	0.500	0.697	0.250	49.11	156.0	NA	N	4	3
entrada	Eintritt	EntRAdA	WntrIt	0.500	0.794	0.286	85.54	27.0	NA	N	7	8
polémica	Polemik	pOlEmIkA	polemIk	0.625	0.862	0.625	31.43	10.0	NA	N	8	7
ruso	Russe	rUsO	rUs@	0.600	0.965	0.750	22.86	41.0	NA	N	4	5
cardenal	Kardinal	kARdEnAl	k&rdinal	0.750	0.862	0.500	13.75	20.0	NA	N	8	8
proyecto	Projekt	pROyEktO	projEkt	0.625	0.765	0.500	106.25	49.0	NA	N	8	7
división	Division	dIbIsIOn	divizion	0.875	0.836	0.250	31.25	10.0	NA	N	8	8
balón	Ball	bAlOn	b&l	0.600	0.760	0.400	40.71	61.0	NA	N	5	4
hotel	Hotel	OtEl	hotEl	1.000	0.840	0.600	64.29	118.0	NA	N	5	5
océano	Ozean	OTEAnO	o=ean	0.500	0.733	0.167	18.21	13.0	NA	N	6	5
debate	Debatte	dEbAtE	deb&t@	0.857	0.893	0.500	38.21	53.0	NA	N	6	7
genial	genial	xEnjAl	Zenial	1.000	0.700	0.333	12.14	10.0	NA	A	6	6
riesgo	Risiko	rjEsgO	riziko	0.500	0.700	0.167	97.86	25.0	NA	N	6	6
intenso	intensiv	IntEnsO	IntEnzif	0.750	0.869	0.625	23.21	35.0	NA	A	7	8
banco	Bank	bAnkO	b&Nk	0.600	0.780	0.400	46.96	139.0	NA	N	5	4
banda	Band	bAndA	b&nt	0.800	0.860	0.400	35.71	27.0	NA	N	5	4
segunda	Sekunde	sEgUndA	zekUnd@	0.714	0.912	0.429	137.14	52.0	NA	N	7	7
segundo	Sekunde	sEgUndO	zekUnd@	0.714	0.937	0.429	205.0	52.0	NA	N	7	7
francés	Franzose	fRAnTEs	fr&n=oz@	0.625	0.827	0.250	87.68	50.0	NA	N	7	8
estricto	strikt	EstRIktO	StrIkt	0.625	0.850	0.500	11.79	10.0	NA	A	8	6
clima	Klima	klImA	klima	0.800	0.900	0.600	36.96	28.0	NA	N	5	5
saco	Sack	sAkO	z&k	0.750	0.825	0.250	21.79	17.0	NA	N	4	4
norma	Norm	nORmA	nOrm	0.800	0.880	0.600	22.86	22.0	NA	N	5	4
teatro	Theater	tEAtRO	teat@r	0.571	0.717	0.333	68.04	107.0	NA	N	6	7
oficial	Offizier	OfITjAl	Ofi=ir	0.500	0.694	0.286	79.29	48.0	NA	N	7	8
bola	Ball	bOlA	b&l	0.500	0.804	0.500	14.29	61.0	NA	N	4	4
bote	Boot	bOtE	bot	0.500	0.800	0.500	10.36	26.0	NA	N	4	4
paralelo	parallel	pARAlElO	p&r&lel	0.750	0.838	0.375	10.0	13.0	NA	A	8	8
grupo	Gruppe	gRUpO	grUp@	0.667	0.952	0.600	226.96	201.0	NA	N	5	6
barra	bar	bArA	bar	0.600	0.800	0.500	29.64	18.0	NA	A	5	3
revisión	Revision	rEbIsIOn	revizion	0.875	0.823	0.250	11.96	11.0	NA	N	8	8
armonía	Harmonie	ARmOnIA	h&rmoni	0.625	0.743	0.143	20.36	10.0	NA	N	7	8
garantía	Garantie	gARAntIA	g&r&nti	0.750	0.850	0.375	13.75	23.0	NA	N	8	8
nivel	Niveau	nIbEl	nivo	0.667	0.701	0.200	111.61	33.0	NA	N	5	6
ideal	ideal	IdEAl	ideal	1.000	0.840	0.400	43.39	30.0	NA	A	5	5
ideal	ideal	IdEAl	ideal	1.000	0.840	0.400	43.39	30.0	NA	A	5	5
región	Region	rExIOn	region	0.833	0.800	0.333	44.29	16.0	NA	N	6	6
tiempo	Tempo	tjEmpO	tEmpo	0.833	0.867	0.667	743.93	38.0	NA	N	6	5
perfecto	perfekt	pERfEktO	pErfEkt	0.750	0.925	0.750	42.68	20.0	NA	A	8	7
aspecto	Aspekt	AspEktO	&spEkt	0.714	0.900	0.714	94.46	36.0	NA	N	7	6
tabla	Tabelle	tAblA	t&bEl@	0.571	0.831	0.500	15.0	11.0	NA	N	5	7
factor	Faktor	fAktOR	f&ktOr	0.833	0.950	0.667	36.79	38.0	NA	N	6	6
ruina	Ruine	rwjnA	ruin@	0.800	0.537	0.400	12.5	15.0	NA	N	5	5
cura	Kur	kURA	kur	0.500	0.800	0.250	38.39	12.0	NA	N	4	3
positivo	positiv	pOsItIbO	pozitif	0.875	0.798	0.250	24.64	62.0	NA	A	8	7
positivo	positiv	pOsItIbO	pozitif	0.875	0.798	0.250	24.64	62.0	NA	A	8	7
ejemplar	Exemplar	ExEmplAR	EksEmplar	0.875	0.867	0.556	29.46	13.0	NA	N	8	8
ópera	Oper	OpERA	op@r	0.600	0.792	0.200	11.07	45.0	NA	N	5	4
moda	Mode	mOdA	mod@	0.750	0.846	0.500	22.14	20.0	NA	N	4	4
régimen	Regime	rExImEn	reZim	0.714	0.757	0.286	83.21	30.0	NA	N	7	6
falso	falsch	fAlsO	f&lS	0.667	0.840	0.400	21.61	129.0	NA	A	5	6
real	real	rEAl	real	1.000	0.850	0.500	131.07	38.0	NA	A	4	4
comando	Kommando	kOmAndO	kOm&ndo	0.750	0.929	0.714	13.93	13.0	NA	N	7	8
fórmula	Formel	fORmUlA	fOrm@l	0.571	0.882	0.571	41.25	24.0	NA	N	7	6
orden	Orden	ORdEn	Ord@n	1.000	0.952	0.600	159.46	15.0	NA	N	5	5
orden	Ordnung	ORdEn	OrdnUN	0.571	0.773	0.333	159.46	125.0	NA	N	5	7
dama	Dame	dAmA	dam@	0.750	0.846	0.500	36.96	137.0	NA	N	4	4
concreto	konkret	kOnkREtO	kOnkret	0.625	0.888	0.625	28.04	86.0	NA	A	8	7
carrera	Karriere	kArERA	k&rier@	0.625	0.798	0.286	105.54	17.0	NA	N	7	8
alianza	Allianz	AljAnTA	&li&n=	0.714	0.700	0.286	15.54	18.0	NA	N	7	7
fortuna	Fortuna	fORtUnA	fOrtuna	1.000	0.914	0.571	47.86	15.0	NA	N	7	7
rico	reich	rIkO	rWx	0.600	0.725	0.250	30.89	73.0	NA	A	4	5
negra	Neger	nEgRA	neg@r	0.600	0.720	0.400	67.14	11.0	NA	N	5	5
poesía	Poesie	pOEsIA	poezi	0.667	0.783	0.167	51.96	12.0	NA	N	6	6
negro	Neger	nEgRO	neg@r	0.600	0.720	0.400	130.36	11.0	NA	N	5	5
estilo	Stil	EstIlO	Stil	0.667	0.783	0.333	64.64	47.0	NA	N	6	4
mamá	Mama	mAmA	m&ma	0.750	0.875	0.500	53.39	82.0	NA	N	4	4
masa	Masse	mAsA	m&s@	0.600	0.871	0.500	58.21	69.0	NA	N	4	5
mano	Hand	mAnO	h&nt	0.500	0.485	0.250	387.14	475.0	NA	N	4	4
tenis	Tennis	tEnIs	tEnIs	0.833	1.000	1.000	14.46	16.0	NA	N	5	6
mayo	Mai	mAyO	mW	0.500	0.700	0.250	32.68	347.0	NA	N	4	3
mate	matt	mAtE	m&t	0.750	0.825	0.500	11.07	13.0	NA	A	4	4
pacto	Pakt	pAktO	p&kt	0.600	0.860	0.600	26.25	13.0	NA	N	5	4
febrero	Februar	fEbRERO	februar	0.571	0.743	0.286	20.36	262.0	NA	N	7	7
sección	Sektion	sEkTIOn	zEktion	0.571	0.870	0.429	27.32	11.0	NA	N	7	7
precio	Preis	pRETjO	prWs	0.667	0.750	0.167	72.5	266.0	NA	N	6	5
idea	Idee	IdEA	ide	0.750	0.750	0.250	195.71	110.0	NA	N	4	4
objeto	Objekt	ObxEtO	OpjEkt	0.667	0.796	0.333	96.96	43.0	NA	N	6	6
parque	Park	pARkE	p&rk	0.500	0.840	0.400	35.54	35.0	NA	N	6	4
autor	Autor	AwtOR	Btor	1.000	0.760	0.200	82.86	61.0	NA	N	5	5
mandato	Mandat	mAndAtO	m&ndat	0.857	0.857	0.571	18.04	15.0	NA	N	7	6
globo	Lob	glObO	lop	0.600	0.740	0.200	10.18	15.0	NA	N	5	3
prensa	Presse	pREnsA	prEs@	0.667	0.847	0.500	111.43	93.0	NA	N	6	6
villa	Villa	bILA	vIla	1.000	0.582	0.250	17.32	20.0	NA	N	5	5
julio	Juli	xUljO	juli	0.800	0.706	0.200	42.5	318.0	NA	N	5	4
academia	Akademie	AkAdEmjA	&k&demi	0.750	0.758	0.375	11.07	36.0	NA	N	8	8
imperio	Imperium	ImpERjO	ImperiUm	0.750	0.725	0.375	39.29	11.0	NA	N	7	8
estado	Stand	EstAdO	St&nt	0.500	0.700	0.167	416.61	79.0	NA	N	6	5
estado	Staat	EstAdO	Stat	0.500	0.767	0.167	416.61	498.0	NA	N	6	5
cita	Zitat	TItA	#NAME?	0.600	0.760	0.200	37.68	25.0	NA	N	4	5
drama	Drama	dRAmA	drama	1.000	0.860	0.400	24.82	27.0	NA	N	5	5
cine	Kino	TInE	kino	0.500	0.713	0.250	123.93	25.0	NA	N	4	4
reino	reich	rEjnO	rWx	0.600	0.695	0.200	32.5	73.0	NA	A	5	5
normal	normal	nORmAl	nOrmal	1.000	0.933	0.667	80.54	71.0	NA	A	6	6
extremo	extrem	EkstREmO	Ekstrem	0.857	0.888	0.625	47.86	18.0	NA	A	7	6
abril	April	AbRIl	&prIl	0.800	0.940	0.400	25.36	240.0	NA	N	5	5
fruto	Frucht	fRUtO	fruxt	0.500	0.740	0.200	28.57	24.0	NA	N	5	6
antiguo	antik	AntIgwO	&ntik	0.571	0.800	0.286	67.5	25.0	NA	A	7	5
inglés	englisch	InglEs	ENlIS	0.500	0.776	0.167	61.07	113.0	NA	A	6	8
inglés	englisch	InglEs	ENlIS	0.500	0.776	0.167	61.07	113.0	NA	A	6	8
regla	Regelung	rEglA	reg@lUN	0.500	0.743	0.429	26.25	60.0	NA	N	5	8
regla	Regel	rEglA	reg@l	0.600	0.740	0.400	26.25	85.0	NA	N	5	5
junio	Juni	xUnjO	juni	0.800	0.706	0.200	29.46	264.0	NA	N	5	4
objetivo	objektiv	ObxEtIbO	OpjEktif	0.750	0.771	0.250	74.11	45.0	NA	A	8	8
objetivo	objektiv	ObxEtIbO	OpjEktif	0.750	0.771	0.250	74.11	45.0	NA	A	8	8
galería	Galerie	gAlERIA	g&l@ri	0.714	0.837	0.286	20.71	16.0	NA	N	7	7
fiesta	fest	fjEstA	fEst	0.667	0.833	0.667	63.57	345.0	NA	A	6	4
premio	Preis	pREmjO	prWs	0.667	0.720	0.167	33.93	266.0	NA	N	6	5
método	Methode	mEtOdO	metod@	0.571	0.876	0.500	61.96	87.0	NA	N	6	7
acento	Akzent	ATEntO	&k=Ent	0.500	0.767	0.333	21.61	11.0	NA	N	6	6
coro	Chor	kORO	kor	0.500	0.775	0.250	11.07	20.0	NA	N	4	4
largo	lang	lARgO	l&N	0.600	0.732	0.200	136.79	455.0	NA	A	5	4
llama	Flamme	LAmA	fl&m@	0.500	0.657	0.200	112.68	18.0	NA	N	5	6
piloto	Pilot	pIlOtO	pilot	0.833	0.833	0.500	18.93	27.0	NA	N	6	5
club	Club	klUb	klUb	1.000	1.000	1.000	66.96	12.0	NA	N	4	4
club	Klub	klUb	klUp	0.750	1.000	0.750	66.96	16.0	NA	N	4	4
cruz	Kreuz	kRUT	krX=	0.600	0.844	0.250	24.29	40.0	NA	N	4	5
texto	Text	tEkstO	tEkst	0.800	0.917	0.833	67.32	32.0	NA	N	5	4
alcohol	Alkohol	AlkOOl	&lkohol	0.857	0.814	0.429	51.43	13.0	NA	N	7	7
tacto	Takt	tAktO	t&kt	0.600	0.860	0.600	18.39	12.0	NA	N	5	4
artículo	Artikel	ARtIkUlO	&rtik@l	0.500	0.847	0.375	54.29	89.0	NA	N	8	7
relativo	relativ	rElAtIbO	rel&tif	0.875	0.798	0.375	11.43	53.0	NA	A	8	7
relativo	relativ	rElAtIbO	rel&tif	0.875	0.798	0.375	11.43	53.0	NA	A	8	7
cultura	Kultur	kULtURA	kUltur	0.714	0.748	0.429	145.71	77.0	NA	N	7	6
