# Supplementary material for: Cross-Language Distributions of High Frequency and Phonetically Similar Cognates
Source: PLoS One. 2013 May 10;8(5):e63006. doi: 10.1371/journal.pone.0063006 (PMC3651159; doi:10.1371/journal.pone.0063006)
Supplement: Dataset S1 — A collection of 15 separate plain text files that contain the automatically identified cognates corresponding to the third column of Table 2 . Measures of orthographic and phonetic similarity as well as frequency information are included. Textfile S1 contains the abbreviations used in the headers of the text files. (ZIP) [file pone.0063006.s004.zip › 4_9_translations.txt]

Spanish	English	p1	p2	o_distance	p_distance	raw_p_distance	l1_frequency	l2_frequency	l1_syntax	l2_syntax	l1_length	l2_length
remedio	remedy	rEmEdjO	rEm@dI	0.714	0.857	0.571	49.29	10.0	NA	N	7	6
león	lion	lEOn	l2@n	0.500	0.890	0.500	30.0	25.0	NA	N	4	4
asegurar	secure	AsEgURAR	sIkj9R	0.500	0.705	0.250	22.86	32.0	NA	V	8	6
asegurar	assure	AsEgURAR	@S$R	0.500	0.660	0.125	22.86	39.0	NA	V	8	6
regional	regional	rExjOnAl	ri_@nP	1.000	0.734	0.250	13.04	27.0	NA	A	8	8
regular	regular	rEgUlAR	rEgjUl@R	1.000	0.898	0.750	21.07	60.0	NA	A	7	7
salario	salary	sAlARjO	s{l@rI	0.714	0.786	0.286	12.14	28.0	NA	N	7	6
energía	energy	EnERxIA	En@_I	0.714	0.794	0.429	111.61	207.0	NA	N	7	6
crema	cream	kREmA	krim	0.600	0.780	0.400	10.36	30.0	NA	N	5	5
carro	cart	kArO	k#t	0.600	0.800	0.250	19.82	11.0	NA	N	5	4
volumen	volume	bOlUmEn	vQljum	0.857	0.670	0.143	35.36	37.0	NA	N	7	6
crear	create	kREAR	kri1t	0.667	0.711	0.200	55.0	160.0	NA	V	5	6
firme	firm	fIRmE	f3m	0.800	0.717	0.400	41.25	54.0	NA	N	5	4
firme	firmly	fIRmE	f3mlI	0.667	0.657	0.200	41.25	45.0	NA	ADV	5	6
teoría	theory	tEORIA	T7rI	0.500	0.694	0.167	106.96	140.0	NA	N	6	6
sujeto	subject	sUxEtO	sVb_Ikt	0.571	0.643	0.143	51.25	182.0	NA	N	6	7
unidad	unit	UnIdAd	junIt	0.500	0.717	0.167	70.18	114.0	NA	N	6	4
unidad	unity	UnIdAd	jun@tI	0.500	0.673	0.000	70.18	22.0	NA	N	6	5
carga	charge	kARgA	J#_	0.667	0.640	0.000	48.39	95.0	NA	N	5	6
ilusión	illusion	IlUsIOn	IluZH	0.750	0.800	0.286	38.21	25.0	NA	N	7	8
alterar	alter	AltERAR	$lt@R	0.714	0.794	0.429	10.54	39.0	NA	V	7	5
adoptar	adopt	AdOptAR	@dQpt	0.714	0.783	0.429	14.82	58.0	NA	V	7	5
distante	distant	dIstAntE	dIst@nt	0.875	0.898	0.750	14.29	39.0	NA	A	8	7
estación	station	EstATIOn	st1SH	0.625	0.707	0.250	53.57	117.0	NA	N	8	7
resto	rest	rEstO	rEst	0.800	0.900	0.800	127.86	205.0	NA	N	5	4
rango	rank	rAngO	r{Nk	0.600	0.775	0.200	13.39	25.0	NA	N	5	4
observar	observe	ObsERbAR	@bz3v	0.750	0.722	0.125	34.82	69.0	NA	V	8	7
social	social	sOTjAl	s5SP	1.000	0.729	0.167	203.75	401.0	NA	A	6	6
social	socially	sOTjAl	s5S@lI	0.750	0.693	0.167	203.75	19.0	NA	ADV	6	8
gloria	glory	glORjA	gl$rI	0.667	0.794	0.333	51.43	24.0	NA	N	6	5
aceptar	accept	ATEptAR	@ksEpt	0.571	0.726	0.286	51.43	207.0	NA	V	7	6
negativo	negative	nEgAtIbO	nEg@tIv	0.875	0.846	0.625	18.39	29.0	NA	A	8	8
circular	circular	TIRkUlAR	s3kjUl@R	1.000	0.771	0.375	15.71	12.0	NA	A	8	8
gabinete	cabinet	gAbInEtE	k{bInIt	0.750	0.872	0.500	13.21	47.0	NA	N	8	7
personal	personal	pERsOnAl	p3snP	1.000	0.775	0.375	123.93	146.0	NA	A	8	8
gracia	grace	gRATjA	gr1s	0.667	0.709	0.167	55.0	22.0	NA	N	6	5
exacto	exactly	EksksAktO	Igz{ktlI	0.714	0.735	0.111	23.21	141.0	NA	ADV	6	7
exacto	exact	EksksAktO	Igz{kt	0.833	0.775	0.222	23.21	30.0	NA	A	6	5
escapar	escape	EskApAR	Isk1p	0.714	0.736	0.429	29.46	60.0	NA	V	7	6
ausencia	absence	AwsEnTjA	{bs@ns	0.625	0.742	0.250	59.11	41.0	NA	N	8	7
usar	wear	UsAR	w8R	0.500	0.689	0.250	22.68	242.0	NA	V	4	4
usar	use	UsAR	juz	0.500	0.575	0.000	22.68	798.0	NA	V	4	3
colonia	colony	kOlOnjA	kQl@nI	0.714	0.803	0.429	16.79	18.0	NA	N	7	6
solución	solution	sOlUTIOn	s@luSH	0.750	0.795	0.250	83.21	74.0	NA	N	8	8
final	finally	fInAl	f2n@lI	0.714	0.847	0.500	245.36	164.0	NA	ADV	5	7
final	final	fInAl	f2nP	1.000	0.860	0.400	245.36	107.0	NA	A	5	5
refugio	refuge	rEfUxjO	rEfju_	0.714	0.714	0.429	21.25	14.0	NA	N	7	6
nuclear	nuclear	nUklEAR	njukl7R	1.000	0.782	0.429	36.07	154.0	NA	A	7	7
ejemplo	example	ExEmplO	Igz#mpP	0.571	0.702	0.143	86.43	278.0	NA	N	7	7
portal	porch	pORtAl	p$J	0.500	0.717	0.167	21.43	14.0	NA	N	6	5
oxígeno	oxygen	OksksIxEnO	QksI_@n	0.714	0.776	0.400	28.39	23.0	NA	N	7	6
acción	action	AkTIOn	{kSH	0.667	0.746	0.167	127.5	231.0	NA	N	6	6
registro	register	rExIstRO	rE_Ist@R	0.750	0.825	0.625	18.04	28.0	NA	V	8	8
empleado	employee	EmplEAdO	Empl4i	0.500	0.769	0.500	23.57	32.0	NA	N	8	8
bomba	bomb	bOmbA	bQm	0.800	0.760	0.400	26.25	41.0	NA	N	5	4
retórica	rhetoric	rEtORIkA	rEt@rIk	0.625	0.907	0.625	14.11	11.0	NA	N	8	8
causa	cause	kAwsA	k$z	0.800	0.740	0.200	101.61	171.0	NA	V	5	5
mágico	magic	mAxIkO	m{_Ik	0.667	0.813	0.500	16.79	21.0	NA	N	6	5
mágico	magical	mAxIkO	m{_IkP	0.571	0.746	0.500	16.79	13.0	NA	A	6	7
cuarto	quarter	kwARtO	kw$t@R	0.571	0.760	0.333	128.75	61.0	NA	N	6	7
instante	instant	InstAntE	Inst@nt	0.875	0.898	0.750	84.29	16.0	NA	N	8	7
colegio	college	kOlExjO	kQlI_	0.571	0.731	0.286	56.79	103.0	NA	N	7	7
compañía	company	kOmpANIA	kVmp@nI	0.625	0.848	0.500	81.07	250.0	NA	N	8	7
blanco	blank	blAnkO	bl{Nk	0.667	0.813	0.500	116.25	15.0	NA	A	6	5
moción	motion	mOTIOn	m5SH	0.667	0.729	0.167	11.25	40.0	NA	N	6	6
diálogo	dialogue	djAlOgO	d2@lQg	0.625	0.714	0.429	35.54	17.0	NA	N	7	8
gris	grey	gRIs	gr1	0.500	0.825	0.250	42.32	72.0	NA	A	4	4
sistema	system	sIstEmA	sIst@m	0.714	0.908	0.714	250.18	373.0	NA	N	7	6
renta	rental	rEntA	rEntP	0.833	0.860	0.800	20.18	18.0	NA	N	5	6
gran	grand	gRAn	gr{nd	0.800	0.835	0.400	531.79	49.0	NA	A	4	5
gran	great	gRAn	gr1t	0.600	0.813	0.250	531.79	860.0	NA	A	4	5
crítica	critic	kRItIkA	krItIk	0.714	0.914	0.714	57.14	35.0	NA	N	7	6
crítico	critical	kRItIkO	krItIkP	0.625	0.857	0.714	28.57	44.0	NA	A	7	8
crítico	critic	kRItIkO	krItIk	0.714	0.914	0.714	28.57	35.0	NA	N	7	6
lago	lake	lAgO	l1k	0.500	0.738	0.250	17.32	50.0	NA	N	4	4
radio	radio	rAdjO	r1dI5	1.000	0.626	0.400	83.21	88.0	NA	N	5	5
uso	custom	UsO	kVst@m	0.500	0.676	0.167	86.79	24.0	NA	N	3	6
uso	use	UsO	juz	0.667	0.600	0.000	86.79	798.0	NA	V	3	3
femenino	feminine	fEmEnInO	fEmInIn	0.750	0.900	0.750	28.39	15.0	NA	A	8	8
paraíso	paradise	pARAIsO	p{r@d2s	0.625	0.751	0.143	28.75	14.0	NA	N	7	8
cámara	camera	kAmARA	k{m@r@	0.667	0.841	0.333	39.82	36.0	NA	N	6	6
bronce	bronze	bROnTE	brQnz	0.833	0.850	0.333	10.71	16.0	NA	N	6	6
urgente	urgently	URxEntE	3_@ntlI	0.750	0.692	0.143	14.11	10.0	NA	ADV	7	8
urgente	urgent	URxEntE	3_@nt	0.857	0.735	0.286	14.11	24.0	NA	A	7	6
dignidad	dignity	dIgnIdAd	dIgn@tI	0.625	0.842	0.500	35.36	25.0	NA	N	8	7
radical	radical	rAdIkAl	r{dIkP	1.000	0.882	0.571	30.89	42.0	NA	A	7	7
circo	circus	TIRkO	s3k@s	0.667	0.668	0.000	14.82	15.0	NA	N	5	6
comparar	compare	kOmpARAR	k@mp8R	0.750	0.809	0.500	11.61	84.0	NA	V	8	7
coronel	colonel	kOROnEl	k3nP	0.857	0.743	0.286	40.18	92.0	NA	N	7	7
último	ultimate	UltImO	VltIm@t	0.500	0.866	0.571	196.96	28.0	NA	A	6	8
blusa	blouse	blUsA	bl6z	0.667	0.880	0.400	10.89	11.0	NA	N	5	6
mucha	much	mUJA	mVJ	0.800	0.800	0.500	100.71	2858.0	NA	ADV	5	4
resistir	resist	rEsIstIR	rIzIst	0.750	0.838	0.500	12.14	41.0	NA	V	8	6
mucho	much	mUJO	mVJ	0.800	0.800	0.500	628.75	2858.0	NA	ADV	5	4
jurado	jury	xURAdO	_9rI	0.500	0.673	0.000	16.79	32.0	NA	N	6	4
borde	border	bORdE	b$d@R	0.833	0.752	0.200	35.0	44.0	NA	N	5	6
creador	creative	kREAdOR	kri1tIv	0.500	0.730	0.143	18.93	26.0	NA	A	7	8
activo	actively	AktIbO	{ktIvlI	0.625	0.786	0.429	25.36	10.0	NA	ADV	6	8
activo	active	AktIbO	{ktIv	0.833	0.811	0.500	25.36	57.0	NA	A	6	6
docena	dozen	dOTEnA	dVzH	0.667	0.800	0.167	25.0	49.0	NA	NUM	6	5
agente	agent	AxEntE	1_@nt	0.833	0.735	0.333	27.14	77.0	NA	N	6	5
presión	pressure	pREsIOn	prES@R	0.500	0.851	0.286	68.39	136.0	NA	N	7	8
natural	natural	nAtURAl	n{Jr@l	1.000	0.823	0.286	121.61	157.0	NA	A	7	7
edición	edition	EdITIOn	IdISH	0.714	0.771	0.286	28.21	12.0	NA	N	7	7
citar	cite	TItAR	s2t	0.600	0.760	0.200	14.64	11.0	NA	V	5	4
balcón	balcony	bAlkOn	b{lk@nI	0.714	0.876	0.571	26.61	13.0	NA	N	6	7
virgen	virgin	bIRxEn	v3_In	0.833	0.679	0.167	29.64	11.0	NA	N	6	6
juzgar	judge	xUTgAR	_V_	0.500	0.633	0.000	12.14	59.0	NA	N	6	5
plano	plane	plAnO	pl1n	0.800	0.791	0.600	48.93	63.0	NA	N	5	5
plano	plan	plAnO	pl{n	0.800	0.855	0.600	48.93	168.0	NA	V	5	4
frágil	frail	fRAxIl	fr1l	0.667	0.800	0.333	17.5	10.0	NA	A	6	5
frágil	fragile	fRAxIl	fr{_2l	0.714	0.863	0.333	17.5	12.0	NA	A	6	7
capaz	capable	kApAT	k1p@bP	0.571	0.706	0.333	161.79	54.0	NA	A	5	7
plato	plate	plAtO	pl1t	0.800	0.791	0.600	30.89	55.0	NA	N	5	5
absurdo	absurd	AbsURdO	@bs3d	0.857	0.753	0.429	32.68	25.0	NA	A	7	6
ácido	acid	ATIdO	{sId	0.600	0.835	0.400	20.89	21.0	NA	N	5	4
núcleo	nucleus	nUklEO	njukl7s	0.571	0.768	0.429	27.5	12.0	NA	N	6	7
crédito	credit	kREdItO	krEdIt	0.714	0.914	0.714	23.75	42.0	NA	N	7	6
congreso	congress	kOngREsO	kQNgrEs	0.875	0.850	0.500	56.96	17.0	NA	N	8	8
popular	popular	pOpUlAR	pQpjUl@R	1.000	0.873	0.625	56.25	80.0	NA	A	7	7
mayoría	majority	mAyORIA	m@_Qr@tI	0.500	0.640	0.125	188.75	76.0	NA	N	7	8
criminal	criminal	kRImInAl	krImInP	1.000	0.912	0.625	12.32	25.0	NA	N	8	8
civil	civilian	TIbIl	sIvIlj@n	0.625	0.748	0.375	75.71	10.0	NA	A	5	8
civil	civil	TIbIl	sIvP	1.000	0.778	0.200	75.71	67.0	NA	A	5	5
campo	camp	kAmpO	k{mp	0.800	0.855	0.600	184.64	78.0	NA	N	5	4
canal	channel	kAnAl	J{nP	0.571	0.755	0.200	31.07	33.0	NA	N	5	7
canal	canal	kAnAl	k@n{l	1.000	0.892	0.600	31.07	17.0	NA	N	5	5
generoso	generous	xEnEROsO	_En@r@s	0.750	0.840	0.375	13.75	25.0	NA	A	8	8
calma	calm	kALmA	k#m	0.800	0.780	0.400	30.71	25.0	NA	A	5	4
examen	exam	EksksAmEn	Igz{m	0.667	0.720	0.111	25.36	17.0	NA	N	6	4
música	musician	mUsIkA	mjuzISH	0.625	0.698	0.286	106.43	15.0	NA	N	6	8
música	music	mUsIkA	mjuzIk	0.667	0.800	0.333	106.43	133.0	NA	N	6	5
publicar	publish	pUblIkAR	pVblIS	0.625	0.797	0.500	11.61	86.0	NA	V	8	7
experto	expert	EkspERtO	Eksp3t	0.857	0.850	0.625	16.96	50.0	NA	N	7	6
botón	button	bOtOn	bVtH	0.500	0.880	0.400	13.39	26.0	NA	N	5	6
doctrina	doctrine	dOktRInA	dQktrIn	0.875	0.900	0.625	18.04	22.0	NA	N	8	8
estudio	studio	EstUdjO	stjudI5	0.857	0.639	0.286	139.82	28.0	NA	N	7	6
estudio	study	EstUdjO	stVdI	0.571	0.763	0.429	139.82	165.0	NA	N	7	5
simple	simply	sImplE	sImplI	0.833	0.950	0.833	96.96	232.0	NA	ADV	6	6
simple	single	sImplE	sINgP	0.667	0.683	0.333	96.96	140.0	NA	A	6	6
simple	simple	sImplE	sImpP	1.000	0.900	0.667	96.96	173.0	NA	A	6	6
nación	nation	nATIOn	n1SH	0.667	0.692	0.167	40.36	121.0	NA	N	6	6
reciente	recent	rETjEntE	risHt	0.750	0.725	0.250	61.25	101.0	NA	A	8	6
mal	mean	mAl	min	0.500	0.553	0.333	274.11	732.0	NA	V	3	4
carbono	carbon	kARbOnO	k#b@n	0.857	0.823	0.429	17.32	15.0	NA	N	7	6
vencedor	victor	bEnTEdOR	vIkt@R	0.500	0.729	0.125	12.5	10.0	NA	N	8	6
presente	present	pREsEntE	prEzHt	0.875	0.850	0.375	83.39	150.0	NA	A	8	7
razón	reason	rATOn	rizH	0.500	0.714	0.200	221.07	327.0	NA	N	5	6
historia	history	IstORjA	hIst@rI	0.750	0.746	0.286	332.86	190.0	NA	N	8	7
historia	story	IstORjA	st$rI	0.500	0.752	0.286	332.86	228.0	NA	N	8	5
cable	cable	kAblE	k1bP	1.000	0.771	0.400	13.93	16.0	NA	N	5	5
adecuado	adequate	AdEkwAdO	{dIkw@t	0.625	0.833	0.375	33.21	30.0	NA	A	8	8
posición	position	pOsITIOn	p@zISH	0.750	0.820	0.250	80.71	222.0	NA	N	8	8
cuartel	quarter	kwARtEl	kw$t@R	0.714	0.778	0.429	18.57	61.0	NA	N	7	7
cuartel	quarters	kwARtEl	kw$t@z	0.625	0.820	0.429	18.57	15.0	NA	N	7	8
bloque	block	blOkE	blQk	0.500	0.860	0.600	11.96	54.0	NA	N	6	5
promesa	promise	pROmEsA	prQmIs	0.714	0.843	0.429	18.93	76.0	NA	V	7	7
polo	pole	pOlO	p5l	0.750	0.794	0.500	12.86	21.0	NA	N	4	4
deporte	sports	dEpORtE	sp$ts	0.571	0.686	0.286	47.68	25.0	NA	N	7	6
deporte	sport	dEpORtE	sp$t	0.571	0.714	0.286	47.68	40.0	NA	N	7	5
general	general	xEnERAl	_En@r@l	1.000	0.863	0.429	277.14	258.0	NA	A	7	7
generar	generate	xEnERAR	_En@r1t	0.750	0.787	0.286	13.57	37.0	NA	V	7	8
progreso	progress	pROgREsO	pr5grEs	0.875	0.872	0.500	30.18	65.0	NA	N	8	8
íntimo	intimate	IntImO	IntIm@t	0.500	0.908	0.714	18.04	16.0	NA	A	6	8
tumba	tomb	tUmbA	tum	0.600	0.760	0.400	22.68	19.0	NA	N	5	4
esencia	essence	EsEnTjA	EsHs	0.571	0.757	0.286	20.0	19.0	NA	N	7	7
crueldad	cruelty	kRwEldAd	kr9ltI	0.625	0.755	0.250	12.86	20.0	NA	N	8	7
notable	notable	nOtAblE	n5t@bP	1.000	0.823	0.429	30.54	10.0	NA	A	7	7
grande	grand	gRAndE	gr{nd	0.833	0.863	0.500	112.68	49.0	NA	A	6	5
partido	party	pARtIdO	p#tI	0.571	0.771	0.429	260.0	450.0	NA	N	7	5
mental	mentally	mEntAl	mEnt@lI	0.750	0.883	0.714	34.46	17.0	NA	ADV	6	8
mental	mental	mEntAl	mEntP	1.000	0.900	0.667	34.46	55.0	NA	A	6	6
poseer	possess	pOsEER	p@zEs	0.571	0.843	0.333	16.43	47.0	NA	V	6	7
proceder	process	pROTEdER	pr5sEs	0.625	0.772	0.250	14.82	178.0	NA	N	8	7
proceder	proceed	pROTEdER	pr@sid	0.750	0.770	0.250	14.82	40.0	NA	V	8	7
problema	trouble	pROblEmA	trVbP	0.500	0.750	0.125	210.0	156.0	NA	N	8	7
problema	problem	pROblEmA	prQbl@m	0.875	0.882	0.500	210.0	505.0	NA	N	8	7
verso	verse	bERsO	v3s	0.800	0.678	0.200	10.71	13.0	NA	N	5	5
local	locally	lOkAl	l5k@lI	0.714	0.810	0.500	50.54	11.0	NA	ADV	5	7
local	local	lOkAl	l5kP	1.000	0.815	0.400	50.54	248.0	NA	A	5	5
artista	artist	ARtIstA	#tIst	0.857	0.843	0.571	34.82	74.0	NA	N	7	6
portero	porter	pORtERO	p$t@R	0.857	0.823	0.429	26.43	14.0	NA	N	7	6
más	most	mAs	m5st	0.500	0.747	0.500	3576.43	285.0	NA	PRON	3	4
llevar	lead	LEbAR	lid	0.500	0.500	0.000	102.5	295.0	NA	V	6	4
llevar	wear	LEbAR	w8R	0.500	0.620	0.200	102.5	242.0	NA	V	6	4
estable	stable	EstAblE	st1bP	0.857	0.765	0.429	19.11	17.0	NA	A	7	6
divino	divine	dIbInO	dIv2n	0.833	0.831	0.500	12.68	14.0	NA	A	6	6
curso	course	kURsO	k$s	0.667	0.720	0.400	49.11	729.0	NA	N	5	6
letra	letter	lEtRA	lEt@R	0.500	0.800	0.600	31.07	206.0	NA	N	5	6
curva	curve	kURbA	k3v	0.800	0.640	0.200	15.36	21.0	NA	N	5	5
por	for	pOR	f$R	0.667	0.829	0.333	7151.79	7939.0	NA	PREPOS	3	3
millón	million	mILOn	mIlj@n	0.714	0.733	0.500	41.96	196.0	NA	NUM	6	7
plan	plan	plAn	pl{n	1.000	0.944	0.750	63.75	168.0	NA	V	4	4
heroína	hero	EROInA	h7r5	0.571	0.593	0.000	13.75	41.0	NA	N	7	4
ambición	ambition	AmbITIOn	{mbISH	0.750	0.810	0.375	11.96	24.0	NA	N	8	8
producto	profit	pROdUktO	prQfIt	0.500	0.757	0.250	66.43	69.0	NA	N	8	6
producto	product	pROdUktO	prQdVkt	0.875	0.862	0.500	66.43	85.0	NA	N	8	7
reducir	reduce	rEdUTIR	rIdjus	0.714	0.745	0.286	32.86	119.0	NA	V	7	6
pulso	pulse	pUlsO	pVls	0.800	0.840	0.600	15.71	12.0	NA	N	5	5
par	peer	pAR	p7R	0.500	0.829	0.667	105.89	27.0	NA	V	3	4
par	pair	pAR	p8R	0.750	0.872	0.667	105.89	67.0	NA	N	3	4
informar	inform	InfORmAR	Inf$m	0.750	0.800	0.500	10.54	37.0	NA	V	8	6
producir	produce	pROdUTIR	pr@djus	0.750	0.784	0.250	43.39	245.0	NA	V	8	7
corona	crown	kOROnA	kr6n	0.500	0.753	0.333	25.36	24.0	NA	N	6	5
son	tone	sOn	t5n	0.500	0.759	0.333	1333.57	53.0	NA	N	3	4
pipa	pit	pIpA	pIt	0.500	0.800	0.500	14.46	17.0	NA	N	4	3
pipa	pipe	pIpA	p2p	0.750	0.850	0.500	14.46	31.0	NA	N	4	4
medio	medium	mEdjO	midj@m	0.667	0.810	0.500	258.04	16.0	NA	N	5	6
pila	pillar	pIlA	pIl@R	0.667	0.837	0.600	10.54	16.0	NA	N	4	6
pila	pile	pIlA	p2l	0.750	0.850	0.500	10.54	30.0	NA	N	4	4
sal	salt	sAl	s$lt	0.750	0.800	0.500	21.25	37.0	NA	N	3	4
pico	pick	pIkO	pIk	0.750	0.875	0.750	17.86	189.0	NA	V	4	4
piel	peel	pjEl	pil	0.750	0.750	0.500	128.04	10.0	NA	V	4	4
público	public	pUblIkO	pVblIk	0.714	0.886	0.714	156.43	256.0	NA	A	7	6
efecto	effect	EfEktO	IfEkt	0.667	0.867	0.667	89.64	210.0	NA	N	6	6
opción	option	OpTIOn	QpSH	0.667	0.750	0.167	25.18	32.0	NA	N	6	6
eco	echo	EkO	Ek5	0.750	0.892	0.667	24.29	18.0	NA	V	3	4
existir	exist	EksksIstIR	IgzIst	0.714	0.770	0.300	26.25	132.0	NA	V	7	5
oficio	office	OfITjO	QfIs	0.500	0.783	0.333	39.46	281.0	NA	N	6	6
modelo	model	mOdElO	mQdP	0.833	0.783	0.333	80.0	81.0	NA	N	6	5
nacional	national	nATjOnAl	n{S@nP	0.875	0.792	0.250	116.25	243.0	NA	A	8	8
privado	private	pRIbAdO	pr2vIt	0.714	0.764	0.143	30.18	189.0	NA	A	7	7
hora	hour	ORA	6@R	0.500	0.620	0.000	216.96	376.0	NA	N	4	4
instinto	instinct	InstIntO	InstINkt	0.750	0.835	0.625	16.43	29.0	NA	N	8	8
secreto	secrecy	sEkREtO	sikr@sI	0.714	0.785	0.286	65.54	12.0	NA	N	7	7
secreto	secretly	sEkREtO	sikrItlI	0.750	0.780	0.375	65.54	17.0	NA	ADV	7	8
secreto	secret	sEkREtO	sikrIt	0.857	0.800	0.429	65.54	57.0	NA	A	7	6
motivo	motive	mOtIbO	m5tIv	0.833	0.794	0.500	78.93	31.0	NA	N	6	6
análisis	analysis	AnAlIsIs	@n{l@sIs	0.750	0.905	0.625	87.68	66.0	NA	N	8	8
impulso	impulse	ImpUlsO	ImpVls	0.857	0.886	0.714	35.89	21.0	NA	N	7	7
definir	define	dEfInIR	dIf2n	0.714	0.800	0.429	22.14	55.0	NA	V	7	6
gas	gas	gAs	g{s	1.000	0.925	0.667	33.21	77.0	NA	N	3	3
central	central	TEntRAl	sEntr@l	1.000	0.926	0.571	72.86	125.0	NA	A	7	7
persona	person	pERsOnA	p3sH	0.857	0.743	0.286	171.79	262.0	NA	N	7	6
avance	advance	AbAnTE	@dv#ns	0.857	0.697	0.000	24.46	53.0	NA	N	6	7
era	era	ERA	7r@	1.000	0.753	0.000	2025.18	24.0	NA	N	3	3
estudiar	study	EstUdjAR	stVdI	0.500	0.708	0.375	41.96	165.0	NA	N	8	5
delicado	delicate	dElIkAdO	dElIk@t	0.750	0.898	0.625	17.32	31.0	NA	A	8	8
celda	cell	TEldA	sEl	0.600	0.780	0.400	15.71	68.0	NA	N	5	4
ficción	fiction	fIkTIOn	fIkSH	0.714	0.814	0.429	27.68	17.0	NA	N	7	7
oeste	west	OEstE	wEst	0.600	0.743	0.600	20.89	35.0	NA	N	5	4
suicidio	suicide	swjTIdjO	sUIs2d	0.750	0.600	0.250	21.07	27.0	NA	N	8	7
competir	compete	kOmpEtIR	k@mpit	0.750	0.795	0.500	11.79	26.0	NA	V	8	7
capital	capital	kApItAl	k{pItP	1.000	0.882	0.571	85.54	98.0	NA	N	7	7
puro	purely	pURO	pj9lI	0.500	0.686	0.200	42.14	32.0	NA	ADV	4	6
puro	pure	pURO	pj9R	0.750	0.725	0.250	42.14	48.0	NA	A	4	4
adulto	adult	AdUltO	{dVlt	0.833	0.829	0.500	17.68	93.0	NA	N	6	5
adulta	adult	AdUltA	{dVlt	0.833	0.829	0.500	12.32	93.0	NA	N	6	5
policía	police	pOlITIA	p@lis	0.714	0.794	0.286	120.36	206.0	NA	N	7	6
biología	biology	bjOlOxIA	b2Ql@_I	0.750	0.720	0.375	13.39	12.0	NA	N	8	7
elegante	elegant	ElEgAntE	ElIg@nt	0.875	0.860	0.625	21.96	25.0	NA	A	8	7
vacío	vacuum	bATIO	v{kj9m	0.500	0.567	0.000	69.11	15.0	NA	N	5	6
familia	family	fAmIljA	f{m@lI	0.714	0.788	0.429	210.0	420.0	NA	N	7	6
directo	direct	dIREktO	dIrEkt	0.857	0.914	0.714	22.68	82.0	NA	A	7	6
directo	directly	dIREktO	dIrEktlI	0.750	0.880	0.625	22.68	71.0	NA	ADV	7	8
detectar	detect	dEtEktAR	dItEkt	0.750	0.838	0.625	18.93	24.0	NA	V	8	6
museo	museum	mUsEO	mjuz7m	0.667	0.686	0.167	20.71	36.0	NA	N	5	6
defecto	defect	dEfEktO	difEkt	0.857	0.857	0.714	11.43	11.0	NA	N	7	6
gol	goal	gOl	g5l	0.750	0.892	0.667	27.86	52.0	NA	N	3	4
atento	alert	AtEntO	@l3t	0.500	0.629	0.167	13.39	11.0	NA	A	6	5
medicina	medicine	mEdITInA	mEdsIn	0.875	0.862	0.625	43.39	37.0	NA	N	8	8
interior	internal	IntERjOR	Int3nP	0.625	0.773	0.375	180.54	42.0	NA	A	8	8
interior	inner	IntERjOR	In@R	0.500	0.732	0.375	180.54	46.0	NA	A	8	5
interior	interior	IntERjOR	Int7r7R	1.000	0.844	0.500	180.54	20.0	NA	N	8	8
cerco	circle	TERkO	s3kP	0.500	0.660	0.200	11.07	66.0	NA	N	5	6
aviso	advice	AbIsO	@dv2s	0.500	0.657	0.000	18.57	73.0	NA	N	5	6
acceso	access	AkTEsO	{ksEs	0.833	0.863	0.500	47.32	42.0	NA	N	6	6
lengua	language	lEngwA	l{NgwI_	0.625	0.780	0.429	101.79	155.0	NA	N	6	8
lengua	tongue	lEngwA	tVN	0.500	0.575	0.000	101.79	40.0	NA	N	6	6
reacción	reaction	rEAkTIOn	rI{kSH	0.750	0.772	0.250	53.21	72.0	NA	N	8	8
episodio	episode	EpIsOdjO	EpIs5d	0.750	0.835	0.625	17.14	18.0	NA	N	8	7
pantalón	pants	pAntAlOn	p{nts	0.500	0.747	0.375	18.21	16.0	NA	N	8	5
excepto	except	EksTEptO	IksEpt	0.857	0.838	0.625	22.14	48.0	NA	CONJ	7	6
lateral	lateral	lAtERAl	l{t@r@l	1.000	0.888	0.429	11.61	12.0	NA	A	7	7
curioso	curious	kURjOsO	kj9r7s	0.714	0.711	0.286	30.71	51.0	NA	A	7	7
uniforme	uniform	UnIfORmE	junIf$m	0.875	0.775	0.375	33.57	30.0	NA	N	8	7
capitán	captain	kApItAn	k{ptIn	0.571	0.820	0.571	73.75	70.0	NA	N	7	7
derecho	erect	dEREJO	IrEkt	0.571	0.667	0.167	130.0	12.0	NA	V	7	5
derecho	direct	dEREJO	dIrEkt	0.571	0.750	0.333	130.0	82.0	NA	A	7	6
derecho	directly	dEREJO	dIrEktlI	0.500	0.767	0.250	130.0	71.0	NA	ADV	7	8
función	function	fUnTIOn	fVNkSH	0.750	0.655	0.143	103.04	81.0	NA	N	7	8
poema	poem	pOEmA	p5Im	0.800	0.775	0.400	26.07	25.0	NA	N	5	4
célula	cell	TElUlA	sEl	0.500	0.733	0.333	36.79	68.0	NA	N	6	4
poeta	poet	pOEtA	p5It	0.800	0.775	0.400	62.5	26.0	NA	N	5	4
escena	scene	EsTEnA	sin	0.667	0.667	0.333	68.04	111.0	NA	N	6	5
inventar	invent	InbEntAR	InvEnt	0.750	0.823	0.625	11.43	33.0	NA	V	8	6
hospital	hospital	OspItAl	hQspItP	1.000	0.814	0.429	45.71	128.0	NA	N	8	8
licencia	licence	lITEnTjA	l2s@ns	0.750	0.820	0.250	12.68	24.0	NA	N	8	7
tren	train	tREn	tr1n	0.600	0.900	0.500	46.07	81.0	NA	N	4	5
tres	three	tREs	Tri	0.600	0.622	0.000	580.0	632.0	NA	NUM	4	5
corredor	corridor	kOrEdOR	kQrId$R	0.875	0.914	0.571	24.82	38.0	NA	N	8	8
desorden	disorder	dEsORdEn	dIs$d@R	0.750	0.845	0.375	16.25	13.0	NA	N	8	8
poder	power	pOdER	p6@R	0.800	0.795	0.400	391.61	343.0	NA	N	5	5
ministro	minister	mInIstRO	mInIst@R	0.750	0.875	0.750	120.71	129.0	NA	N	8	8
ironía	irony	IROnIA	2@r@nI	0.667	0.776	0.167	20.71	14.0	NA	N	6	5
fase	phase	fAsE	f1z	0.600	0.738	0.250	53.57	36.0	NA	N	4	5
divorcio	divorce	dIbORTjO	dIv$s	0.750	0.736	0.250	10.18	21.0	NA	N	8	7
continuo	constant	kOntInwO	kQnst@nt	0.500	0.738	0.375	20.0	49.0	NA	A	8	8
lista	list	lIstA	lIst	0.800	0.900	0.800	64.46	83.0	NA	N	5	4
fama	name	fAmA	n1m	0.500	0.648	0.250	40.36	335.0	NA	N	4	4
fama	fame	fAmA	f1m	0.750	0.738	0.500	40.36	10.0	NA	N	4	4
correcto	correct	kOrEktO	k@rEkt	0.875	0.908	0.714	16.25	43.0	NA	A	8	7
modesto	modest	mOdEstO	mQdIst	0.857	0.857	0.571	11.25	29.0	NA	A	7	6
muscular	muscular	mUskUlAR	mVskjUl@R	1.000	0.876	0.667	10.54	11.0	NA	A	8	8
átomo	atom	AtOmO	{t@m	0.600	0.827	0.400	13.57	28.0	NA	N	5	4
tubo	tube	tUbO	tjub	0.750	0.700	0.250	14.82	24.0	NA	N	4	4
motor	motor	mOtOR	m5t@R	1.000	0.907	0.600	33.21	26.0	NA	A	5	5
patente	apparent	pAtEntE	@p{r@nt	0.500	0.776	0.286	15.18	45.0	NA	A	7	8
murmullo	murmur	mURmULO	m3m@R	0.625	0.648	0.286	11.07	18.0	NA	V	8	6
dominar	dominate	dOmInAR	dQmIn1t	0.750	0.850	0.571	13.39	42.0	NA	V	7	8
pausa	pause	pAwsA	p$z	0.800	0.740	0.200	20.89	41.0	NA	V	5	5
editor	editor	EdItOR	EdIt@R	1.000	0.976	0.833	10.18	37.0	NA	N	6	6
dominio	domain	dOmInjO	d5m1n	0.571	0.797	0.429	30.36	11.0	NA	N	7	6
escala	scale	EskAlA	sk1l	0.667	0.742	0.500	30.89	82.0	NA	N	6	5
límite	limit	lImItE	lImIt	0.667	0.917	0.833	29.29	49.0	NA	N	6	5
moderno	modern	mOdERnO	mQd@n	0.857	0.808	0.429	34.82	167.0	NA	A	7	6
retorno	return	rEtORnO	rIt3n	0.714	0.786	0.429	16.43	221.0	NA	V	7	6
pronto	prompt	pROntO	prQmpt	0.500	0.733	0.167	115.0	12.0	NA	V	6	6
pronto	promptly	pROntO	prQmptlI	0.500	0.755	0.250	115.0	17.0	NA	ADV	6	8
miseria	misery	mIsERjA	mIz@rI	0.714	0.817	0.286	30.18	22.0	NA	N	7	6
metálico	metal	mEtAlIkO	mEtP	0.500	0.738	0.375	10.18	53.0	NA	N	8	5
mover	move	mObER	muv	0.800	0.623	0.200	16.96	427.0	NA	V	5	4
marchar	march	mARJAR	m#J	0.714	0.733	0.333	10.18	30.0	NA	V	7	5
forma	form	fORmA	f$m	0.800	0.780	0.400	489.82	313.0	NA	N	5	4
militar	military	mIlItAR	mIlIt@rI	0.875	0.885	0.625	108.57	97.0	NA	A	7	8
silencio	silence	sIlEnTjO	s2l@ns	0.750	0.832	0.375	167.5	90.0	NA	N	8	7
defensa	defender	dEfEnsA	dIfEnd@R	0.625	0.810	0.500	96.96	10.0	NA	N	7	8
defensa	defence	dEfEnsA	dIfEns	0.714	0.886	0.714	96.96	119.0	NA	N	7	7
rutina	routine	rUtInA	rutin	0.714	0.850	0.500	19.82	40.0	NA	N	6	7
crimen	crime	kRImEn	kr2m	0.833	0.800	0.333	29.29	65.0	NA	N	6	5
metro	metre	mEtRO	mit@R	0.800	0.700	0.400	30.89	34.0	NA	N	5	5
valle	valley	bALE	v{lI	0.833	0.541	0.000	22.32	56.0	NA	N	5	6
conjunto	communal	kOnxUntO	kQmjUnP	0.500	0.746	0.375	102.32	12.0	NA	A	8	8
valor	value	bAlOR	v{lju	0.600	0.573	0.200	104.46	173.0	NA	N	5	5
túnel	tunnel	tUnEl	tVnP	0.667	0.820	0.400	15.71	17.0	NA	N	5	6
sagrado	sacred	sAgRAdO	s1krId	0.571	0.759	0.286	13.21	22.0	NA	A	7	6
sexto	sixth	sEkstO	sIksT	0.600	0.798	0.500	11.43	15.0	NA	NUM	5	5
pistola	pistol	pIstOlA	pIstP	0.857	0.843	0.571	26.79	18.0	NA	N	7	6
humano	humane	UmAnO	hjum1n	0.833	0.625	0.167	134.11	13.0	NA	A	6	6
humano	human	UmAnO	hjum@n	0.833	0.664	0.167	134.11	285.0	NA	A	6	5
humano	man	UmAnO	m{n	0.500	0.755	0.400	134.11	1629.0	NA	N	6	3
metal	metal	mEtAl	mEtP	1.000	0.880	0.600	18.39	53.0	NA	N	5	5
iniciado	initiate	InITjAdO	InISI1t	0.625	0.720	0.375	16.61	15.0	NA	V	8	8
planta	plant	plAntA	pl#nt	0.833	0.900	0.667	38.39	121.0	NA	N	6	5
aparecer	appear	ApARETER	@p7R	0.500	0.670	0.250	33.93	291.0	NA	V	8	6
montaña	mountain	mOntANA	m6ntIn	0.625	0.740	0.429	34.46	84.0	NA	N	7	8
atacar	attack	AtAkAR	@t{k	0.500	0.743	0.333	13.93	111.0	NA	N	6	6
bar	bar	bAR	b#R	1.000	0.967	0.667	53.21	92.0	NA	N	3	3
orgasmo	orgasm	ORgAsmO	$g{z@m	0.857	0.739	0.143	24.64	10.0	NA	N	7	6
justicia	justice	xUstITjA	_VstIs	0.750	0.775	0.375	64.11	42.0	NA	N	8	7
victoria	victory	bIktORjA	vIkt@rI	0.750	0.788	0.375	65.0	48.0	NA	N	8	7
horror	terror	OrOR	tEr@R	0.667	0.832	0.400	29.82	31.0	NA	N	6	6
horror	horror	OrOR	hQr@R	1.000	0.832	0.400	29.82	38.0	NA	N	6	6
asistir	assist	AsIstIR	@sIst	0.571	0.812	0.571	20.89	20.0	NA	V	7	6
relieve	relief	rEljEbE	rIlif	0.714	0.684	0.286	14.46	58.0	NA	N	7	6
flor	flower	flOR	fl6@R	0.667	0.872	0.600	33.04	93.0	NA	N	4	6
corregir	correct	kOrExIR	k@rEkt	0.625	0.808	0.429	10.89	43.0	NA	A	8	7
regreso	retreat	rEgREsO	rItrit	0.571	0.700	0.143	44.46	17.0	NA	V	7	7
tono	tone	tOnO	t5n	0.750	0.794	0.500	82.14	53.0	NA	N	4	4
cargar	charge	kARgAR	J#_	0.500	0.633	0.000	12.86	95.0	NA	N	6	6
cargar	carry	kARgAR	k{rI	0.500	0.690	0.167	12.86	311.0	NA	V	6	5
moral	morality	mORAl	m@r{l@tI	0.625	0.754	0.250	100.89	16.0	NA	N	5	8
moral	morale	mORAl	mQr#l	0.833	0.920	0.400	100.89	10.0	NA	N	5	6
moral	moral	mORAl	mQr@l	1.000	0.877	0.400	100.89	58.0	NA	A	5	5
princesa	princess	pRInTEsA	prInsEs	0.875	0.912	0.625	14.82	13.0	NA	N	8	8
princesa	prince	pRInTEsA	prIns	0.750	0.800	0.500	14.82	39.0	NA	N	8	6
pelo	pile	pElO	p2l	0.500	0.800	0.500	100.71	30.0	NA	N	4	4
montar	mount	mOntAR	m6nt	0.500	0.770	0.500	15.36	41.0	NA	V	6	5
plástico	plastic	plAstIkO	pl{stIk	0.750	0.910	0.750	29.82	51.0	NA	N	8	7
detalle	detail	dEtALE	dit1l	0.714	0.657	0.333	30.89	107.0	NA	N	7	6
formal	formal	fORmAl	f$mP	1.000	0.800	0.333	18.21	54.0	NA	A	6	6
formal	formally	fORmAl	f$m@lI	0.750	0.764	0.333	18.21	12.0	NA	ADV	6	8
apetito	appetite	ApEtItO	{pIt2t	0.750	0.839	0.429	15.71	23.0	NA	N	7	8
formar	form	fORmAR	f$m	0.667	0.733	0.333	31.79	313.0	NA	N	6	4
pánico	panic	pAnIkO	p{nIk	0.667	0.879	0.667	21.25	26.0	NA	N	6	5
botella	bottle	bOtELA	bQtP	0.571	0.683	0.333	31.61	116.0	NA	N	7	6
tipo	type	tIpO	t2p	0.500	0.850	0.500	293.93	138.0	NA	N	4	4
entrar	enter	EntRAR	Ent@R	0.667	0.864	0.667	105.71	129.0	NA	V	6	5
tiro	throw	tIRO	Tr5	0.600	0.666	0.000	28.04	159.0	NA	V	4	5
sorpresa	surprise	sORpREsA	s@pr2z	0.625	0.807	0.250	65.36	60.0	NA	N	8	8
fino	fine	fInO	f2n	0.750	0.850	0.500	18.39	128.0	NA	A	4	4
sector	sector	sEktOR	sEkt@R	1.000	0.976	0.833	73.39	65.0	NA	N	6	6
fijo	firm	fIxO	f3m	0.500	0.603	0.250	15.36	54.0	NA	N	4	4
reforma	reform	rEfORmA	rIf$m	0.857	0.800	0.429	36.25	51.0	NA	N	7	6
genio	genius	xEnjO	_inj@s	0.667	0.743	0.333	21.25	25.0	NA	N	5	6
arte	art	ARtE	#t	0.750	0.725	0.250	114.46	168.0	NA	N	4	3
víctima	victim	bIktImA	vIktIm	0.714	0.870	0.714	34.64	54.0	NA	N	7	6
arma	arm	ARmA	#m	0.750	0.725	0.250	34.82	210.0	NA	N	4	3
servicio	serve	sERbITjO	s3v	0.500	0.650	0.125	71.43	149.0	NA	V	8	5
servicio	service	sERbITjO	s3vIs	0.750	0.727	0.250	71.43	271.0	NA	N	8	7
grave	grave	gRAbE	gr1v	1.000	0.688	0.200	87.68	21.0	NA	N	5	5
afecto	affect	AfEktO	@fEkt	0.667	0.864	0.667	19.82	74.0	NA	V	6	6
arco	arch	ARkO	#J	0.750	0.650	0.000	22.86	17.0	NA	N	4	4
menor	minor	mEnOR	m2n@R	0.800	0.912	0.600	128.04	37.0	NA	A	5	5
legal	legal	lEgAl	ligP	1.000	0.780	0.400	31.25	64.0	NA	A	5	5
legal	legally	lEgAl	lig@lI	0.714	0.781	0.500	31.25	10.0	NA	ADV	5	7
placer	pleasure	plATER	plEZ@R	0.500	0.896	0.500	81.25	93.0	NA	N	6	8
famoso	famous	fAmOsO	f1m@s	0.667	0.802	0.500	41.07	78.0	NA	A	6	6
solar	sole	sOlAR	s5l	0.600	0.735	0.400	27.68	14.0	NA	A	5	4
palma	palm	pAlmA	p#m	0.800	0.780	0.400	13.75	30.0	NA	N	5	4
error	error	ErOR	Er@R	1.000	0.965	0.750	56.61	31.0	NA	N	5	5
paga	wage	pAgA	w1_	0.500	0.488	0.000	17.68	24.0	NA	N	4	4
paga	pay	pAgA	p1	0.500	0.613	0.250	17.68	349.0	NA	V	4	3
test	test	tEst	tEst	1.000	1.000	1.000	11.61	96.0	NA	N	4	4
pago	wage	pAgO	w1_	0.500	0.488	0.000	18.39	24.0	NA	N	4	4
pasar	pass	pAsAR	p#s	0.600	0.780	0.400	185.71	261.0	NA	V	5	4
palo	pole	pAlO	p5l	0.500	0.747	0.500	18.39	21.0	NA	N	4	4
anual	annual	AnwAl	{nj9l	0.833	0.753	0.400	18.75	41.0	NA	A	5	6
papa	pop	pApA	pQpjUl@lI	0.500	0.687	0.222	35.89	21.0	NA	n/a	4	3
tráfico	traffic	tRAfIkO	tr{fIk	0.571	0.882	0.571	42.5	54.0	NA	N	7	7
héroe	hero	EROE	h7r5	0.600	0.563	0.000	29.82	41.0	NA	N	5	4
realidad	reality	rEAlIdAd	rI{l@tI	0.625	0.777	0.250	210.54	87.0	NA	N	8	7
magia	magic	mAxjA	m{_Ik	0.800	0.571	0.200	19.29	21.0	NA	N	5	5
turno	turn	tURnO	t3n	0.800	0.717	0.400	15.36	578.0	NA	V	5	4
cáncer	cancer	kAnTER	k{ns@R	0.833	0.922	0.500	68.75	84.0	NA	N	6	6
sargento	sergeant	sARxEntO	s#_@nt	0.625	0.807	0.375	10.71	23.0	NA	N	8	8
pase	pass	pAsE	p#s	0.750	0.850	0.500	33.75	261.0	NA	V	4	4
paso	pace	pAsO	p1s	0.500	0.738	0.500	237.68	37.0	NA	N	4	4
concepto	concept	kOnTEptO	kQnsEpt	0.875	0.900	0.625	66.79	62.0	NA	N	8	7
confesar	confess	kOnfEsAR	k@nfEs	0.750	0.857	0.625	10.89	25.0	NA	V	8	7
tele	tube	tElE	tjub	0.500	0.534	0.250	23.75	24.0	NA	N	4	4
parte	part	pARtE	p#t	0.800	0.780	0.400	604.82	571.0	NA	N	5	4
tema	stem	tEmA	stEm	0.500	0.750	0.500	133.04	17.0	NA	N	4	4
tema	item	tEmA	2t@m	0.500	0.715	0.250	133.04	46.0	NA	N	4	4
tema	theme	tEmA	Tim	0.600	0.647	0.250	133.04	37.0	NA	N	4	5
avenida	avenue	AbEnIdA	{v@nju	0.571	0.628	0.143	13.75	26.0	NA	N	7	6
director	director	dIREktOR	dIrEkt@R	1.000	0.970	0.750	133.21	84.0	NA	N	8	8
materia	matter	mAtERjA	m{t@R	0.571	0.805	0.429	75.36	279.0	NA	N	7	6
materia	material	mAtERjA	m@t7r7l	0.875	0.706	0.286	75.36	146.0	NA	N	7	8
infinito	infinite	InfInItO	InfIn@t	0.875	0.910	0.750	23.21	14.0	NA	A	8	8
doble	double	dOblE	dVbP	0.833	0.880	0.400	81.61	36.0	NA	A	5	6
crisis	crisis	kRIsIs	kr2sIs	1.000	0.967	0.667	137.14	66.0	NA	N	6	6
emoción	emotion	EmOTIOn	Im5SH	0.714	0.725	0.143	38.04	58.0	NA	N	7	7
gesto	gesture	xEstO	_EsJ@R	0.571	0.810	0.333	106.79	59.0	NA	N	5	7
papel	paper	pApEl	p1p@R	0.800	0.740	0.400	183.57	225.0	NA	N	5	5
asamblea	assembly	AsAmblEA	@sEmblI	0.500	0.825	0.500	16.79	30.0	NA	N	8	8
actriz	actress	AktRIT	{ktrIs	0.571	0.929	0.500	17.86	20.0	NA	N	6	7
actriz	actor	AktRIT	{kt@R	0.500	0.788	0.333	17.86	84.0	NA	N	6	5
fantasía	fantasy	fAntAsIA	f{nt@sI	0.750	0.870	0.625	25.71	34.0	NA	N	8	7
pintor	painter	pIntOR	p1nt@R	0.714	0.960	0.667	19.82	30.0	NA	N	6	7
balance	balance	bAlAnTE	b{l@ns	1.000	0.837	0.429	15.0	79.0	NA	N	7	7
jardín	yard	xARdIn	j#d	0.500	0.696	0.167	61.96	87.0	NA	N	6	4
jardín	garden	xARdIn	g#dH	0.667	0.733	0.167	61.96	140.0	NA	N	6	6
círculo	circle	TIRkUlO	s3kP	0.571	0.698	0.143	26.43	66.0	NA	N	7	6
triunfo	triumph	tRjwnfO	tr2@mf	0.571	0.643	0.286	46.79	29.0	NA	N	7	7
miembro	member	mjEmbRO	mEmb@R	0.571	0.786	0.571	45.0	303.0	NA	N	7	6
taxi	taxi	tAksksI	t{ksI	1.000	0.825	0.571	22.5	34.0	NA	N	4	4
realizar	realize	rEAlITAR	r7l2z	0.750	0.747	0.250	63.21	202.0	NA	V	8	7
tasa	tax	tAsA	t{ks	0.500	0.694	0.250	13.39	130.0	NA	N	4	3
simpatía	sympathy	sImpAtIA	sImp@TI	0.625	0.846	0.625	20.18	32.0	NA	N	8	8
despacho	dispatch	dEspAJO	dIsp{J	0.625	0.854	0.571	58.75	15.0	NA	N	8	8
cortina	curtain	kORtInA	k3tH	0.571	0.743	0.286	12.32	44.0	NA	N	7	7
máximo	maximum	mAksksImO	m{ksIm@m	0.571	0.793	0.444	56.25	24.0	NA	A	6	7
tortura	torture	tORtURA	t$J@R	0.857	0.797	0.286	10.71	12.0	NA	N	7	7
avanzado	advanced	AbAnTAdO	@dv#nst	0.500	0.710	0.000	10.89	43.0	NA	A	8	8
patrón	pattern	pAtROn	p{t@n	0.571	0.856	0.500	21.96	118.0	NA	N	6	7
memoria	memory	mEmORjA	mEm@rI	0.714	0.817	0.429	158.04	88.0	NA	N	7	6
sólido	solid	sOlIdO	sQlId	0.667	0.883	0.667	14.82	44.0	NA	A	6	5
aire	air	AjRE	8R	0.750	0.654	0.250	209.64	251.0	NA	N	4	3
limitado	limited	lImItAdO	lImItId	0.750	0.870	0.750	15.54	51.0	NA	A	8	7
votar	vote	bOtAR	v5t	0.600	0.653	0.200	15.36	57.0	NA	V	5	4
prevenir	prevent	pREbEnIR	prIvEnt	0.750	0.798	0.375	13.93	93.0	NA	V	8	7
marca	mark	mARkA	m#k	0.600	0.780	0.400	43.39	55.0	NA	N	5	4
marco	mark	mARkO	m#k	0.600	0.780	0.400	45.89	55.0	NA	N	5	4
facultad	faculty	fAkUltAd	f{kPtI	0.750	0.767	0.375	18.93	31.0	NA	N	8	7
entidad	entity	EntIdAd	Ent@tI	0.571	0.820	0.429	21.25	10.0	NA	N	7	6
fantasma	fantasy	fAntAsmA	f{nt@sI	0.750	0.808	0.500	18.04	34.0	NA	N	8	7
puesto	post	pwEstO	p5st	0.500	0.779	0.500	176.96	86.0	NA	N	6	4
gato	cat	gAtO	k{t	0.500	0.819	0.250	37.68	67.0	NA	N	4	3
agonía	agony	AgOnIA	{g@nI	0.667	0.856	0.500	11.25	15.0	NA	N	6	5
postura	posture	pOstURA	pQsJ@R	0.857	0.854	0.429	40.0	20.0	NA	N	7	7
postura	position	pOstURA	p@zISH	0.500	0.708	0.143	40.0	222.0	NA	N	7	8
momento	moment	mOmEntO	m5m@nt	0.857	0.862	0.571	474.46	333.0	NA	N	7	6
mérito	merit	mERItO	mErIt	0.667	0.900	0.667	18.21	16.0	NA	N	6	5
eterno	eternal	EtERnO	It3nP	0.714	0.683	0.333	18.39	20.0	NA	A	6	7
cruel	cruel	kRwEl	kr9l	1.000	0.815	0.400	21.61	28.0	NA	A	5	5
opuesto	opposite	OpwEstO	Qp@zIt	0.500	0.737	0.286	15.54	35.0	NA	A	7	8
noción	notion	nOTIOn	n5SH	0.667	0.729	0.167	16.96	47.0	NA	N	6	6
opinión	opinion	OpInIOn	@pInj@n	0.857	0.817	0.571	113.39	94.0	NA	N	7	7
cabina	cabin	kAbInA	k{bIn	0.833	0.879	0.667	13.93	30.0	NA	N	6	5
elección	election	ElEkTIOn	IlEkSH	0.750	0.800	0.375	35.54	90.0	NA	N	8	8
diario	diary	djARjO	d2@rI	0.667	0.623	0.167	72.14	22.0	NA	N	6	5
durante	during	dURAntE	dj9rIN	0.571	0.623	0.143	534.29	380.0	NA	PREPOS	7	6
balanza	balance	bAlAnTA	b{l@ns	0.714	0.837	0.429	11.43	79.0	NA	N	7	7
combatir	combat	kOmbAtIR	kQmb{t	0.750	0.822	0.500	17.68	12.0	NA	V	8	6
puerto	port	pwERtO	p$t	0.500	0.700	0.333	54.46	32.0	NA	N	6	4
peculiar	peculiar	pEkUljAR	pIkjulj@R	1.000	0.854	0.556	25.89	26.0	NA	A	8	8
danza	dance	dAnTA	d#ns	0.600	0.860	0.400	12.86	66.0	NA	V	5	5
tesoro	treasury	tEsORO	trEZ@rI	0.500	0.828	0.286	15.54	13.0	NA	N	6	8
tesoro	treasure	tEsORO	trEZ@R	0.500	0.793	0.333	15.54	14.0	NA	N	6	8
santa	saint	sAntA	s1nt	0.600	0.791	0.600	23.57	18.0	NA	N	5	5
santo	saint	sAntO	s1nt	0.600	0.791	0.600	39.46	18.0	NA	N	5	5
economía	economy	EkOnOmIA	IkQn@mI	0.750	0.857	0.500	79.29	90.0	NA	N	8	7
finanzas	finance	fInAnTAs	f2n{ns	0.625	0.835	0.500	10.18	24.0	NA	V	8	7
ordenar	order	ORdEnAR	$d@R	0.714	0.751	0.286	10.71	289.0	NA	N	7	5
acto	action	AktO	{kSH	0.667	0.644	0.250	77.86	231.0	NA	N	4	6
acto	act	AktO	{kt	0.750	0.819	0.500	77.86	154.0	NA	N	4	3
agencia	agency	AxEnTjA	1_@nsI	0.714	0.682	0.143	30.71	46.0	NA	N	7	6
decidido	decisive	dETIdIdO	dIs2sIv	0.625	0.769	0.250	56.61	12.0	NA	A	8	8
familiar	family	fAmIljAR	f{m@lI	0.625	0.752	0.375	58.39	420.0	NA	N	8	6
familiar	familiar	fAmIljAR	f@mIlj@R	1.000	0.921	0.750	58.39	65.0	NA	A	8	8
récord	record	rEkORd	rEk$d	0.833	0.900	0.667	11.96	93.0	NA	N	6	6
gritar	roar	gRItAR	r$R	0.500	0.683	0.167	17.5	22.0	NA	V	6	4
incluir	include	InklwjR	Inklud	0.714	0.743	0.571	11.96	127.0	NA	V	7	7
doctor	doctor	dOktOR	dQkt@R	1.000	0.943	0.667	90.36	184.0	NA	N	6	6
serio	serious	sERjO	s7r7s	0.714	0.659	0.200	35.36	136.0	NA	A	5	7
serie	string	sERjE	strIN	0.500	0.591	0.200	100.71	31.0	NA	N	5	6
serie	series	sERjE	s7riz	0.833	0.659	0.200	100.71	93.0	NA	N	5	6
política	policy	pOlItIkA	pQl@sI	0.625	0.772	0.375	320.54	226.0	NA	N	8	6
política	politics	pOlItIkA	pQl@tIks	0.750	0.857	0.625	320.54	86.0	NA	N	8	8
percibir	perceive	pERTIbIR	p@siv	0.500	0.709	0.125	15.36	22.0	NA	V	8	8
hábito	habit	AbItO	h{bIt	0.667	0.755	0.400	24.82	63.0	NA	N	6	5
visitar	visit	bIsItAR	vIzIt	0.714	0.798	0.429	22.5	110.0	NA	V	7	5
señal	signal	sENAl	sIgnP	0.500	0.692	0.200	41.61	60.0	NA	N	5	6
marcado	marked	mARkAdO	m#kt	0.571	0.771	0.286	18.39	23.0	NA	A	7	6
órbita	orbit	ORbItA	$bIt	0.667	0.817	0.500	16.25	11.0	NA	N	6	5
supremo	supreme	sUpREmO	sUprim	0.857	0.843	0.571	18.04	23.0	NA	A	7	7
monstruo	monster	mOnstRwO	mQnst@R	0.625	0.788	0.500	20.89	21.0	NA	N	8	7
liberal	liberal	lIbERAl	lIb@r@l	1.000	0.920	0.571	24.29	15.0	NA	A	7	7
actual	actual	AktwAl	{kJ9l	1.000	0.777	0.333	129.11	60.0	NA	A	6	6
actuar	act	AktwAR	{kt	0.500	0.713	0.333	39.29	154.0	NA	N	6	3
inicial	initial	InITjAl	InISP	0.857	0.814	0.429	29.64	30.0	NA	A	7	7
iniciar	initiate	InITjAR	InISI1t	0.625	0.709	0.429	19.64	15.0	NA	V	7	8
soldado	soldier	sOldAdO	s5l_@R	0.571	0.780	0.286	23.93	83.0	NA	N	7	7
oferta	offer	OfERtA	Qf@R	0.500	0.776	0.333	31.96	205.0	NA	V	6	5
distinto	distinct	dIstIntO	dIstINkt	0.750	0.835	0.625	53.21	22.0	NA	A	8	8
alejarse	leave	AlExARsE	liv	0.500	0.600	0.125	12.5	783.0	NA	V	8	5
salir	sail	sAlIR	s1l	0.600	0.691	0.400	170.0	20.0	NA	V	5	4
pobre	poor	pObRE	p$R	0.600	0.780	0.400	100.89	208.0	NA	A	5	4
probar	prove	pRObAR	pruv	0.500	0.670	0.167	18.75	149.0	NA	V	6	5
palacio	palace	pAlATjO	p{lIs	0.714	0.734	0.286	50.71	48.0	NA	N	7	6
figura	figure	fIgURA	fIg@R	0.833	0.879	0.667	92.5	191.0	NA	N	6	6
período	period	pERIOdO	p7r7d	0.714	0.782	0.286	62.14	207.0	NA	N	7	6
inocente	innocent	InOTEntE	In@sHt	0.750	0.832	0.375	18.04	37.0	NA	A	8	8
salvo	save	sAlbO	s1v	0.600	0.627	0.200	50.0	122.0	NA	V	5	4
bulto	bulge	bUltO	bVl_	0.600	0.820	0.400	13.39	11.0	NA	V	5	5
cristal	crystal	kRIstAl	krIstP	0.857	0.900	0.571	47.14	17.0	NA	N	7	7
suma	sum	sUmA	sVm	0.750	0.800	0.500	26.79	48.0	NA	N	4	3
unión	unity	UnIOn	jun@tI	0.600	0.676	0.167	29.46	22.0	NA	N	5	5
unión	union	UnIOn	junj@n	0.800	0.693	0.333	29.46	283.0	NA	N	5	5
contrato	contract	kOntRAtO	kQntr{kt	0.750	0.810	0.375	27.5	42.0	NA	N	8	8
dosis	dose	dOsIs	d5s	0.600	0.752	0.400	38.75	11.0	NA	N	5	4
absoluto	absolute	AbsOlUtO	{bs@lut	0.875	0.867	0.500	28.04	42.0	NA	A	8	8
ciclo	cycle	TIklO	s2kP	0.600	0.840	0.200	22.86	31.0	NA	N	5	5
este	east	EstE	ist	0.500	0.750	0.500	1381.07	32.0	NA	N	4	4
decisivo	decisive	dETIsIbO	dIs2sIv	0.875	0.823	0.375	21.96	12.0	NA	A	8	8
trágico	tragic	tRAxIkO	tr{_Ik	0.714	0.825	0.429	14.82	14.0	NA	A	7	6
densidad	density	dEnsIdAd	dEns@tI	0.625	0.842	0.500	17.86	15.0	NA	N	8	7
baile	ball	bAjlE	b$l	0.600	0.740	0.400	22.86	111.0	NA	N	5	4
proteger	protect	pROtExER	pr@tEkt	0.625	0.820	0.375	13.75	86.0	NA	V	8	7
inferior	inferior	InfERjOR	Inf7r7R	1.000	0.844	0.500	35.71	13.0	NA	A	8	8
longitud	length	lOnxItUd	lENT	0.500	0.634	0.125	21.61	83.0	NA	N	8	6
seis	six	sEjs	sIks	0.500	0.773	0.500	151.79	211.0	NA	NUM	4	3
trono	throne	tROnO	Tr5n	0.667	0.733	0.200	10.18	11.0	NA	N	5	6
planeta	planet	plAnEtA	pl{nIt	0.857	0.854	0.571	52.14	35.0	NA	N	7	6
material	matter	mAtERjAl	m{t@R	0.500	0.767	0.375	63.39	279.0	NA	N	8	6
material	material	mAtERjAl	m@t7r7l	1.000	0.781	0.375	63.39	146.0	NA	N	8	8
parcial	partial	pARTjAl	p#SP	0.857	0.729	0.143	12.32	11.0	NA	A	7	7
genético	genetic	xEnEtIkO	_InEtIk	0.750	0.850	0.625	17.14	14.0	NA	A	8	7
misterio	mystery	mIstERjO	mIst@rI	0.625	0.862	0.500	36.61	31.0	NA	N	8	7
batalla	battle	bAtALA	b{tP	0.571	0.679	0.333	47.5	81.0	NA	N	7	6
adquirir	acquire	AdkjRIR	@kw2@R	0.625	0.655	0.286	21.07	58.0	NA	V	8	7
droga	drug	dROgA	drVg	0.600	0.880	0.400	37.32	47.0	NA	N	5	4
frente	front	fREntE	frVnt	0.667	0.867	0.500	139.11	199.0	NA	N	6	5
receta	recipe	rETEtA	rEsIpI	0.500	0.794	0.333	12.5	15.0	NA	N	6	6
honor	honour	OnOR	Qn@R	0.833	0.915	0.500	42.32	33.0	NA	N	5	6
nombre	name	nOmbRE	n1m	0.500	0.686	0.333	272.5	335.0	NA	N	6	4
sala	hall	sAlA	h$l	0.500	0.650	0.250	83.21	133.0	NA	N	4	4
total	total	tOtAl	t5tP	1.000	0.815	0.400	134.64	111.0	NA	A	5	5
proceso	process	pROTEsO	pr5sEs	0.857	0.854	0.429	167.68	178.0	NA	N	7	7
marcha	march	mARJA	m#J	0.833	0.780	0.400	108.93	30.0	NA	V	6	5
marcar	mark	mARkAR	m#k	0.500	0.733	0.333	12.32	55.0	NA	N	6	4
furia	fury	fURjA	fj9rI	0.600	0.652	0.200	17.68	18.0	NA	N	5	4
imponer	impose	ImpOnER	Imp5z	0.714	0.768	0.429	15.0	44.0	NA	V	7	6
nota	note	nOtA	n5t	0.750	0.794	0.500	50.89	116.0	NA	N	4	4
leyenda	legend	lEyEndA	lE_@nd	0.714	0.766	0.571	24.29	17.0	NA	N	7	6
decisión	decision	dETIsIOn	dIsIZH	0.875	0.800	0.500	91.43	155.0	NA	N	8	8
retirada	retreat	rEtIRAdA	rItrit	0.500	0.733	0.250	19.64	17.0	NA	V	8	7
lógico	logical	lOxIkO	lQ_IkP	0.571	0.750	0.500	39.64	28.0	NA	A	6	7
lógica	logic	lOxIkA	lQ_Ik	0.667	0.817	0.500	49.29	22.0	NA	N	6	5
cierta	certain	TjERtA	s3tH	0.571	0.700	0.167	125.71	186.0	NA	PRON	6	7
descenso	descent	dEsTEnsO	dIsEnt	0.750	0.788	0.500	20.54	10.0	NA	N	8	7
templo	temple	tEmplO	tEmpP	0.833	0.900	0.667	14.82	29.0	NA	N	6	6
especial	special	EspETjAl	spESP	0.875	0.775	0.375	94.82	187.0	NA	A	8	7
pasión	passion	pAsIOn	p{SH	0.714	0.763	0.167	58.04	36.0	NA	N	6	7
ansiedad	anxiety	AnsjEdAd	{Nz2@tI	0.500	0.658	0.000	34.29	42.0	NA	N	8	7
campaña	campaign	kAmpANA	k{mp1n	0.625	0.761	0.429	67.86	96.0	NA	N	7	8
visible	visible	bIsIblE	vIz@bP	1.000	0.823	0.286	21.79	39.0	NA	A	7	7
visible	sensible	bIsIblE	sEns@bP	0.625	0.697	0.143	21.79	37.0	NA	A	7	8
trampa	trap	tRAmpA	tr{p	0.667	0.779	0.333	21.25	25.0	NA	V	6	4
complejo	compound	kOmplExO	kQmp6nd	0.500	0.708	0.375	37.68	19.0	NA	N	8	8
complejo	complex	kOmplExO	kQmplEks	0.750	0.850	0.625	37.68	55.0	NA	A	8	7
clase	class	klAsE	kl#s	0.800	0.880	0.600	154.82	274.0	NA	N	5	5
claro	clearly	klARO	kl7lI	0.571	0.703	0.400	267.86	143.0	NA	ADV	5	7
claro	clear	klARO	kl7R	0.600	0.798	0.600	267.86	231.0	NA	A	5	5
completo	complete	kOmplEtO	k@mplit	0.875	0.857	0.625	28.93	87.0	NA	A	8	8
deseo	desire	dEsEO	dIz2@R	0.500	0.793	0.167	100.89	67.0	NA	N	5	6
sexo	sex	sEksksO	sEks	0.750	0.786	0.571	81.79	133.0	NA	N	4	3
fuerte	fort	fwERtE	f$t	0.500	0.700	0.333	126.43	25.0	NA	N	6	4
admitir	admit	AdmItIR	@dmIt	0.714	0.812	0.571	18.39	97.0	NA	V	7	5
tabaco	tobacco	tAbAkO	t@b{k5	0.714	0.856	0.500	58.39	18.0	NA	N	6	7
signo	sign	sIgnO	s2n	0.800	0.780	0.400	34.29	139.0	NA	N	5	4
chimenea	chimney	JImEnEA	JImnI	0.750	0.814	0.571	14.11	10.0	NA	N	8	7
aventura	venture	AbEntURA	vEnJ@R	0.750	0.783	0.375	39.82	13.0	NA	V	8	7
pieza	piece	pjETA	pis	0.600	0.680	0.200	43.39	172.0	NA	N	5	5
reserva	reserve	rEsERbA	rIz3v	0.857	0.731	0.143	22.86	39.0	NA	N	7	7
centro	centre	TEntRO	sEnt@R	0.833	0.817	0.500	153.21	205.0	NA	N	6	6
nervioso	nervous	nERbjOsO	n3v@s	0.625	0.722	0.250	36.07	48.0	NA	A	8	7
flora	flora	flORA	fl$r@	1.000	0.897	0.400	10.54	25.0	NA	N	5	5
humor	humour	UmOR	hjum@R	0.833	0.776	0.333	41.07	24.0	NA	N	5	6
sexual	sexually	sEkskswAl	sEkS9lI	0.750	0.710	0.333	71.61	11.0	NA	ADV	6	8
sexual	sexual	sEkskswAl	sEkS9l	1.000	0.765	0.444	71.61	80.0	NA	A	6	6
respeto	respect	rEspEtO	rIspEkt	0.714	0.814	0.571	60.54	73.0	NA	N	7	7
obvio	obvious	ObbjO	Qbv7s	0.714	0.621	0.200	16.43	96.0	NA	A	5	7
contento	content	kOntEntO	kQntEnt	0.875	0.912	0.750	20.89	49.0	NA	N	8	7
elemento	element	ElEmEntO	ElIm@nt	0.875	0.882	0.625	44.64	82.0	NA	N	8	7
hostil	hostile	OstIl	hQst2l	0.857	0.867	0.500	10.54	27.0	NA	A	6	7
contener	control	kOntEnER	k@ntr5l	0.500	0.791	0.375	11.79	200.0	NA	N	8	7
contener	contain	kOntEnER	k@nt1n	0.500	0.820	0.500	11.79	125.0	NA	V	8	7
racional	rational	rATjOnAl	r{S@nP	0.875	0.792	0.250	18.04	28.0	NA	A	8	8
confuso	confused	kOnfUsO	k@nfjuzd	0.750	0.781	0.375	11.79	17.0	NA	A	7	8
sesión	session	sEsIOn	sESH	0.714	0.800	0.333	18.21	41.0	NA	N	6	7
impacto	impact	ImpAktO	Imp{kt	0.857	0.897	0.714	20.71	42.0	NA	N	7	6
soporte	support	sOpORtE	s@p$t	0.571	0.823	0.429	11.96	134.0	NA	N	7	7
soporte	shore	sOpORtE	S$R	0.571	0.686	0.143	11.96	30.0	NA	N	7	5
chica	child	JIkA	J2ld	0.600	0.650	0.250	75.71	1081.0	NA	N	5	5
chico	child	JIkO	J2ld	0.600	0.650	0.250	63.39	1081.0	NA	N	5	5
actitud	attitude	AktItUd	{tItjud	0.750	0.797	0.429	85.0	125.0	NA	N	7	8
vertical	vertical	bERtIkAl	v3tIkP	1.000	0.786	0.375	14.11	19.0	NA	A	8	8
protesta	protest	pROtEstA	pr5tEst	0.875	0.885	0.625	27.14	39.0	NA	N	8	7
tribu	tribe	tRIbU	tr2b	0.800	0.860	0.400	12.68	39.0	NA	N	5	5
definido	definite	dEfInIdO	dEfInIt	0.750	0.938	0.750	11.79	22.0	NA	A	8	8
destruir	destroy	dEstRwjR	dIstr4	0.625	0.715	0.375	13.93	104.0	NA	V	8	7
ofrecer	offer	OfRETER	Qf@R	0.571	0.737	0.286	28.93	205.0	NA	V	7	5
brutal	brutal	bRUtAl	brutP	1.000	0.850	0.333	14.46	13.0	NA	A	6	6
suicida	suicide	swjTIdA	sUIs2d	0.857	0.614	0.286	10.89	27.0	NA	N	7	7
órgano	organ	ORgAnO	$g@n	0.667	0.764	0.333	24.82	25.0	NA	N	6	5
paciente	patient	pATjEntE	p1SHt	0.750	0.707	0.250	47.86	68.0	NA	N	8	7
espacio	space	EspATjO	sp1s	0.571	0.693	0.286	134.46	134.0	NA	N	7	5
noble	noble	nOblE	n5bP	1.000	0.815	0.400	22.14	18.0	NA	A	5	5
insistir	insist	InsIstIR	InsIst	0.750	0.875	0.750	12.5	78.0	NA	V	8	6
versión	version	bERsIOn	v3SH	0.857	0.670	0.000	39.46	47.0	NA	N	7	7
pilar	pillar	pIlAR	pIl@R	0.833	0.937	0.800	11.61	16.0	NA	N	5	6
pilar	pile	pIlAR	p2l	0.600	0.780	0.400	11.61	30.0	NA	N	5	4
estar	stay	EstAR	st1	0.600	0.691	0.400	293.93	250.0	NA	V	5	4
control	control	kOntROl	k@ntr5l	1.000	0.919	0.571	88.21	200.0	NA	N	7	7
resolver	solve	rEsOlbER	sQlv	0.625	0.677	0.250	35.0	52.0	NA	V	8	5
resolver	resolve	rEsOlbER	rIzQlv	0.875	0.765	0.250	35.0	25.0	NA	V	8	7
claridad	clarity	klARIdAd	kl{r@tI	0.625	0.802	0.250	34.29	11.0	NA	N	8	7
déficit	deficit	dEfITIt	dEfIsIt	0.857	0.986	0.857	18.39	12.0	NA	N	7	7
preparar	preserve	pREpARAR	prIz3v	0.500	0.699	0.125	20.71	40.0	NA	V	8	8
preparar	prepare	pREpARAR	prIp8R	0.750	0.777	0.375	20.71	79.0	NA	V	8	7
alarma	alarm	AlARmA	@l#m	0.833	0.764	0.333	21.61	22.0	NA	N	6	5
haber	have	AbER	h{v	0.600	0.508	0.000	325.54	13494.0	NA	V	5	4
contacto	contact	kOntAktO	kQnt{kt	0.875	0.885	0.625	67.68	82.0	NA	N	8	7
expresar	express	EkspREsAR	IksprEs	0.750	0.844	0.556	17.14	104.0	NA	V	8	7
líquido	liquid	lIkjdO	lIkwId	0.714	0.750	0.500	23.57	19.0	NA	N	7	6
urbano	urban	URbAnO	3b@n	0.833	0.711	0.333	11.43	45.0	NA	A	6	5
fresco	fresh	fREskO	frES	0.667	0.800	0.333	20.54	71.0	NA	A	6	5
concurso	contest	kOnkURsO	kQntEst	0.500	0.742	0.375	21.79	11.0	NA	N	8	7
caja	case	kAxA	k1s	0.500	0.663	0.250	45.0	495.0	NA	N	4	4
capa	cape	kApA	k1p	0.750	0.738	0.500	31.61	16.0	NA	N	4	4
sofá	sofa	sOfA	s5f@	0.750	0.840	0.500	17.68	22.0	NA	N	4	4
caos	chaos	kAOs	k1Qs	0.800	0.813	0.500	18.21	15.0	NA	N	4	5
tratar	treat	tRAtAR	trit	0.500	0.695	0.333	47.5	98.0	NA	V	6	5
solo	sole	sOlO	s5l	0.750	0.794	0.500	206.43	14.0	NA	A	4	4
caso	case	kAsO	k1s	0.750	0.738	0.500	370.18	495.0	NA	N	4	4
sopa	soup	sOpA	sup	0.500	0.750	0.500	15.0	20.0	NA	N	4	4
terraza	terrace	tErATA	tEr@s	0.714	0.847	0.500	15.54	25.0	NA	N	7	7
gigante	giant	xIgAntE	_2@nt	0.714	0.741	0.286	16.25	44.0	NA	N	7	5
cabo	cape	kAbO	k1p	0.500	0.738	0.250	90.0	16.0	NA	N	4	4
zona	zone	TOnA	z5n	0.750	0.769	0.250	115.54	16.0	NA	N	4	4
pinta	pint	pIntA	p2nt	0.800	0.880	0.600	15.54	15.0	NA	N	5	4
emplear	employ	EmplEAR	Impl4	0.571	0.771	0.429	10.18	62.0	NA	V	7	6
número	number	nUmERO	nVmb@R	0.500	0.760	0.333	238.93	405.0	NA	N	6	6
talento	talent	tAlEntO	t{l@nt	0.857	0.876	0.571	28.75	36.0	NA	N	7	6
sociedad	society	sOTjEdAd	s@s2@tI	0.625	0.705	0.125	222.68	338.0	NA	N	8	7
analizar	analyse	AnAlITAR	{n@l2z	0.500	0.783	0.250	22.68	22.0	NA	V	8	7
interés	interest	IntEREs	Intr@st	0.750	0.823	0.429	125.36	287.0	NA	N	7	8
concluir	conclude	kOnklwjR	k@nklud	0.750	0.757	0.500	19.82	43.0	NA	V	8	8
bajo	bank	bAxO	b{Nk	0.500	0.615	0.250	346.79	172.0	NA	N	4	4
bajo	bar	bAxO	b#R	0.500	0.735	0.250	346.79	92.0	NA	N	4	3
cultural	cultural	kULtURAL	kVlJ@r@l	1.000	0.634	0.125	79.29	56.0	NA	A	8	8
cultural	culture	kULtURAL	kVlJ@R	0.750	0.677	0.250	79.29	81.0	NA	N	8	7
duque	duke	dUkE	djuk	0.600	0.700	0.250	14.46	41.0	NA	N	5	4
original	original	ORIxInAl	@rI_@nP	1.000	0.817	0.250	40.54	85.0	NA	A	8	8
asalto	assault	AsAltO	@s$lt	0.571	0.814	0.500	16.43	20.0	NA	N	6	7
base	basis	bAsE	b1sIs	0.600	0.731	0.400	90.0	84.0	NA	N	4	5
base	base	bAsE	b1s	1.000	0.738	0.500	90.0	80.0	NA	N	4	4
minuto	minute	mInUtO	mInIt	0.833	0.883	0.667	34.29	283.0	NA	N	6	6
misión	mission	mIsIOn	mISH	0.714	0.800	0.333	43.93	33.0	NA	N	6	7
quieto	quietly	kjEtO	kw2@tlI	0.714	0.714	0.286	14.46	55.0	NA	ADV	6	7
quieto	quiet	kjEtO	kw2@t	0.833	0.672	0.200	14.46	89.0	NA	A	6	5
entero	entire	EntERO	Int2@R	0.667	0.760	0.333	40.89	77.0	NA	A	6	6
enorme	enormous	EnORmE	In$m@s	0.625	0.743	0.167	91.07	76.0	NA	A	6	8
disco	disc	dIskO	dIsk	0.800	0.900	0.800	22.5	11.0	NA	N	5	4
ángel	angel	AnxEl	1n_@l	0.800	0.782	0.400	17.68	22.0	NA	N	5	5
tronco	trunk	tROnkO	trVNk	0.500	0.833	0.333	13.57	26.0	NA	N	6	5
título	title	tItUlO	t2tP	0.500	0.800	0.333	64.11	44.0	NA	N	6	5
sutil	subtle	sUtIl	sVtP	0.500	0.820	0.400	15.89	24.0	NA	A	5	6
rosa	rose	rOsA	r5z	0.750	0.794	0.250	47.32	21.0	NA	N	4	4
religión	religion	rElIxIOn	rIlI_@n	0.875	0.832	0.500	49.82	57.0	NA	N	8	8
mínimo	minimum	mInImO	mInIm@m	0.571	0.908	0.714	38.93	22.0	NA	A	6	7
mínimo	minimal	mInImO	mInImP	0.571	0.850	0.833	38.93	11.0	NA	A	6	7
hierba	herb	jERbA	h3b	0.667	0.671	0.200	23.57	15.0	NA	N	6	4
defender	defend	dEfEndER	dIfEnd	0.750	0.838	0.625	29.46	47.0	NA	V	8	6
molécula	molecule	mOlEkUlA	mQlIkjul	0.750	0.788	0.375	18.75	16.0	NA	N	8	8
imagen	image	ImAxEn	ImI_	0.833	0.750	0.333	163.93	105.0	NA	N	6	5
excusa	excuse	EkskUsA	Ikskjus	0.833	0.786	0.429	14.29	28.0	NA	N	6	6
desastre	disaster	dEsAstRE	dIz#st@R	0.625	0.825	0.375	19.11	42.0	NA	N	8	8
símbolo	symbol	sImbOlO	sImbP	0.714	0.843	0.571	26.25	36.0	NA	N	7	6
interno	internal	IntERnO	Int3nP	0.750	0.771	0.571	20.0	42.0	NA	A	7	8
interno	interior	IntERnO	Int7r7R	0.750	0.768	0.429	20.0	20.0	NA	N	7	8
interno	inner	IntERnO	In@R	0.571	0.766	0.429	20.0	46.0	NA	A	7	5
columna	column	kOlUmnA	kQl@m	0.857	0.797	0.429	37.5	39.0	NA	N	7	6
bebé	baby	bEbE	b1bI	0.500	0.850	0.500	16.96	258.0	NA	N	4	4
sonido	sound	sOnIdO	s6nd	0.500	0.770	0.500	37.32	152.0	NA	N	6	5
barrera	barrier	bArERA	b{r7R	0.714	0.825	0.500	13.93	30.0	NA	N	7	7
baño	bath	bANO	b#T	0.500	0.725	0.250	49.11	47.0	NA	N	4	4
entrada	entrance	EntRAdA	Entr@ns	0.625	0.823	0.429	85.54	50.0	NA	N	7	8
entrada	entry	EntRAdA	EntrI	0.571	0.766	0.429	85.54	35.0	NA	N	7	5
salvar	save	sAlbAR	s1v	0.500	0.606	0.167	26.43	122.0	NA	V	6	4
cliente	client	kljEntE	kl2@nt	0.857	0.766	0.571	21.61	25.0	NA	N	7	6
tensión	tension	tEnsIOn	tEnSH	0.857	0.829	0.429	46.25	45.0	NA	N	7	7
ruta	route	rUtA	rut	0.600	0.825	0.500	19.46	52.0	NA	N	4	5
guardia	guard	gwARdjA	g#d	0.714	0.700	0.286	43.21	52.0	NA	N	7	5
guardar	guard	gwARdAR	g#d	0.714	0.700	0.286	20.71	52.0	NA	N	7	5
oscuro	obscure	OskURO	@bskj9R	0.714	0.751	0.286	49.46	14.0	NA	A	6	7
actor	actor	AktOR	{kt@R	1.000	0.927	0.600	38.93	84.0	NA	N	5	5
proyecto	project	pROyEktO	prQ_Ekt	0.750	0.775	0.500	106.25	69.0	NA	N	8	7
división	division	dIbIsIOn	dIvIZH	0.875	0.798	0.375	31.25	77.0	NA	N	8	8
lenguaje	language	lEngwAxE	l{NgwI_	0.750	0.758	0.375	82.32	155.0	NA	N	8	8
guarda	guard	gwARdA	g#d	0.833	0.733	0.333	23.75	52.0	NA	N	6	5
salvaje	savage	sAlbAxE	s{vI_	0.714	0.646	0.143	17.5	12.0	NA	A	7	6
diámetro	diameter	djAmEtRO	d2{mIt@R	0.625	0.685	0.375	13.57	11.0	NA	N	8	8
profundo	profound	pROfUndO	pr@f6nd	0.750	0.895	0.500	46.61	20.0	NA	A	8	8
medieval	medieval	mEdjEbAl	mEdIivP	1.000	0.722	0.375	10.0	28.0	NA	A	8	8
balón	ball	bAlOn	b$l	0.600	0.740	0.400	40.71	111.0	NA	N	5	4
origen	origin	ORIxEn	QrI_In	0.833	0.833	0.333	102.14	43.0	NA	N	6	6
hotel	hotel	OtEl	h5tEl	1.000	0.835	0.600	64.29	143.0	NA	N	5	5
terror	terror	tErOR	tEr@R	1.000	0.972	0.800	35.18	31.0	NA	N	6	6
océano	ocean	OTEAnO	5SH	0.667	0.646	0.000	18.21	29.0	NA	N	6	5
debate	debate	dEbAtE	dIb1t	1.000	0.775	0.500	38.21	45.0	NA	N	6	6
remoto	remote	rEmOtO	rIm5t	0.833	0.813	0.500	14.64	34.0	NA	A	6	6
ángulo	angle	AngUlO	{NgP	0.500	0.713	0.167	13.57	32.0	NA	N	6	5
vehículo	vehicle	bEIkUlO	v7kP	0.625	0.698	0.143	29.64	42.0	NA	N	8	7
riesgo	risk	rjEsgO	rIsk	0.500	0.783	0.333	97.86	80.0	NA	N	6	4
intenso	intense	IntEnsO	IntEns	0.857	0.929	0.857	23.21	35.0	NA	A	7	7
alerta	alert	AlERtA	@l3t	0.833	0.747	0.333	11.79	11.0	NA	A	6	5
pintura	painting	pIntURA	p1ntIN	0.500	0.813	0.429	39.64	77.0	NA	N	7	8
gobernar	govern	gObERnAR	gVvH	0.625	0.690	0.125	15.71	19.0	NA	V	8	6
primo	prime	pRImO	pr2m	0.800	0.860	0.400	17.32	63.0	NA	A	5	5
banco	bank	bAnkO	b{Nk	0.600	0.775	0.400	46.96	172.0	NA	N	5	4
banco	bench	bAnkO	bEnJ	0.600	0.763	0.400	46.96	26.0	NA	N	5	5
flexible	flexible	flEksksIblE	flEks@bP	1.000	0.834	0.545	11.25	14.0	NA	A	8	8
banda	band	bAndA	b{nd	0.800	0.855	0.600	35.71	45.0	NA	N	5	4
ligero	lively	lIxERO	l2vlI	0.500	0.655	0.167	20.0	15.0	NA	A	6	6
ligero	light	lIxERO	l2t	0.500	0.683	0.167	20.0	291.0	NA	N	6	5
respetar	respect	rEspEtAR	rIspEkt	0.625	0.825	0.500	12.68	73.0	NA	N	8	7
segunda	second	sEgUndA	sEk@nd	0.571	0.897	0.571	137.14	258.0	NA	NUM	7	6
segundo	second	sEgUndO	sEk@nd	0.571	0.897	0.571	205.0	258.0	NA	NUM	7	6
permiso	permit	pERmIsO	p@mIt	0.714	0.780	0.429	28.39	43.0	NA	V	7	6
esclavo	slave	EsklAbO	sl1v	0.571	0.649	0.286	12.86	33.0	NA	N	7	5
disponer	dispose	dIspOnER	dIsp5z	0.750	0.797	0.500	17.32	14.0	NA	V	8	7
comedia	comedy	kOmEdjA	kQm@dI	0.714	0.803	0.429	21.43	15.0	NA	N	7	6
estricto	strictly	EstRIktO	strIktlI	0.625	0.817	0.500	11.79	23.0	NA	ADV	8	8
estricto	strict	EstRIktO	strIkt	0.750	0.862	0.625	11.79	23.0	NA	A	8	6
clima	climate	klImA	kl2mIt	0.714	0.810	0.500	36.96	33.0	NA	N	5	7
notar	notice	nOtAR	n5tIs	0.500	0.768	0.400	15.0	129.0	NA	V	5	6
notar	note	nOtAR	n5t	0.600	0.735	0.400	15.0	116.0	NA	N	5	4
saco	sack	sAkO	s{k	0.750	0.819	0.500	21.79	18.0	NA	N	4	4
aborto	abortion	AbORtO	@b$SH	0.750	0.760	0.167	10.0	20.0	NA	N	6	8
norte	north	nORtE	n$T	0.800	0.715	0.200	65.0	45.0	NA	ADV	5	5
norma	norm	nORmA	n$m	0.800	0.780	0.400	22.86	10.0	NA	N	5	4
pensar	ponder	pEnsAR	pQnd@R	0.500	0.833	0.500	151.07	10.0	NA	V	6	6
estrés	stress	EstREs	strEs	0.500	0.900	0.667	12.32	31.0	NA	N	6	6
asesor	advisory	AsEsOR	@dv2z@rI	0.500	0.743	0.000	11.96	10.0	NA	A	6	8
teatro	theatre	tEAtRO	T7t@R	0.714	0.627	0.167	68.04	90.0	NA	N	6	7
oficial	official	OfITjAl	@fISP	0.875	0.794	0.286	79.29	74.0	NA	N	7	8
ocasión	occasion	OkAsIOn	@k1ZH	0.750	0.730	0.143	107.5	105.0	NA	N	7	8
bola	ball	bOlA	b$l	0.500	0.850	0.500	14.29	111.0	NA	N	4	4
bote	boat	bOtE	b5t	0.500	0.794	0.500	10.36	76.0	NA	N	4	4
invasión	invasion	InbAsIOn	Inv1ZH	0.875	0.738	0.250	21.25	29.0	NA	N	8	8
obispo	bishop	ObIspO	bIS@p	0.500	0.733	0.333	23.04	32.0	NA	N	6	6
paralelo	parallel	pARAlElO	p{r@lEl	0.750	0.858	0.500	10.0	17.0	NA	A	8	8
grupo	grouping	gRUpO	grupIN	0.500	0.807	0.333	226.96	10.0	NA	N	5	8
grupo	group	gRUpO	grup	0.600	0.840	0.400	226.96	472.0	NA	N	5	5
barra	bar	bArA	b#R	0.600	0.825	0.250	29.64	92.0	NA	N	5	3
temblar	tremble	tEmblAR	trEmbP	0.571	0.771	0.429	10.36	29.0	NA	V	7	7
solemne	solemn	sOlEmnE	sQl@m	0.857	0.808	0.429	12.14	11.0	NA	A	7	6
armonía	harmony	ARmOnIA	h#m@nI	0.571	0.751	0.429	20.36	14.0	NA	N	7	7
moverse	move	mObERsE	muv	0.571	0.614	0.143	23.75	427.0	NA	V	7	4
visual	visual	bIswAl	vIZ9l	1.000	0.746	0.333	13.57	28.0	NA	A	6	6
estímulo	stimulus	EstImUlO	stImjUl@s	0.500	0.818	0.556	14.29	15.0	NA	N	8	8
violento	violent	bjOlEntO	v2@l@nt	0.875	0.726	0.375	14.29	39.0	NA	A	8	7
preso	prisoner	pREsO	prIzH@R	0.500	0.780	0.143	11.07	48.0	NA	N	5	8
presa	prey	pREsA	pr1	0.600	0.720	0.200	19.82	15.0	NA	N	5	4
terrible	terribly	tErIblE	tEr@blI	0.875	0.925	0.714	43.57	30.0	NA	ADV	8	8
terrible	terrible	tErIblE	tEr@bP	1.000	0.882	0.571	43.57	78.0	NA	A	8	8
desierto	desert	dEsjERtO	dEz@t	0.750	0.795	0.375	29.11	41.0	NA	N	8	6
década	decade	dEkAdA	dEk1d	0.667	0.825	0.667	40.36	78.0	NA	N	6	6
nivel	level	nIbEl	lEvP	0.600	0.616	0.000	111.61	236.0	NA	N	5	5
setenta	seventy	sEtEntA	sEvHtI	0.714	0.773	0.429	33.93	16.0	NA	NUM	7	7
frase	phrase	fRAsE	fr1z	0.667	0.771	0.200	68.21	45.0	NA	N	5	6
repetir	repeat	rEpEtIR	rIpit	0.571	0.743	0.429	24.82	66.0	NA	V	7	6
ideal	ideal	IdEAl	2d7l	1.000	0.815	0.400	43.39	31.0	NA	N	5	5
región	region	rExIOn	ri_@n	0.833	0.743	0.333	44.29	57.0	NA	N	6	6
indicar	indicate	IndIkAR	IndIk1t	0.750	0.879	0.714	15.36	75.0	NA	V	7	8
tiempo	time	tjEmpO	t2m	0.500	0.700	0.333	743.93	1971.0	NA	N	6	4
perfecto	perfect	pERfEktO	p3fIkt	0.875	0.812	0.500	42.68	63.0	NA	A	8	7
tienda	tent	tjEndA	tEnt	0.500	0.833	0.500	29.64	44.0	NA	N	6	4
aspecto	respect	AspEktO	rIspEkt	0.571	0.780	0.571	94.46	73.0	NA	N	7	7
aspecto	aspect	AspEktO	{spEkt	0.857	0.897	0.714	94.46	85.0	NA	N	7	6
aparte	apart	ApARtE	@p#t	0.833	0.764	0.333	23.75	109.0	NA	ADV	6	5
culto	cult	kUltO	kVlt	0.800	0.840	0.600	22.5	10.0	NA	N	5	4
cultivo	culture	kUltIbO	kVlJ@R	0.571	0.774	0.286	23.39	81.0	NA	N	7	7
estómago	stomach	EstOmAgO	stVm@k	0.500	0.835	0.375	34.64	43.0	NA	N	8	7
ausente	absent	AwsEntE	{bs@nt	0.714	0.791	0.429	17.68	13.0	NA	A	7	6
tabla	tablet	tAblA	t{blIt	0.667	0.790	0.500	15.0	11.0	NA	N	5	6
tabla	table	tAblA	t1bP	0.800	0.771	0.400	15.0	235.0	NA	N	5	5
disputa	dispute	dIspUtA	dIspjut	0.857	0.829	0.571	12.5	29.0	NA	N	7	7
factor	factor	fAktOR	f{kt@R	1.000	0.939	0.667	36.79	92.0	NA	N	6	6
ruina	ruins	rwjnA	rUInz	0.800	0.455	0.400	12.5	11.0	NA	N	5	5
ruina	ruin	rwjnA	rUIn	0.800	0.500	0.400	12.5	24.0	NA	V	5	4
servir	serve	sERbIR	s3v	0.667	0.653	0.167	34.64	149.0	NA	V	6	5
relación	relation	rElATIOn	rIl1SH	0.750	0.732	0.250	168.39	39.0	NA	N	8	8
cura	cure	kURA	kj9R	0.750	0.725	0.250	38.39	21.0	NA	V	4	4
positivo	positive	pOsItIbO	pQz@tIv	0.875	0.833	0.375	24.64	44.0	NA	A	8	8
misa	mass	mIsA	m{s	0.500	0.775	0.500	25.18	110.0	NA	N	4	4
novedad	novelty	nObEdAd	nQvPtI	0.571	0.627	0.143	23.57	11.0	NA	N	7	7
mina	mine	mInA	m2n	0.750	0.850	0.500	16.25	79.0	NA	PRON	4	4
probable	probably	pRObAblE	prQb@blI	0.875	0.885	0.500	48.04	287.0	NA	ADV	8	8
probable	probable	pRObAblE	prQb@bP	1.000	0.848	0.375	48.04	12.0	NA	A	8	8
amplio	ample	AmpljO	{mpP	0.667	0.779	0.333	35.36	11.0	NA	A	6	5
ópera	opera	OpERA	Qp@r@	0.800	0.848	0.200	11.07	25.0	NA	N	5	5
tragedia	tragedy	tRAxEdjA	tr{_@dI	0.750	0.762	0.250	31.61	21.0	NA	N	8	7
mito	myth	mItO	mIT	0.500	0.772	0.500	41.61	28.0	NA	N	4	4
rata	rat	rAtA	r{t	0.750	0.819	0.500	12.5	24.0	NA	N	4	3
moderado	moderate	mOdERAdO	mQd@r@t	0.750	0.843	0.250	10.0	12.0	NA	A	8	8
moderado	modest	mOdERAdO	mQdIst	0.500	0.775	0.250	10.0	29.0	NA	A	8	6
raro	rare	rARO	r8R	0.750	0.779	0.500	39.64	54.0	NA	A	4	4
contar	count	kOntAR	k6nt	0.500	0.770	0.500	65.0	63.0	NA	V	6	5
destino	destiny	dEstInO	dEstInI	0.857	0.948	0.857	85.89	14.0	NA	N	7	7
cuenta	count	kwEntA	k6nt	0.500	0.783	0.500	365.36	63.0	NA	V	6	5
raza	race	rATA	r1s	0.500	0.713	0.250	20.36	87.0	NA	N	4	4
raya	ray	rAyA	r1	0.750	0.675	0.250	10.54	17.0	NA	N	4	3
básico	basic	bAsIkO	b1sIk	0.667	0.825	0.667	15.54	108.0	NA	A	6	5
dieta	diet	djEtA	d2@t	0.800	0.672	0.400	25.71	56.0	NA	N	5	4
modo	mood	mOdO	mud	0.500	0.750	0.500	228.75	52.0	NA	N	4	4
modo	mode	mOdO	m5d	0.750	0.794	0.500	228.75	19.0	NA	N	4	4
explicar	explain	EksplIkAR	Ikspl1n	0.500	0.822	0.444	51.96	201.0	NA	V	8	7
curar	cure	kURAR	kj9R	0.600	0.688	0.400	10.18	21.0	NA	V	5	4
coche	coach	kOJE	k5J	0.600	0.794	0.500	122.86	34.0	NA	N	5	5
mono	monkey	mOnO	mVNkI	0.500	0.765	0.200	18.21	18.0	NA	N	4	6
mona	monkey	mOnA	mVNkI	0.500	0.729	0.200	10.18	18.0	NA	N	4	6
cobre	copper	kObRE	kQp@R	0.500	0.760	0.200	10.54	16.0	NA	N	5	6
recorrer	cover	rEkOrER	kVv@R	0.500	0.797	0.286	21.61	182.0	NA	V	8	5
altar	altar	AltAR	$lt@R	1.000	0.877	0.600	17.14	22.0	NA	N	5	5
énfasis	emphasis	EnfAsIs	Emf@sIs	0.500	0.912	0.714	11.43	41.0	NA	N	7	8
estatua	statue	EstAtwA	st{Ju	0.714	0.711	0.286	14.11	23.0	NA	N	7	6
frontera	frontier	fROntERA	frVnt7R	0.750	0.885	0.500	34.64	18.0	NA	N	8	8
preciso	precise	pRETIsO	prIs2s	0.857	0.843	0.286	66.07	24.0	NA	A	7	7
régimen	regime	rExImEn	r1Zim	0.714	0.757	0.286	83.21	24.0	NA	N	7	6
castillo	castle	kAstILO	k#sP	0.625	0.656	0.286	19.82	27.0	NA	N	8	6
aparente	apparent	ApAREntE	@p{r@nt	0.750	0.840	0.375	26.25	45.0	NA	A	8	8
falso	FALSE	fAlsO	f$ls	0.800	0.840	0.600	21.61	44.0	NA	A	5	5
falta	fault	fAltA	f$lt	0.600	0.840	0.600	217.5	45.0	NA	N	5	5
cuestión	question	kwEstIOn	kwEsJ@n	0.750	0.907	0.625	102.32	408.0	NA	N	8	8
línea	line	lInEA	l2n	0.600	0.780	0.400	87.14	287.0	NA	N	5	4
clásico	classic	klAsIkO	kl{sIk	0.571	0.897	0.714	23.04	26.0	NA	A	7	7
real	royal	rEAl	r4@l	0.600	0.846	0.500	131.07	76.0	NA	A	4	5
real	real	rEAl	r7l	1.000	0.794	0.500	131.07	298.0	NA	A	4	4
fútbol	football	fUtbOl	fUtb$l	0.500	0.983	0.833	93.04	33.0	NA	N	6	8
comando	command	kOmAndO	k@m#nd	0.714	0.894	0.571	13.93	52.0	NA	N	7	7
fórmula	formula	fORmUlA	f$mjUl@	0.857	0.798	0.429	41.25	29.0	NA	N	7	7
escritor	writer	EskRItOR	r2t@R	0.500	0.770	0.250	81.79	66.0	NA	N	8	6
cualidad	quality	kwAlIdAd	kwQl@tI	0.500	0.842	0.375	11.96	132.0	NA	N	8	7
visión	vision	bIsIOn	vIZH	0.833	0.731	0.167	69.29	54.0	NA	N	6	6
orden	order	ORdEn	$d@R	0.800	0.812	0.200	159.46	289.0	NA	N	5	5
suponer	suppose	sUpOnER	s@p5z	0.571	0.736	0.286	36.25	227.0	NA	V	7	7
concreto	concrete	kOnkREtO	kQNkrit	0.875	0.788	0.375	28.04	25.0	NA	N	8	8
copia	copy	kOpjA	kQpI	0.600	0.752	0.400	12.32	51.0	NA	N	5	4
carrera	career	kArERA	k@r7R	0.714	0.810	0.500	105.54	66.0	NA	N	7	6
revista	review	rEbIstA	rIvju	0.571	0.638	0.286	64.82	21.0	NA	V	7	6
especie	species	EspETjE	spiSiz	0.714	0.645	0.286	143.75	88.0	NA	N	7	7
alianza	alliance	AljAnTA	@l2@ns	0.625	0.683	0.286	15.54	27.0	NA	N	7	8
futuro	future	fUtURO	fjuJ@R	0.833	0.746	0.167	151.79	138.0	NA	N	6	6
receptor	receiver	rETEptOR	rIsiv@R	0.625	0.756	0.250	11.61	15.0	NA	N	8	8
bestia	beast	bEstjA	bist	0.500	0.750	0.500	14.11	27.0	NA	N	6	5
vital	vital	bItAl	v2tP	1.000	0.778	0.200	28.57	45.0	NA	A	5	5
prisión	prison	pRIsIOn	prIzH	0.714	0.829	0.286	29.29	80.0	NA	N	7	6
fortuna	fortune	fORtUnA	f$Jun	0.857	0.800	0.286	47.86	38.0	NA	N	7	7
rica	rich	rIkA	rIJ	0.750	0.775	0.500	19.11	113.0	NA	A	4	4
rico	nice	rIkO	n2s	0.500	0.700	0.000	30.89	150.0	NA	A	4	4
rico	rich	rIkO	rIJ	0.750	0.775	0.500	30.89	113.0	NA	A	4	4
criatura	creature	kRjAtURA	kriJ@R	0.750	0.730	0.250	22.32	71.0	NA	N	8	8
área	area	AREA	8r7	0.750	0.673	0.000	34.82	343.0	NA	N	4	4
animal	animal	AnImAl	{nImP	1.000	0.863	0.500	73.04	260.0	NA	N	6	6
rito	ritual	rItO	rIJ9l	0.500	0.815	0.400	11.96	26.0	NA	N	4	6
similar	similar	sImIlAR	sImIl@R	1.000	0.955	0.857	46.43	116.0	NA	A	7	7
poesía	poem	pOEsIA	p5Im	0.500	0.659	0.333	51.96	25.0	NA	N	6	4
poesía	poetry	pOEsIA	p5ItrI	0.500	0.696	0.167	51.96	21.0	NA	N	6	6
horrible	horrible	OrIblE	hQr@bP	1.000	0.746	0.167	18.04	24.0	NA	A	8	8
horrible	terribly	OrIblE	tEr@blI	0.625	0.825	0.429	18.04	30.0	NA	ADV	8	8
horrible	terrible	OrIblE	tEr@bP	0.750	0.746	0.167	18.04	78.0	NA	A	8	8
padre	parent	pAdRE	p8r@nt	0.500	0.646	0.167	383.57	317.0	NA	N	5	6
estilo	style	EstIlO	st2l	0.500	0.817	0.500	64.64	105.0	NA	N	6	5
visita	visit	bIsItA	vIzIt	0.833	0.848	0.500	64.29	110.0	NA	V	6	5
mapa	map	mApA	m{p	0.750	0.819	0.500	22.32	40.0	NA	N	4	3
mamá	mum	mAmA	mVm	0.500	0.825	0.500	53.39	15.0	NA	N	4	3
tenue	tender	tEnwE	tEnd@R	0.667	0.781	0.500	12.14	19.0	NA	A	5	6
masa	masses	mAsA	m{sIz	0.500	0.748	0.400	58.21	19.0	NA	N	4	6
mano	hand	mAnO	h{nd	0.500	0.479	0.250	387.14	724.0	NA	N	4	4
tenis	tennis	tEnIs	tEnIs	0.833	1.000	1.000	14.46	22.0	NA	N	5	6
exilio	exile	EksksIljO	Eks2l	0.667	0.767	0.444	16.61	12.0	NA	N	6	5
cortesía	courtesy	kORtEsIA	k3tIsI	0.625	0.812	0.500	15.54	11.0	NA	N	8	8
desear	deserve	dEsEAR	dIz3v	0.571	0.770	0.167	10.54	26.0	NA	V	6	7
desear	desire	dEsEAR	dIz2@R	0.500	0.847	0.333	10.54	67.0	NA	N	6	6
pacto	pact	pAktO	p{kt	0.800	0.855	0.600	26.25	19.0	NA	N	5	4
declarar	declare	dEklARAR	dIkl8R	0.750	0.790	0.500	12.86	55.0	NA	V	8	7
cuerda	cord	kwERdA	k$d	0.500	0.700	0.333	18.21	11.0	NA	N	6	4
cuerpo	corps	kwERpO	k$R	0.500	0.700	0.333	343.39	19.0	NA	N	6	5
color	colour	kOlOR	kVl@R	0.833	0.972	0.600	128.75	111.0	NA	N	5	6
sección	section	sEkTIOn	sEkSH	0.714	0.814	0.429	27.32	120.0	NA	N	7	7
precio	price	pRETjO	pr2s	0.500	0.750	0.167	72.5	160.0	NA	N	6	5
superior	superior	sUpERjOR	sup7r7R	1.000	0.819	0.375	87.5	26.0	NA	A	8	8
idea	idea	IdEA	2d7	1.000	0.769	0.250	195.71	398.0	NA	N	4	4
voto	vote	bOtO	v5t	0.750	0.691	0.250	31.61	57.0	NA	V	4	4
inmenso	immense	InmEnsO	ImEns	0.714	0.857	0.714	23.21	27.0	NA	A	7	7
objeto	object	ObxEtO	Qb_Ikt	0.667	0.683	0.167	96.96	104.0	NA	N	6	6
manera	manner	mAnERA	m{n@R	0.667	0.856	0.500	242.5	77.0	NA	N	6	6
fatal	fatal	fAtAl	f1tP	1.000	0.771	0.400	21.61	15.0	NA	A	5	5
parque	park	pARkE	p#k	0.500	0.780	0.400	35.54	71.0	NA	N	6	4
fundador	founder	fUndAdOR	f6nd@R	0.500	0.845	0.500	10.89	11.0	NA	N	8	7
humilde	humble	UmIldE	hVmbP	0.714	0.583	0.000	15.36	13.0	NA	A	7	6
permitir	permit	pERmItIR	p@mIt	0.750	0.795	0.500	24.11	43.0	NA	V	8	6
evidente	evident	EbIdEntE	EvId@nt	0.875	0.868	0.625	69.82	22.0	NA	A	8	7
franco	frankly	fRAnkO	fr{NklI	0.571	0.774	0.286	54.46	16.0	NA	ADV	6	7
franco	frank	fRAnkO	fr{Nk	0.667	0.796	0.333	54.46	10.0	NA	A	6	5
virus	virus	bIRUs	v2@r@s	1.000	0.777	0.167	52.14	12.0	NA	N	5	5
demanda	demand	dEmAndA	dIm#nd	0.857	0.871	0.571	23.57	120.0	NA	N	7	6
autor	author	AwtOR	$T@R	0.833	0.755	0.200	82.86	43.0	NA	N	5	6
captar	catch	kAptAR	k{J	0.500	0.696	0.167	11.43	193.0	NA	V	6	5
atentado	attack	AtEntAdO	@t{k	0.500	0.667	0.125	23.57	111.0	NA	N	8	6
orina	urine	ORInA	j9rIn	0.600	0.715	0.200	10.18	10.0	NA	N	5	5
favor	favour	fAbOR	f1v@R	0.833	0.780	0.400	33.21	59.0	NA	N	5	6
roca	rock	rOkA	rQk	0.750	0.825	0.500	20.89	116.0	NA	N	4	4
tarea	target	tAREA	t#gIt	0.667	0.628	0.200	67.14	47.0	NA	N	5	6
asumir	assume	AsUmIR	@sjum	0.500	0.664	0.167	21.07	110.0	NA	V	6	6
gravedad	gravity	gRAbEdAd	gr{v@tI	0.500	0.761	0.125	32.14	16.0	NA	N	8	7
lavabo	lavatory	lAbAbO	l{v@t@rI	0.625	0.701	0.125	11.79	17.0	NA	N	6	8
globo	globe	glObO	gl5b	0.800	0.835	0.600	10.18	11.0	NA	N	5	5
prensa	press	pREnsA	prEs	0.667	0.817	0.500	111.43	100.0	NA	N	6	5
variedad	variety	bARjEdAd	v@r2@tI	0.625	0.632	0.000	16.79	73.0	NA	N	8	7
cero	zero	TERO	z7r5	0.750	0.788	0.000	19.46	17.0	NA	N	4	4
mensaje	message	mEnsAxE	mEsI_	0.714	0.723	0.429	49.29	89.0	NA	N	7	7
villa	villa	bILA	vIl@	1.000	0.587	0.250	17.32	11.0	NA	N	5	5
abuso	abuse	AbUsO	@bjus	0.800	0.697	0.200	12.32	17.0	NA	N	5	5
imitar	imitate	ImItAR	ImIt1t	0.714	0.859	0.667	10.36	12.0	NA	V	6	7
ensayo	essay	EnsAyO	Es1	0.667	0.700	0.333	22.32	22.0	NA	N	6	5
táctica	tactic	tAktIkA	t{ktIk	0.714	0.897	0.714	11.43	21.0	NA	N	7	6
academia	academy	AkAdEmjA	@k{d@mI	0.750	0.785	0.375	11.07	11.0	NA	N	8	7
relevo	relief	rElEbO	rIlif	0.500	0.715	0.333	10.0	58.0	NA	N	6	6
musical	musical	mUsIkAl	mjuzIkP	1.000	0.814	0.286	14.29	23.0	NA	A	7	7
estado	state	EstAdO	st1t	0.500	0.742	0.333	416.61	323.0	NA	N	6	5
whisky	whisky	wIskI	wIskI	1.000	1.000	1.000	23.21	35.0	NA	N	6	6
práctica	practise	pRAktIkA	pr{ktIs	0.625	0.835	0.500	61.96	48.0	NA	V	8	8
práctica	practice	pRAktIkA	pr{ktIs	0.750	0.835	0.500	61.96	111.0	NA	N	8	8
maestra	master	mAEstRA	m#st@R	0.571	0.771	0.429	18.93	56.0	NA	N	7	6
maestro	master	mAEstRO	m#st@R	0.571	0.771	0.429	41.79	56.0	NA	N	7	6
enemigo	enemy	EnEmIgO	En@mI	0.571	0.837	0.571	44.64	80.0	NA	N	7	5
intentar	intend	IntEntAR	IntEnd	0.625	0.875	0.625	51.79	79.0	NA	V	8	6
costa	coast	kOstA	k5st	0.600	0.835	0.600	49.29	50.0	NA	N	5	5
drama	drama	dRAmA	dr#m@	1.000	0.897	0.400	24.82	25.0	NA	N	5	5
cine	cinema	TInE	sIn@m@	0.667	0.793	0.333	123.93	22.0	NA	N	4	6
minoría	minority	mInORIA	m2nQr@tI	0.625	0.792	0.250	11.43	35.0	NA	N	7	8
clínica	clinic	klInIkA	klInIk	0.714	0.929	0.857	13.75	20.0	NA	N	7	6
normal	normal	nORmAl	n$mP	1.000	0.800	0.333	80.54	92.0	NA	A	6	6
sentir	sense	sEntIR	sEns	0.500	0.783	0.500	56.07	274.0	NA	N	6	5
mención	mention	mEnTIOn	mEnSH	0.714	0.814	0.429	10.71	113.0	NA	V	7	7
extremo	extreme	EkstREmO	Ikstrim	0.857	0.825	0.500	47.86	41.0	NA	A	7	7
príncipe	princess	pRInTIpE	prInsEs	0.500	0.812	0.375	23.57	13.0	NA	N	8	8
príncipe	prince	pRInTIpE	prIns	0.625	0.788	0.375	23.57	39.0	NA	N	8	6
fruta	fruit	fRUtA	frut	0.600	0.840	0.400	12.68	68.0	NA	N	5	5
fruto	fruit	fRUtO	frut	0.600	0.840	0.400	28.57	68.0	NA	N	5	5
médico	medical	mEdIkO	mEdIkP	0.571	0.850	0.833	93.21	77.0	NA	A	6	7
común	common	kOmUn	kQm@n	0.667	0.915	0.600	99.46	188.0	NA	A	5	6
combate	combat	kOmbAtE	kQmb{t	0.857	0.868	0.571	32.86	12.0	NA	V	7	6
vino	wine	bInO	w2n	0.500	0.700	0.250	127.86	79.0	NA	N	4	4
corte	score	kORtE	sk$R	0.600	0.680	0.200	46.61	23.0	NA	V	5	5
corte	court	kORtE	k$t	0.600	0.780	0.400	46.61	147.0	NA	N	5	5
tesis	thesis	tEsIs	TisIs	0.833	0.818	0.600	42.32	19.0	NA	N	5	6
vivo	vivid	bIbO	vIvId	0.600	0.663	0.200	62.32	15.0	NA	A	4	5
vivo	live	bIbO	lIv	0.500	0.590	0.250	62.32	522.0	NA	V	4	4
objetivo	object	ObxEtIbO	Qb_Ikt	0.500	0.688	0.250	74.11	104.0	NA	N	8	6
galería	gallery	gAlERIA	g{l@rI	0.571	0.862	0.429	20.71	37.0	NA	N	7	7
premio	premium	pREmjO	primj@m	0.714	0.823	0.429	33.93	10.0	NA	N	6	7
labor	labour	lAbOR	l1b@R	0.833	0.862	0.600	40.18	94.0	NA	N	5	6
espíritu	spirit	EspIRItU	spIrIt	0.625	0.862	0.625	86.61	76.0	NA	N	8	6
piano	piano	pjAnO	pj#n5	1.000	0.915	0.600	33.57	27.0	NA	N	5	5
método	method	mEtOdO	mET@d	0.500	0.824	0.500	61.96	144.0	NA	N	6	6
provocar	produce	pRObOkAR	pr@djus	0.500	0.669	0.125	30.36	245.0	NA	V	8	7
provocar	provoke	pRObOkAR	pr@v5k	0.625	0.753	0.250	30.36	20.0	NA	V	8	7
virtud	virtue	bIRtUd	v3tju	0.833	0.590	0.167	25.18	37.0	NA	N	6	6
vicio	vice	bITjO	v2s	0.600	0.678	0.000	15.18	11.0	NA	N	5	4
ocupar	occupy	OkUpAR	QkjUp2	0.500	0.750	0.333	20.54	51.0	NA	V	6	6
justo	just	xUstO	_Vst	0.800	0.760	0.400	68.75	1355.0	NA	ADV	5	4
universo	universe	UnIbERsO	junIv3s	0.875	0.711	0.250	52.14	34.0	NA	N	8	8
libertad	liberty	lIbERtAd	lIb@tI	0.750	0.790	0.500	165.54	23.0	NA	N	8	7
acento	accent	ATEntO	{ksEnt	0.667	0.779	0.333	21.61	30.0	NA	N	6	6
demonio	demon	dEmOnjO	dim@n	0.714	0.766	0.429	13.57	14.0	NA	N	7	5
copa	cup	kOpA	kVp	0.500	0.875	0.500	48.04	77.0	NA	N	4	3
proteína	protein	pROtEInA	pr5tin	0.750	0.797	0.375	17.14	31.0	NA	N	8	7
anterior	prior	AntERjOR	pr2@R	0.500	0.693	0.125	119.46	17.0	NA	A	8	5
posible	possibly	pOsIblE	pQs@blI	0.750	0.897	0.571	301.79	92.0	NA	ADV	7	8
posible	possible	pOsIblE	pQs@bP	0.875	0.854	0.429	301.79	336.0	NA	A	7	8
discutir	dispute	dIskUtIR	dIspjut	0.625	0.712	0.375	18.04	29.0	NA	N	8	7
discutir	discuss	dIskUtIR	dIskVs	0.625	0.800	0.500	18.04	129.0	NA	V	8	7
extraer	extract	EkstRAER	Ikstr{kt	0.714	0.775	0.375	10.18	17.0	NA	V	7	7
llama	flame	LAmA	fl1m	0.600	0.450	0.000	112.68	26.0	NA	N	5	5
campeón	champion	kAmpEOn	J{mpj@n	0.625	0.748	0.429	27.86	16.0	NA	N	7	8
pasado	past	pAsAdO	p#st	0.500	0.817	0.333	322.14	104.0	NA	N	6	4
delegado	delegate	dElEgAdO	dElIg@t	0.750	0.860	0.500	15.36	16.0	NA	N	8	8
feroz	fierce	fEROT	f7s	0.500	0.715	0.200	13.39	21.0	NA	A	5	6
piloto	pilot	pIlOtO	p2l@t	0.833	0.876	0.500	18.93	21.0	NA	N	6	5
club	club	klUb	klVb	1.000	0.925	0.750	66.96	122.0	NA	N	4	4
idiota	idiot	IdjOtA	Id7t	0.833	0.779	0.500	12.68	12.0	NA	N	6	5
igual	equal	IgwAl	ikw@l	0.600	0.897	0.400	104.46	60.0	NA	A	5	5
novela	novel	nObElA	nQvP	0.833	0.715	0.167	90.18	40.0	NA	N	6	5
recurso	resource	rEkURsO	rIs$s	0.500	0.686	0.286	27.68	94.0	NA	N	7	8
decidir	decide	dETIdIR	dIs2d	0.714	0.786	0.286	20.89	250.0	NA	V	7	6
margen	margin	mARxEn	m#_In	0.833	0.800	0.333	14.64	15.0	NA	N	6	6
poderoso	powerful	pOdEROsO	p6@fUl	0.500	0.685	0.125	20.54	81.0	NA	A	8	8
isla	island	IslA	2l@nd	0.667	0.617	0.000	37.68	91.0	NA	N	4	6
contexto	context	kOntEkstO	kQntEkst	0.875	0.922	0.778	24.29	46.0	NA	N	8	7
texto	text	tEkstO	tEkst	0.800	0.917	0.833	67.32	38.0	NA	N	5	4
creación	creation	kREATIOn	kri1SH	0.750	0.694	0.125	64.82	34.0	NA	N	8	8
alcohol	alcohol	AlkOOl	{lk@hQl	1.000	0.848	0.429	51.43	19.0	NA	N	7	7
artículo	article	ARtIkUlO	#tIkP	0.625	0.788	0.375	54.29	62.0	NA	N	8	7
elegir	elect	ElExIR	IlEkt	0.500	0.750	0.333	34.46	34.0	NA	V	6	5
bandera	banner	bAndERA	b{n@R	0.714	0.805	0.429	34.46	10.0	NA	N	7	6
circuito	circuit	TIRkwjtO	s3kIt	0.875	0.623	0.250	18.93	18.0	NA	N	8	7
rival	rival	rIbAl	r2vP	1.000	0.778	0.200	21.96	13.0	NA	N	5	5
sufrir	suffer	sUfRIR	sVf@R	0.667	0.829	0.500	34.11	120.0	NA	V	6	6
manual	manual	mAnwAl	m{nj9l	1.000	0.794	0.500	12.86	17.0	NA	A	6	6
marino	marine	mARInO	m@rin	0.833	0.814	0.333	15.0	18.0	NA	N	6	6
perfil	profile	pERfIl	pr5f2l	0.571	0.800	0.500	25.36	12.0	NA	N	6	7
conducta	conduct	kOndUktA	k@ndVkt	0.875	0.882	0.625	45.18	38.0	NA	V	8	7
conducir	conduct	kOndUTIR	k@ndVkt	0.750	0.774	0.375	16.79	38.0	NA	V	8	7
ciencia	science	TjEnTjA	s2@ns	0.571	0.666	0.143	136.43	108.0	NA	N	7	7
relativo	relative	rElAtIbO	rEl@tIv	0.875	0.846	0.625	11.43	37.0	NA	N	8	8
líder	leader	lIdER	lid@R	0.667	0.932	0.600	48.93	143.0	NA	N	5	6
fijado	fixed	fIxAdO	fIkst	0.500	0.729	0.333	14.29	41.0	NA	A	6	5
verbal	verbal	bERbAl	v3bP	1.000	0.715	0.167	11.96	12.0	NA	A	6	6
cultura	culture	kULtURA	kVlJ@R	0.857	0.702	0.286	145.71	81.0	NA	N	7	7
rumor	rumour	rUmOR	rum@R	0.833	0.932	0.600	23.93	24.0	NA	N	5	6
vago	vague	bAgO	v1g	0.600	0.635	0.250	10.0	25.0	NA	A	4	5
