# Supplementary material for: Cross-Language Distributions of High Frequency and Phonetically Similar Cognates
Source: PLoS One. 2013 May 10;8(5):e63006. doi: 10.1371/journal.pone.0063006 (PMC3651159; doi:10.1371/journal.pone.0063006)
Supplement: Textfile S1 — Meanings of the abbreviations used in Dataset S1 and Table S1. (TXT) [file pone.0063006.s005.txt]

Textfile S1 abbreviations

List of abbreviations for Dataset S1
o_distance	normalized orthographic Levenshtein distance
p_distance	normalized phonetic Levenshtein distance
raw_p_distance	normalized orthographic Levenshtein distance applied to phonetic transcriptions 
l1_frequency	L1 word frequency in occurences per million
l2_frequency	L2 word frequency in occurences per million
l1_syntax	L1 syntactic category
l2_syntax	L2 syntactic category
l1_length	 L1 word length
l2_length	L2 word length

List of abbreviations for Table S1
AFFRC	Affricate
APPRX	Approximant
BRWD	Borrowed
CO-ARTIC	co-articulation
CNS	Consonant
DPHTNG	Diphthong
FRCAT	Fricative
IPA	International Phonetic Alphabet
lat.	lateral
NPULM	non-pulmonic
PLSV	Plosive
pos.	position
syll.	Syllabified
VWL	Vowel
